# Supplementary material for: Development of an integrated 200K SNP genotyping array and application for genetic mapping, genome assembly improvement and genome wide association studies in pear (Pyrus)
Source: Plant Biotechnol J. 2019 Feb 17;17(8):1582–94. doi: 10.1111/pbi.13085 (PMC6662108; doi:10.1111/pbi.13085)
Supplement: Supplementary file 6 — Table S1 The origin of sequencing 113 pear accessions. [file PBI-17-1582-s002.xlsx]

## Sheet: Sheet1
Table S1. The origin of sequencing 113 pear accessions
Sample Name	Name	Species	Origin	Group	Sample Name	Name	Species	Origin	Group
Pyc_br1	Yali	P. bretschneideri	China	Cultivated Asian	Pyc_co1	Bartlett	P. communis	England	Cultivated European
Pyc_br2	Chili	P. bretschneideri	China	Cultivated Asian	Pyc_co2	Comice	P. communis	France	Cultivated European
Pyc_br3	Xuehua	P. bretschneideri	China	Cultivated Asian	Pyc_co3	Abate Fetel	P. communis	France	Cultivated European
Pyc_br4	Jinchuanxueli	P. bretschneideri	China	Cultivated Asian	Pyc_co4	Conference	P. communis	England	Cultivated European
Pyc_br5	Qiubaili	P. bretschneideri	China	Cultivated Asian	Pyc_co5	Clapp's Favorite	P. communis	America	Cultivated European
Pyc_py1	Cuiguan	P. pyrifolia	China	Cultivated Asian	Pyc_co6	Mishirazu	P. communis	Japan	Cultivated European
Pyc_py2	Whangkeumbae	P. pyrifolia	Korea	Cultivated Asian	Pyc_co8	Docteur Jules Guyot	P. communis	France	Cultivated European
Pyc_py3	Hohsui	P. pyrifolia	Japan	Cultivated Asian	Pyc_co9	Beurre Giffard	P. communis	France	Cultivated European
Pyc_py4	Weiningdahuangli	P. pyrifolia	China	Cultivated Asian	Pyc_co10	Bo19	P. communis	Poland	Cultivated European
Pyc_py5	Cangxixueli	P. pyrifolia	China	Cultivated Asian	Pyc_co11	Hardy	P. communis	France	Cultivated European
Pyc_py6	Baozhu	P. pyrifolia	China	Cultivated Asian	Pyc_co12	Maria	P. communis	Italy	Cultivated European
Pyc_py7	Zongbao	P. pyrifolia	China	Cultivated Asian	Pyc_co13	Butirra Rosada	P. communis	Italy	Cultivated European
Pyc_py8	Taihaku	P. pyrifolia	Japan	Cultivated Asian	Pyc_co14	Trapezitsa	P. communis	Czech	Cultivated European
Pyc_py9	Nijisseiki	P. pyrifolia	Japan	Cultivated Asian	Pyc_co15	Bo1	P. communis	Poland	Cultivated European
Pyc_py10	Wasekozo	P. pyrifolia	Japan	Cultivated Asian	Pyc_co16	D'Anjou	P. communis	America	Cultivated European
Pyc_py11	Kosui	P. pyrifolia	Japan	Cultivated Asian	Pyc_co17	Yubileen Dar	P. communis	Bulgaria	Cultivated European
Pyc_py12	Ishiiwase	P. pyrifolia	Japan	Cultivated Asian	Pyc_co18	Gute Luise	P. communis	Germany	Cultivated European
Pyc_py13	hakko	P. pyrifolia	Japan	Cultivated Asian	Pyc_co19	Packhams Triumph	P. communis	Australia	Cultivated European
Pyc_py14	Huanghuali	P. pyrifolia	China	Cultivated Asian	Pyc_co20	Boliarska	P. communis	Bulgaria	Cultivated European
Pyc_py15	Shinseiki	P. pyrifolia	Japan	Cultivated Asian	Pyc_co21	Beurre Bosc	P. communis	America	Cultivated European
Pyc_py16	Yangpingli	P. pyrifolia	China	Cultivated Asian	Pyc_co22	Bunte Julibirne	P. communis	Germany	Cultivated European
Pyc_py17	Huobali	P. pyrifolia	China	Cultivated Asian	Pyc_co23	Clapp's Liebling	P. communis	Germany	Cultivated European
Pyc_si1	Seerkepu	P. sinkiangensis	China	Cultivated Asian	Pyc_co24	Cure	P.communis	Soviet Union	Cultivated European
Pyc_si2	Kuerlexiangli	P. sinkiangensis	China	Cultivated Asian	Pyc_co25	Clapp's Liebling	P. communis	Czech	Cultivated European
Pyc_si3	Zaoshujuju	P. sinkiangensis	China	Cultivated Asian	Pyc_co26	Coscia	P. communis	Italy	Cultivated European
Pyc_si4	Lanzhouchangba	P. sinkiangensis	China	Cultivated Asian	Pyw_cau1	P.caucasica (Armenia)	P. caucasica	Armenia	Wild European
Pyc_us1	Nanguoli	P. ussuriensis	China	Cultivated Asian	Pyw_cau2	P.caucasica (Russia)	P. caucasica	Russia	Wild European
Pyc_us2	Jianbali	P. ussuriensis	China	Cultivated Asian	Pyw_co1	P.cordata	P. cordata	England	Wild European
Pyc_us3	Yaguang	P. ussuriensis	China	Cultivated Asian	Pyw_co2	P.cordata (France)	P. cordata	France	Wild European
Pyc_us4	Jingbaili	P. ussuriensis	China	Cultivated Asian	Pyw_cos1	P. cossonii	P. cossonii	Netherlands	Wild European
Pyc_us5	Daxiangshui	P. ussuriensis	China	Cultivated Asian	Pyw_cos2	P. cossonii	P. cossonii	Russia	Wild European
Pyw_ar1	P.armeniacaefolia	P. armeniacaefolia	China	Wild Asian	Pyw_el1	P. elaeagrifolia	P. elaeagrifolia	Turkey	Wild European
Pyw_be1	P.betuleafolia(Wuhan)	P. betuleafolia	China	Wild Asian	Pyw_el2	P. elaeagrifolia	P. elaeagrifolia	Armenia	Wild European
Pyw_be2	P.betuleafolia(Xingcheng)	P. betuleafolia	China	Wild Asian	Pyw_gl1	P. glabra	P. glabra	Turkey	Wild European
Pyw_be3	P.betuleafolia (Xingjiang)	P. betuleafolia	China	Wild Asian	Pyw_kor1	P. korshinskyi	P. korshinskyi	Kirgizstan	Wild European
Pyw_ca1	P.calleryana (Wuhan)	P. calleryana	China	Wild Asian	Pyw_ma1	P. mamorensis	P. mamorensis	England	Wild European
Pyw_ca2	P.calleryana (Fujian)	P. calleryana	China	Wild Asian	Pyw_ma2	P. mamorensis	P. mamorensis	Morocco	Wild European
Pyw_ca3	P.calleryana (Japan)	P. dimorphophylla	Japan	Wild Asian	Pyw_ni1	P. nivalis	P. nivalis	England	Wild European
Pyw_fa1	P. fauriei	P. fauriei	Korea	Wild Asian	Pyw_ni2	P. nivalis	P. nivalis	America	Wild European
Pyw_fa2	P. fauriei	P. fauriei	Korea	Wild Asian	Pyw_pyr1	P.pyraster (Hungary)	P. pyraster	Hungary	Wild European
Pyw_ho1	P.hopeiensis (Changli)	P. hopeiensis	China	Wild Asian	Pyw_pyr2	P.pyraster(Iran)	P. pyraster	Iran	Wild European
Pyw_ho2	P.hopeiensis (Xingcheng)	P. hopeiensis	China	Wild Asian	Pyw_re1	P. regelii	P. regelii	America	Wild European
Pyw_ko2	P. koehnei	P. koehnei	China	Wild Asian	Pyw_re2	P regelii	P regelii	Kazakhstan	Wild European
Pyw_pa1	P.pashia (Big fruit)	P. pashia	China	Wild Asian	Pyw_sa1	P.salicifolia Pall	P. salicifolia	England	Wild European
Pyw_pa2	P.pashia (Small fruit)	P. pashia	China	Wild Asian	Pyw_sa2	P. salicifolia	P. salicifolia	Georgia	Wild European
Pyw_pa3	P.pashia(Red fruit)	P. pashia	China	Wild Asian	Pyw_sac1	P. sachokiana	P. sachokiana	Georgia	Wild European
Pyw_ph1	P.phaeocarpa (Shageda)	P. phaeocarpa	China	Wild Asian	Pyw_sp1	P. spinosa	P. spinosa	Yugoslavia	Wild European
Pyw_ph2	P.phaeocarpa (Lingxiaxiaodiaodan)	P. phaeocarpa	China	Wild Asian	Pyw_sp2	P. spinosa	P. spinosa	Sardinia	Wild European
Pyw_ph3	P.phaeocarpa (Lingxiadadiaodan)	P. phaeocarpa	China	Wild Asian	Pyw_sy1	P. syriaca	P. syriaca	Iran	Wild European
Pyw_ps1	P.pseudopashia (Yihao)	P. pseudopashia	China	Wild Asian	Pyw_sy2	P. syriaca	P. syriaca	Israel	Wild European
Pyw_ps2	P.pseudopashia	P. pseudopashia	China	Wild Asian
Pyw_py1	P.pyrifolia (Matanggengzi)	P. pyrifolia	China	Wild Asian
Pyw_py2	P.pyrifolia (Tiantanggengzi)	P. pyrifolia	China	Wild Asian
Pyw_py3	P.pyrifolia（Aonashi）	P. hondoensis	Japan	Wild Asian
Pyw_us1	P.ussuriensis (Heihe)	P. ussuriensis	China	Wild Asian
Pyw_us2	P.ussuriensis (Jilin-1)	P. ussuriensis	China	Wild Asian
Pyw_us3	P.ussuriensis (Heilongjiang)	P. ussuriensis	China	Wild Asian
Pyw_us4	P.ussuriensis (Iwate)	P. aromatica	Japan	Wild Asian
Pyw_us5	P.ussuriensis (Jilin-2)	P. ussuriensis	China	Wild Asian
Pyw_xe1	P.xerophila (Zhengzhou)	P. xerophila	China	Wild Asian
Pyw_xe2	P.xerophila (Gansu)	P. xerophila	China	Wild Asian
Pyw_se1	P.serrulata (Wuhan)	P. serrulata	China	Wild Asian
Pyw_se2	P.serrulata (Yunnan)	P. serrulata	China	Wild Asian
