# Supplementary material for: Development of an integrated 200K SNP genotyping array and application for genetic mapping, genome assembly improvement and genome wide association studies in pear (Pyrus)
Source: Plant Biotechnol J. 2019 Feb 17;17(8):1582–94. doi: 10.1111/pbi.13085 (PMC6662108; doi:10.1111/pbi.13085)
Supplement: Supplementary file 7 — Table S2 List of the 200 481 SNP markers that were put on the array. [file PBI-17-1582-s003.xlsx]

## Sheet: sheet1
Table S2. List of the 200,481 SNP markers that were put on the array.
SNP Probeset_ID	Probe sequence	Chromosome	Physical Position	Conversion type	Remove/Keep
AX-179297722	AGTGGTATTCCCTCGTAATCCTGTGTCGTGTCGTG[A/G]CATATTCCCGTATCGCATCGTAGCTCACATTTTAC	Chr5	26607490	PolyHighResolution	Keep
AX-179297723	AGTGGTATTCCCTCGTAATCCTGTGTCGTGTCGTG[A/G]CATATTCCCGTATCGCATCGTAGCTCACATTTTAC	Chr5	26607490	PolyHighResolution	Keep
AX-179297724	GAACAGAAAGCCTAGAATGTACCATTTCCAAGATA[A/G]TGCTATTTCCAAGTAGCATGCTGTATATAGCTTTC	Chr5	26607684	CallRateBelowThreshold	Keep
AX-179297725	GAACAGAAAGCCTAGAATGTACCATTTCCAAGATA[A/G]TGCTATTTCCAAGTAGCATGCTGTATATAGCTTTC	Chr5	26607684	PolyHighResolution	Keep
AX-179140313	CCCTAAAATTTAAAATTGATACAAGTGTTCTCTGA[G/T]ATTATCAACCGTCAATTATTATGATCATTACGTGA	Chr1	18782	NoMinorHom	Keep
AX-179140314	AAAATCCGTTTGACGGCCATCCAGTGAGTTGTTTT[G/T]GGAGCATGCATAAACTGGCATACTTGGTTGACAGC	Chr1	65787	Other	Remove
AX-179140315	AAACAAAATCCTGTTTTGTGAAGTAGAAGCATACC[G/A]TTGCTCGAGTGCTTCCCAAGTGGCTCGAGCAGTCC	Chr1	69004	CallRateBelowThreshold	Keep
AX-179140316	TGTTTCTACCATGGAAGAAAGCGCTTTGAGAGGCA[T/C]TCCTGCCCTGTGGATTATGATAATGATGGTTGTTT	Chr1	113057	NoMinorHom	Keep
AX-179140317	ATTCTGGATTTGAATGGAAATCAAATTGTTGCACA[T/C]ATCGAACTTCTGAATTATTGTTTTCTGAATATATG	Chr1	118405	Other	Remove
AX-179140318	GCCAAATCTGCCAGCAAACTAGTAAAACTTTACTA[A/C]GATCACACAAACTTGCATCATTCTTAACAGTTAAT	Chr1	120461	MonoHighResolution	Keep
AX-179140319	CAATTATGAGAAGCTAACTAAAAATTTTAACTTTA[T/C]GAGGAAGTTCAAGCTTCCACATTTTCTTAAGAAGC	Chr1	120731	Other	Remove
AX-179344537	CTCTTACATTCTTATTGTTATTATCACTATTTTGT[A/G]TCTAAGTTGCCGACTTAACTAAGAATTTACCATTT	Chr1	120803	Other	Remove
AX-179140320	AGTTGATCTCTATCCCATTGTCCATTATTAATGAA[T/C]TGACTCACCTTCACATTTAGATCGATGTCATTAAC	Chr1	120970	MonoHighResolution	Keep
AX-179140321	AGTCGAATTCACAAGTACCCTCGAGTTCAGATGGT[G/T]CAGTGGTTGTTTCAGAAACTAGAGAGATCAAAGAT	Chr1	126556	PolyHighResolution	Keep
AX-179140322	TCTATTCCAGTTGAGTTTATTTTTTTGTTTTCATA[C/T]ATGCAAATTCTGAAACAATTTTTATTGTTTTCAAC	Chr1	134795	NoMinorHom	Keep
AX-179140323	AGTTAAAATCTTGTAATTCAGTTGATTAAGAGCCT[A/G]CTCAAGGACCCAAAGTCCTTTGATTGACTCCCTCC	Chr1	208456	PolyHighResolution	Keep
AX-179363901	CTCCCTCCAGAATATCGCTTTGACATTTCTTTTGG[G/A]ATTATTGACTTTTCTTAACTTATTTCTATGGACAA	Chr1	208519	NoMinorHom	Keep
AX-179358435	TCTTTTGGGATTATTGACTTTTCTTAACTTATTTC[T/G]ATGGACAACATGAGACTCGATGTAGGTGCGGTTAG	Chr1	208546	MonoHighResolution	Keep
AX-179140324	TGAGACTCGATGTAGGTGCGGTTAGTGGTGGACTC[G/C]CTGTGAACAACCCATACGGCACACCTCACAACGGA	Chr1	208592	MonoHighResolution	Keep
AX-179293660	ACACCTCACAACGGATGGGATCGTGGGTGGACCTG[A/G]ATGATGCAAGACACAACGGAGTTTGAGTCCAGAGT	Chr1	208648	NoMinorHom	Keep
AX-179353159	TGATGCAAGACACAACGGAGTTTGAGTCCAGAGTT[T/C]GGCTGCACAGACACGTGATCCGATTACTTCGACCT	Chr1	208685	PolyHighResolution	Keep
AX-179140325	ATTTGCACTGGTGCACAACTCAGAAATAAACGACA[A/T]CCAATTTATGCAACTTGGATGGAACTTAAAGTTTA	Chr1	208790	MonoHighResolution	Keep
AX-179140326	AAGATATTATAATCTAATCTAAAATACATGGAGAA[A/C]GATTTGAGCTCGGGAACTTGGATGAGGATGGACAG	Chr1	209029	MonoHighResolution	Keep
AX-179348537	GAGGATGGACAGCTCTAGCCAACTTAGATACGCCC[G/A]GACCTACAAAAGGAAAGAAACGTTCTTAGAATAAC	Chr1	209088	NoMinorHom	Keep
AX-179140327	ATTGTCTGAATAACGTACCTGTTGGCATAATTCCA[A/G]TGTTGCGTTGTGCTGTCCACTTGAACGAACTGAGA	Chr1	209404	PolyHighResolution	Keep
AX-179293661	GAATAACGTACCTGTTGGCATAATTCCAGTGTTGC[G/A]TTGTGCTGTCCACTTGAACGAACTGAGAGCCCCAC	Chr1	209411	NoMinorHom	Keep
AX-179376879	TTCCAGTGTTGCGTTGTGCTGTCCACTTGAACGAA[C/A]TGAGAGCCCCACTAAATAAATTTATGAAGAAGTAG	Chr1	209434	MonoHighResolution	Keep
AX-179140328	CTGAATCCTGCCATGGCCCCATGAACAGCACTATG[A/C]GCAAGAAGAGTGCAGTATATATTGTCCAATGCATT	Chr1	210064	OTV	Keep
AX-179362106	GCACTATGAGCAAGAAGAGTGCAGTATATATTGTC[C/A]AATGCATTACTTGGGATAGCTCGAATCATATATGT	Chr1	210091	MonoHighResolution	Keep
AX-179140329	GGAATATGGATGCAAGTAACATACATGAAATAACA[A/G]CCATCACAATCTTCTATCATTCGTTTAAGCAATGG	Chr1	216075	MonoHighResolution	Keep
AX-179140330	GGGGCACCAATTTAATCACACTGTTGGATGTTCCA[A/G]CTGGAACAAATGGAACATCCCAATGCTACATTAAC	Chr1	222220	OTV	Keep
AX-179140331	GTTTGTTCTTCCTTCTCTGCCTCTATCTCCTTTTT[T/C]CTTTTTCTTTTTCGGGTTAATTTTGTGCTATTTGG	Chr1	234728	Other	Remove
AX-179140332	TATTTCGAGCCAATAACGCACTGTCGTGTAAAACA[A/G]TTGAACTCATGGAAGTGCTTGGTTGACGTTGACTT	Chr1	253383	Other	Remove
AX-179140333	TTTTATATTACACATAGTTGGTTGATTTATTAGCA[G/A]CTGGTGCATAGAACGTGACTGGTTATTTCCTGGAA	Chr1	262350	MonoHighResolution	Keep
AX-179140334	ATTCCAATGTCGTAGCCGAAAATAACACCTCCTGT[G/C]GCTGCCATCATGCAAGAGAGGATGACGAACGGCGT	Chr1	289170	PolyHighResolution	Keep
AX-179293662	AACACCTCCTGTGGCTGCCATCATGCAAGAGAGGA[T/C]GACGAACGGCGTCATCCTCCCGTTGTATTGACCAG	Chr1	289193	MonoHighResolution	Keep
AX-179140335	AGCCCATGGTTTTCACAGCGAGAATGCCGTGTGTC[A/T]GCCTAGTTATATTCACACACATGCATGCTTCCCAC	Chr1	297200	NoMinorHom	Keep
AX-179140336	ATCAAAATCCAGAGCAAAATGTCCGAAGCAGAATA[A/G]CCAGATTGTAGCAGTTCCTGATGGCAGCAGCAGAA	Chr1	307233	NoMinorHom	Keep
AX-179140337	AATAGTCCAATTGTGATTGTGTATGCAGATATTTT[A/G]CAATTGCACCAATTTTAACCAGTTTCTAACAGTTT	Chr1	337615	OTV	Keep
AX-179140338	CATTTTTGTTGGTTATATATATGTTAAATCATTTC[G/A]TTATCAAGTTCAATGACGTTCGGTTTACTTACCAC	Chr1	341099	PolyHighResolution	Keep
AX-179140339	GATGTCACCAAAATCATGTGCATATTGAGGTGGAA[A/G]TGGGGGAATTATGCACATGAGAAAGCTGAAATGGT	Chr1	341481	Other	Remove
AX-179140340	TTTTTGTTTCCTGTTGTGTACAACCATATATGAGC[A/G]TTACTTCTTTGAGAGCATGCTAGTTTGTTCTTTCT	Chr1	405665	OTV	Keep
AX-179140341	GTGGCAAGTTTGGAAACTGATTATTGTCTCTCAAT[C/A]TTCTACCACATTCATCTGCTTCAGACGCAGTTTGG	Chr1	408234	MonoHighResolution	Keep
AX-179140342	GAAAGACAGGTGTGGAATGTCGCGAGGACAGGCGG[A/C]ATTGGCATTGATAAGGCAGATAGCACATTACTCAG	Chr1	487641	MonoHighResolution	Keep
AX-179140343	ATACTGATATTCCTGAATCTGCTCAGATGATGTAC[G/A]AGAAATTAAATATGTGAGAAAATAAATACATGTAA	Chr1	511218	NoMinorHom	Keep
AX-179140344	GCTTTAATTTTGTTATCAGAGAGAGAGGGAAGAGT[C/A]GAGCTTCTGCAAGGGAGGGTACAACGAGGGGTTTG	Chr1	530435	PolyHighResolution	Keep
AX-179140345	TCGGGAGACAATTTCATTGGTTGATTGAAGAAAAT[G/A]GACTAAGTTTGACCATTCCTCTTGCTAATGTGCTT	Chr1	531029	MonoHighResolution	Keep
AX-179140346	TGGACAAATGCCATGTTTTCTTGGCAAAGAACTGC[A/G]TTCCATTTCCAGCCAGAAAAAAATTGGATAAATGG	Chr1	564963	NoMinorHom	Keep
AX-179140347	GTGTAGGTTGATCATTCGATCGTGGAAAGCTACGC[G/A]CAAGGAGGCAGGACGGTAATTTCATCGCGGGTTTA	Chr1	568403	NoMinorHom	Keep
AX-179355565	TTCGATCGTGGAAAGCTACGCGCAAGGAGGCAGGA[C/T]GGTAATTTCATCGCGGGTTTACCCAACAGAAGCAA	Chr1	568417	NoMinorHom	Keep
AX-179347891	CGGTAATTTCATCGCGGGTTTACCCAACAGAAGCA[A/G]TCTATGGAGCAGCAAGGCTGTTCTTGTTCAACAAT	Chr1	568452	MonoHighResolution	Keep
AX-179140348	TTCGAATACCTAAAGAAGGCATGCATTTGAAACAA[T/A]TTTGGTTCTGCATATTGATAAAGCACCAAATTCAA	Chr1	600567	PolyHighResolution	Keep
AX-179140349	AGGTAAAGAACCGAAGGCTTAACTAACACCAATAT[A/T]TTCGTTATTAAAAGGAAGAATAGAAGTGACTGAAG	Chr1	680942	Other	Remove
AX-179140350	TTGGAGGAGCTTGAGAAGGTAACATATGAAATGAT[T/A]TGTTGAAGTGTTTACTGTATTCGTGATCGTTTTGA	Chr1	712609	NoMinorHom	Keep
AX-179140351	GTTTCCTTCTATCTGAAACTTGTATAACAAGAAAT[G/A]TTTTGTTTTACATGATTTCTTACTTTGTATGCTGA	Chr1	712810	PolyHighResolution	Keep
AX-179140352	CGTGAAAGTACTTTATATGTTGGAGCGAACAAACG[T/G]TGCTTTTCTTAAAATTTGGAACATTTTCTCCTAGA	Chr1	713302	PolyHighResolution	Keep
AX-179369863	CTCGAGGTCATCTTAGAAGCTGAACTTATTTATCA[T/C]ATATTCCTGGTTATCTCGAAATGTTGAATTTCGCA	Chr1	713381	OTV	Keep
AX-179140353	CCTGGTTATCTCGAAATGTTGAATTTCGCACACTG[A/G]TCAGTAGTTTGCAGTCTTTATATATGTTTATGGCT	Chr1	713422	MonoHighResolution	Keep
AX-179140354	AACTCATCGAAAAACACTACAGTTTTTATACCCCA[C/T]GGTCCGGGACACGTTAGGGACATCGGTGATCAAAT	Chr1	713781	MonoHighResolution	Keep
AX-179140355	CATTCGATTCGATGATCAAATAACATTTTTTTTAT[T/C]TGATGTTGTTAAATTCAAATTTGTGGTTAGATTTT	Chr1	715746	OTV	Keep
AX-179140356	AAAACATACAAAGGAGGGCCACAAACAAGAAATAC[C/A]TACCAAAATTAATTTTATATCATGTCAATTCATGT	Chr1	716999	NoMinorHom	Keep
AX-179140357	TTTGCTCAAGACTTTTTAGCAATCATGGAAGGCCT[A/C]TCTGATAACTGTGCGGACTGCAAATTTTCATCCTC	Chr1	718554	MonoHighResolution	Keep
AX-179140358	AACTGATATACCAGCAGATATGCCTAGTTCAATCA[G/A]TGAGAAGTGTGTCTTTGGCTACAAAGATTCGCTCT	Chr1	718925	MonoHighResolution	Keep
AX-179140359	AATTCCATGTATTAAGTGCATGCGTACATGTCTAT[C/T]CGAGATCTTAGGGCACCAGAAACGGAAGTGCTGCG	Chr1	719507	OTV	Keep
AX-179140360	AAAAATAGCATAAACAAAAATTATAAGTTGAACAA[T/G]AGGGGAACAGAAAAGGCCAGTTGTAATGAGCCATC	Chr1	719811	MonoHighResolution	Keep
AX-179348374	TTGAACAATAGGGGAACAGAAAAGGCCAGTTGTAA[T/C]GAGCCATCAAGTGGCCAATTGGTTTGGTATTCATC	Chr1	719838	OTV	Keep
AX-179140361	TAGGAGGACTTATCCAAATCAAATATCTCATACTC[A/G]AGAAGAAAACAACAGTCAATAACTGATATCAACAA	Chr1	720268	MonoHighResolution	Keep
AX-179140362	GAAAAATGTTACAATTTTATATTCAATCCCTGGAC[C/G]ACTTTTATGATTATAAAGATCAAAGGGCTTCTTGT	Chr1	720443	NoMinorHom	Keep
AX-179140363	AAGTATATCGGGTCAAGGATAAATGCAGCCGACCA[T/C]GCTGGGTGGTAGTTCTTTCTGAATCGTTTTTCAAC	Chr1	721313	MonoHighResolution	Keep
AX-179140364	TCCTTTACTTTTGTTCTCAATTCTTCCCAAAGGGG[T/C]AGACATTGCCCAATTAATGGCCTCTCAGCCTCAAT	Chr1	721430	MonoHighResolution	Keep
AX-179140365	AAAATCCTTCAGTTTGAATCATCCCTGCAACTTCC[C/T]TAGCAATTGGATCCTCTAGACATATCGCTTTATAA	Chr1	721560	Other	Remove
AX-179140366	ATGACAACCCTAAACAGTGGAAGCTCTTTGTTAAA[A/G]TCCTTAATCAAAGACAAGAACCCCTGAAGCTGACA	Chr1	721847	NoMinorHom	Keep
AX-179140367	GCAGAATCAATCTGATCCTTACTAAGAGTGGCACC[A/G]GGCGAAGCTTTGGGACTCTTAAGTTTCTTCACACT	Chr1	722402	OTV	Keep
AX-179140368	TGGGCTTTAATGGTGGAAGGTTTGTAAAATTCTCA[A/G]AGAGTCAGCTGCAAAACTGCTCAACTGCACCTTCA	Chr1	723343	PolyHighResolution	Keep
AX-179140369	CCTGTTCCCAATAGTGGAGGTAAATTGGCATATCG[G/C]AAACCTATTAAACGTATTTTTTATAATTACTTGGA	Chr1	726596	MonoHighResolution	Keep
AX-179140370	GCTTAATTCTTAGTTGTAATTGAGGAGATAGAGGA[C/T]GATGAGAAACCTGCTAATGGAAACAGTCAGTCCAA	Chr1	727000	PolyHighResolution	Keep
AX-179370166	AGTTGTAATTGAGGAGATAGAGGACGATGAGAAAC[C/A]TGCTAATGGAAACAGTCAGTCCAAACGACAAGTGA	Chr1	727011	Other	Remove
AX-179368867	AGTCAGTCCAAACGACAAGTGAAAAAGAATCAATC[G/A]AATGACTCTGAAAAGAACACAAATTCTCAGCATCA	Chr1	727060	Other	Remove
AX-179140371	AAAAGAAGACTCACTATTCCACCAGAAATGGGGTA[T/C]GCCATGATCATAACCGTATCTTCCCATGAAACAGG	Chr1	728741	Other	Remove
AX-179140372	TCTCATCATCCTCTTTCGATTTAGCTGTATTATTA[T/A]CTGGGTTATGAGTTCTGAGTTCTTATTTTTCCCAT	Chr1	729845	MonoHighResolution	Keep
AX-179140373	AATATGTTGTTCATAGGTTGTCGTGCGATAATATG[A/G]TTTTTGAGGTTTGATTGAGTTTAGCTGGAAATAAT	Chr1	730012	NoMinorHom	Keep
AX-179140374	AAATCCAACTTCCACTGTACAGATCACAGCCTGCA[T/A]AATATGAACAGAAGTAAGTCAAATTCAAAGAAACA	Chr1	752606	MonoHighResolution	Keep
AX-179140375	ACAAGGGCAAACCCTCGGAAGATGCAGATTATTAT[C/T]CGAAACCCCGAATGCAAGCCCAGTTTTGATTTGAA	Chr1	753354	MonoHighResolution	Keep
AX-179140376	GACCCCGTTGGTGCCGACCCAGATCCAGATGGAGT[A/T]GGTTCCGAAGGTCCAGAACTTGAAGGTGCAGATCC	Chr1	753490	MonoHighResolution	Keep
AX-179140377	GCATAAAACTGATCCCTTAAATCCTGCTCAGAAAT[T/C]CTCGCATCAAGCCCACCCACATATAAGGTTCTTAT	Chr1	754225	NoMinorHom	Keep
AX-179140378	TTTTGAAAGCAATAATGTTGGTTGAAATGCTTGCA[A/G]GAAGCTGAAGTTATTACACAAAATAACCAAAACAG	Chr1	754478	MonoHighResolution	Keep
AX-179140379	ACTGGTGCCATAACCCAGACTGATTCTTCGAGGAA[A/T]TGACAGAAAAGTTACCTTACGGTCGTGCTCCTCAG	Chr1	755089	OTV	Keep
AX-179343762	GACAGAAAAGTTACCTTACGGTCGTGCTCCTCAGC[G/A]AAAAACTCCCTATTTACATCACTCTTTGGAATGGC	Chr1	755126	Other	Remove
AX-179140380	CTCAAATCAAATGCCTCCCAATTGCCTAAAGTTTC[A/G]AATTTTCAATTATTGTCGAGTCTAAAGTTGAAAAA	Chr1	755606	Other	Remove
AX-179140381	CAATCAAAAATTCGATTTCATTTTTCCAGATGGAA[G/A]GAAGAGCTGCAATGCGTTCGACACTCGTGTTTGCT	Chr1	756895	Other	Remove
AX-179140382	TCTTCATCACTTTAACATTGGTTTTTCCATAACAA[G/A]AAATATAAAAAGAAACATCACAATTTAACATTAGA	Chr1	757333	Other	Remove
AX-179140383	TTTCTATCCAAGAGGAATATCATTATATCAATCTA[G/A]TTAGTTTTCTTTATCTATTTAATACACTTCACAAC	Chr1	757464	MonoHighResolution	Keep
AX-179140384	GAAATTGACTGGTTTAATGATTCTATAAAATTCAA[G/A]CGATTAACTAACTAATTTAAATATGATGAGTCTAT	Chr1	757842	MonoHighResolution	Keep
AX-179344903	TTCAAGCGATTAACTAACTAATTTAAATATGATGA[G/T]TCTATGTGAGAAAACTGGTGTGTCTACACAGGTAA	Chr1	757872	PolyHighResolution	Keep
AX-179140385	AACATGACCAGAACTTCGGATTCATTGAAGATGGT[T/C]ACATGGAATTTTAATTTTTACAGTGGGTGTAAAAT	Chr1	761719	NoMinorHom	Keep
AX-179140386	CTTACTACAGCAAGCATTGCCCATCTGCAGTGAAT[G/A]AGCTCAGACTCCTTGAACCTCTCCAAGTTCTCGGG	Chr1	762435	Other	Remove
AX-179140387	ATATTTAGTTACCCGGGTGCAGAGCCATCAAGGTA[A/T]GGAGGCCGGGGCTCGCCGGGCATCCAGTCGGCGGA	Chr1	762824	Other	Remove
AX-179140388	CTGCCTATCCAGGTGAAGTACCTTCTTCCTATGTG[T/C]ATGTAAATTTTGAGAATTTTTTATTGGAAGTTAGG	Chr1	766827	MonoHighResolution	Keep
AX-179140389	TATGCTCCACTTTTACATATAAAAAAGCTTAATAT[G/T]CATCCATACTGTGTTCATGTGAAAAGTGATCCATC	Chr1	768599	NoMinorHom	Keep
AX-179140390	TCTTGATGTTTAACACATTTTAGGTCTACCGTGGG[C/T]GTACCCTTGATGGATTTGATGTTGCTATCAAAGTT	Chr1	769194	MonoHighResolution	Keep
AX-179140391	TCCTTTCCGTTCATGCTAGTGCCAAAAGTTTATCA[A/G]CATTTAAGTCGAAAGAGAGTTCTAACTATGGAGTG	Chr1	770205	MonoHighResolution	Keep
AX-179140392	TCTTTAGTCGCCATTATGCAGAACTAAGTTTTATT[T/A]TCTATATCAGAAGATCTAGGTATATATCTATAGCT	Chr1	770937	Other	Remove
AX-179140393	ATAGTAAATGGAGATTGGGAATCCCTTGTTAATTC[T/C]TTGACTGAAATGGACGTTTCAAGGCCAGGGACTAA	Chr1	771116	NoMinorHom	Keep
AX-179140394	CACTGTTACTTTTTGTGGTTTACTACATGTCCTAT[G/A]GCATTCCCATCCATATCTATATGCACATAGTAATG	Chr1	772029	NoMinorHom	Keep
AX-179140395	GATTAATGAAAAGATAACCTGTTTGATGATCAAAG[G/C]CATTGGGGTACTTTTTGAAGGACAAAACTGTACGT	Chr1	772243	MonoHighResolution	Keep
AX-179140396	GTATTTATGATATCATAACGATCGATACTCTCTTT[G/T]TCAAAATTAAATATAAAGACGAAATTTTAATGCAG	Chr1	772893	MonoHighResolution	Keep
AX-171933569	CGGCTCAGAGTGATTGTCTCGAATGTGCTAAACTC[T/C]GCAAGGAAAAATCCAATTCTAATGTTGAGGCTCTA	Chr1	773201	NoMinorHom	Keep
AX-179140397	GCTTTATTATCCTTCGCCGAAGACCACTTAGGCCC[G/A]ATATCTTTTGCTCCAAAGCAATATGCCATCCAGTG	Chr1	773324	PolyHighResolution	Keep
AX-179140398	ATTACACCGGTCCGTTAGATCTTCGCCTTCTCGGC[G/C]ATCGTTGTATTTACAAAAACGAAGCCAGAAATGAG	Chr1	773484	PolyHighResolution	Keep
AX-179140399	GTCTGTCAAGTGGTACGACGTTGGAACGTGTTTTA[G/A]GGTTGAATGCATCAGATGGGATGTAATGTAAGAGA	Chr1	773667	MonoHighResolution	Keep
AX-179379561	AGTGGTACGACGTTGGAACGTGTTTTAGGGTTGAA[T/G]GCATCAGATGGGATGTAATGTAAGAGATCTCGGCA	Chr1	773675	PolyHighResolution	Keep
AX-179140400	AACTTCCTAACTTCCATATGCACTTTCGTCACTGC[T/C]ATCGCTATGTATTACATTACAATGACGGAATTTTA	Chr1	776135	MonoHighResolution	Keep
AX-179140401	GGCAGAGTAAACCAGAAACAAAACTCAAGGGTGAT[C/T]CAAGTGAAGATTTTGCATTTTCTACATTCTTCCCT	Chr1	776904	MonoHighResolution	Keep
AX-179372902	TTTTTGAGGTACATAATTACCATTATTTTCAAACC[C/T]TTCAATTCAATATAGAATATCCGTAGTTTCCATTG	Chr1	776978	OTV	Keep
AX-179140402	TCTTAAGTGTTTCTTGTTAATTCTTGCAGGCCAGT[C/T]ATCGATCCTGTTGCATCTATATTCCATCGGATGCT	Chr1	777050	MonoHighResolution	Keep
AX-179140403	CATGGTGAATTCGTAAGCTACAAAGTCTTGAAACA[A/G]GGATGGACTGGAAGGTGGTTGAAATAAAGGACATC	Chr1	778940	Other	Remove
AX-179140404	TGAAGACCACTTGTCCTGTGCCACATATAGCAAAG[G/C]AACAATATAAGCTTTTTGAAAATACATGAAACTGA	Chr1	779262	MonoHighResolution	Keep
AX-179372371	TATAGCAAAGGAACAATATAAGCTTTTTGAAAATA[C/A]ATGAAACTGAAAGAAAGGAAACTCAATCAGCAATA	Chr1	779287	MonoHighResolution	Keep
AX-179140405	CTAAGCAGCACTCCTGAATCAGGGCATTTACATGT[G/A]GGCAACACCCTGAATGGAAAAAGCATCACAATTCG	Chr1	779615	NoMinorHom	Keep
AX-179140406	TACAAAAAACACTGTGACCATCATATGATCAATTT[T/C]AACTTCTCCATATTACAGTCATAGACAGTTAGCAG	Chr1	779820	MonoHighResolution	Keep
AX-179380846	AGTATCTCAAAGCTTGATACCAGTTTCTTTATTGT[A/G]AATGTAATGATAGATACCTGCAGGATATCAAGACA	Chr1	779909	MonoHighResolution	Keep
AX-179140407	GTAGATTTTGAACAAACAAACATCAGTAATACAAT[A/C]GTTACTAGTCTCATAACAAGAAATACGGTCATGCA	Chr1	780209	Other	Remove
AX-179140408	AAAATTTTACTAACACAACAATATATCCTTCCAAT[G/A]AGCAACTGCCTACAAGTGAAAAGTGTGATAATGGC	Chr1	780375	PolyHighResolution	Keep
AX-179140409	CGAACTGGAAGCGGAGATCGAGGCAATTCCGTTGA[G/A]CCAGGCTCTTGATCCAGATCCCTAACGTTGGTCAT	Chr1	787370	MonoHighResolution	Keep
AX-179140410	ACCCTGTGGAGATCACCAATTTAGTATTGTGTGCA[C/A]TAGTAAAATATTTGTACTCATTGACTAAGTTTGTC	Chr1	787876	PolyHighResolution	Keep
AX-179362963	ACCCCGAACACACGTGATAGTGTCACGTACATCCG[G/T]ATCACCAAGCTACGTGCTGCAGTCACATGTTCGGG	Chr1	787957	NoMinorHom	Keep
AX-179140411	CTCGTGAAGTGTTTTTGTATAAAACTTTTAGTCGT[C/G]GGAGTGTTTTTTTAATTTGCTAAATGAAACTGGAT	Chr1	788251	MonoHighResolution	Keep
AX-179140412	TCCAGATTAATTCCGAAGAATATCTCACTTACCAT[A/G]AGTGTTGGACAGCAAGAACAGCACTGCAGAGAACC	Chr1	789184	PolyHighResolution	Keep
AX-179140413	CCTAATGAGTTTAGATGCTTCAATTAAGAACACCA[A/G]CCTAATCCCCACAATAACTTTGAAATCCTCTTCAA	Chr1	789323	MonoHighResolution	Keep
AX-179140414	AATATGGAGTTGGTGAATCCCATATGAAGACACAA[A/G]GGCTACTTTTCCCTGCAGAAAATGTTCAGTCAATT	Chr1	790482	NoMinorHom	Keep
AX-179140415	TTGAATTTCTCCAGAGATAATCTTAAATAATTTAT[G/T]AATTGAGAATATTAATTACCTTTCCTATGAGGTGG	Chr1	791195	Other	Remove
AX-179140416	GACGAAAATGTATGAATATCCTTTCCCGGAACTTC[C/G]AATGTCCTTGAATTTAATCGCTGGGGATGGTGGTT	Chr1	795480	Other	Remove
AX-179140417	TGCCCAACTAAAGATCACTAAAATTTCAAGGTTGA[C/T]GTGCATTGGCATGCTAATTTACGGATCCCTGTGTA	Chr1	802987	MonoHighResolution	Keep
AX-179140418	AAACATTATAGAAGATAGATGTTGGTGACTATTTA[C/T]GGTGATTACCACACCAACTTCTTTTTTATACCAAT	Chr1	803322	CallRateBelowThreshold	Keep
AX-179367988	CCACACCAACTTCTTTTTTATACCAATGCTATATA[G/A]TATGGATTATACAATATACTGCAGAATTACCAAGT	Chr1	803366	Other	Remove
AX-179140419	ATGCACATCCAATATCGGCCACCATTACCGCTACT[G/A]TGTGCTAGTATTTTAGCATCAAGTTTCCAAACATT	Chr1	804368	PolyHighResolution	Keep
AX-179140420	ATCACTGTGGAAAGCAGTTATGTAAGATTGCTATT[A/G]CAGAAAGTGCAAGAAAACCGGTGAATATTGAGAAG	Chr1	804607	MonoHighResolution	Keep
AX-179372394	TACAGAAAGTGCAAGAAAACCGGTGAATATTGAGA[A/G]GAAAATACATACCTGCATGTTTGCCATGGATAAGA	Chr1	804641	NoMinorHom	Keep
AX-179140421	ACGTCTGGACGGTTGAAATAAACTTCAGAATACCT[C/T]TCAGTGCAGGGATCATATGCTCTGGACATCCATGG	Chr1	804746	Other	Remove
AX-179140422	CTAATGTGGTAATGAAACGCAAGCAACGAAATTTT[A/G]ACTACTTGTGCCACCACTGACGAAATTTAGAATCA	Chr1	804922	NoMinorHom	Keep
AX-179375142	TTTCATCTTTATAGAATCTAGAGATGTTGCAAACA[G/A]TTACCAAATTAACAAATAATTAGAGAATGATGACT	Chr1	804997	Other	Remove
AX-179140423	ACCAAATTAACAAATAATTAGAGAATGATGACTGT[C/T]GGGATAAATCGCCAGTAAGGGAGGGAAAGTTTAAA	Chr1	805035	OTV	Keep
AX-179140424	TGAGAGGATCCAGAGTCACAGGTTACACGTAGCAA[T/G]CGATAGGTAGAATCAGAAATTAAACCATGGTTCCA	Chr1	805250	PolyHighResolution	Keep
AX-179140425	GCATACGCATCTTCAGCTACACAGGACAACCAGAT[A/G]CCAAAGAATATACAGCAGTGTCAAACTAAACTAAT	Chr1	806367	MonoHighResolution	Keep
AX-179140426	TTTGTAAATCAATTAGAACTAACAGACAAAGAAAT[G/C]ACAACTGTGTAGCTAAAGTAGATAATATGCATTTG	Chr1	806655	Other	Remove
AX-179140427	CGTTGAAGCACCTGGAGTGAAGCAATTAGTTTATT[A/C]ACTGAGTTAGGAGTGAATGTGAGTGAATCGGAATC	Chr1	808864	OTV	Keep
AX-179140428	TATAGGCAGTCCCTTAAGGATTCAATCACACTCTC[C/T]AAACAATCTCTATTCACCGCTCGCCATTGTTCATG	Chr1	809225	CallRateBelowThreshold	Keep
AX-179140429	CAGCGAAGGAAAGGCCAAAATAAATTCGATAGCTA[G/A]CTATTAATTTAAGTTAATCATAACGGTGTGGCTCC	Chr1	821652	NoMinorHom	Keep
AX-179140430	CCTTATGCCAACAAGGGACCCACCAAATAACTCAT[G/A]AAGTCATAACTACCTGCAACATCATCGCTCAACCA	Chr1	829632	PolyHighResolution	Keep
AX-179140431	TGCCCGTAGAAATCCACTTTTACCAAATTAACTGA[T/C]GAGAAGTGTGTGTCAGTCAAACATCATGGGTTTGG	Chr1	840247	Other	Remove
AX-179140432	TTTACGTCGAGGTCCTTAACAAGTTAATTTCATTA[C/T]AATTTGATCTGCATCTTAATTGCTTTAAACGGCCT	Chr1	840532	MonoHighResolution	Keep
AX-179380919	AATTTCATTACAATTTGATCTGCATCTTAATTGCT[T/G]TAAACGGCCTTGATTCCTTCAAGAAATCAAACAAA	Chr1	840557	PolyHighResolution	Keep
AX-179358713	AATCAAACAAAAATAGCCATCATTATGACAACTTT[A/G]GTGTTGGGGATTAATTTGTTCGGCCACCAAATTAA	Chr1	840617	NoMinorHom	Keep
AX-179140433	CATGGGATCAGATTCAATTGAAAGACCAGCTTGAT[A/C]AAATGGGTGGTTCCACTGGTTTAGGCGCTGGCCAG	Chr1	846225	NoMinorHom	Keep
AX-179140434	CGGGGTTCGGGTTTCAGCCATTCAAGTAGCTCGAA[G/A]AGCATGGGGCCCATTGATTCCAATGAAGCAAAGGT	Chr1	846374	OTV	Keep
AX-179140435	AGGCACTGAAATCTGATTCTGGGGGCTGCTGCCCC[C/T]GTCCAGCAACTTCTAGTTCGTTGCCTGTGGAGGAG	Chr1	847612	MonoHighResolution	Keep
AX-179140436	GATCGGGATCCAATCCAAACGACCAAAGGAGAAGA[A/G]ACATGCTTAGTGCCCAGCAGATATGCAGAAAAGAC	Chr1	847923	Other	Remove
AX-179140437	TTTGCCAAGAGGAAGCGACGTTTAAGGTTTATGGA[G/A]CGAGTTATAACCTTAAAATTTAAAGCCTTTCAACA	Chr1	848214	Other	Remove
AX-179140438	GCGAGTCTTATCTGGAATGGAAGTACCAGAAAGGG[G/A]ATTCGGTAGTAAGGCGACCTTTGACACCTGATGTT	Chr1	849875	NoMinorHom	Keep
AX-179140439	AACGAGGATGTGCCGCTGTCTGTCACAAACATGAA[T/C]GAAGATGAAGCTGATCCTGCGGAGACCATGAAATT	Chr1	850288	MonoHighResolution	Keep
AX-179343634	TCACAAACATGAATGAAGATGAAGCTGATCCTGCG[G/A]AGACCATGAAATTGCAAACAAGCCCACCCAGACCG	Chr1	850310	MonoHighResolution	Keep
AX-179348348	AGACCGGAGGAAAACAATGTGATGGGAGAAGTAGA[T/C]CATGGTGATGGTAAGCCTCTCAAATCTCTGGCTTC	Chr1	850375	OTV	Keep
AX-179140440	CATAATTCATGCGGCAATACTTCTGATGTGGCCAC[T/C]GATGGTTCTTGTTCAGCTCCCGGCCTTAACCCTGA	Chr1	850729	PolyHighResolution	Keep
AX-179140441	AAAAGCCTTCTGTCATCTCGTTGCCACATGGGAAT[G/A]CTCCTGCTACTGCAGTTTCTGTGCCACAAGATTCT	Chr1	850838	MonoHighResolution	Keep
AX-179379968	AAATCCCTTAGCCAAGATAGGATGTCATCAACCCT[G/A]GATCTGCGGGAGGGATCTGTTGGTAGAGATGAGAG	Chr1	850927	MonoHighResolution	Keep
AX-179140442	GCAAGCACTTGTCAGGTCTTCCAGTACATGCAAAC[G/A]TCGAAGCTTCGCAAGTTCTCAGAGGCTATCCATTG	Chr1	851000	NoMinorHom	Keep
AX-179140443	AATATCAATGGGCATTATATGACACAAGATGGCTT[C/T]CTTCAATTTGGGAATTCCAAGCCCCAATGTTCTCG	Chr1	851143	MonoHighResolution	Keep
AX-179140444	CTTAAATCTCACAGGGCATCACAGTGCTCACGGGA[A/G]TTCTCCCCTCCTGAAGTTTGATTGTAGTAGTTATC	Chr1	851504	NoMinorHom	Keep
AX-179140445	ATCAGTTTTTCGTGGCGAGGAGATCAATGTTAGCA[A/G]TGGAGTTGCTGATTATCCTGTGTTTAGTAGGGGCC	Chr1	851783	NoMinorHom	Keep
AX-179140446	AAAATACAAAAATAAACTGCAAAAGTTGGGAAGCT[C/T]TGGATCCCTGATCTGATCTGACGTCGTTTTGTCTC	Chr1	852426	PolyHighResolution	Keep
AX-179140447	TATCATTTGCTTTGGCATTGATCAATGTAAAAGTA[A/C]ACCTCTAGGGAAATACATTTGGAATTGGAAGTAAC	Chr1	852557	NoMinorHom	Keep
AX-179346685	AATACATTTGGAATTGGAAGTAACTTCTTAGTTCT[T/G]AGTCCTTTGATCGACCGATATTAGTAGTGCAAATG	Chr1	852604	Other	Remove
AX-179140448	GCTATAACTTTGATTACCTGCCAAAAACCATGACA[A/G]CCCCATTGATTCGAGACGGAATAGCCGAATAGGTC	Chr1	852748	MonoHighResolution	Keep
AX-179140449	CCTATGTAGGAAAGATGGATGCGAATTTGGTGTGG[C/T]CTTCCTGACTGAATCTCAACCTGTTAAAGTATCAG	Chr1	853413	NoMinorHom	Keep
AX-179140450	TAAGGTATGGAAACAGTTTGAGTTGAGATAAGGTA[C/T]GGAAACAGTGGATGTTGATGTTTTGTTTGAGATAT	Chr1	854236	OTV	Keep
AX-179140451	ATAGGCCATTTCTCTAACCTGCCATCTCCAATATT[A/C]GATGTCCCGTCAGCGAAGTATGCTGCAAGCTGAGT	Chr1	854581	NoMinorHom	Keep
AX-179140452	TGAGACCAGTCAACCAGAAGAATATTAAGAAGTCT[A/G]AGCATTCTTGTGGTAACTGTGACAATGAACAGATT	Chr1	854698	PolyHighResolution	Keep
AX-179140453	ATGGACAGGAACAGGATGTGGTTGTTGGCACGATA[A/G]GTGAGAAATCTTCTGTGTTGCCCGCCATAGGAGCT	Chr1	855239	MonoHighResolution	Keep
AX-179140454	AATGGAGAAAACAAACAACTGTTAACAGATTCTTC[G/A]CAGAGAAACCATAGATAATTTCCAAGGCGTCATTT	Chr1	855428	Other	Remove
AX-179140455	CAACTTCACCCCAATTCTTAGGTGGGAAGTATTTC[G/A]TAATATTGTACTTATGTTTCTCATAAAATCTCTAA	Chr1	855699	Other	Remove
AX-179140456	CGAACCTGTCCGCTCCGAATTCTCTGCAACCAACT[G/A]CTCAATTATCAGTACAAAGTTTTCATCTGTTCTTC	Chr1	856390	MonoHighResolution	Keep
AX-179363773	TATTGCTTCAAATGCAAAAATAAATCCAGTAAATA[A/C]ATCAAATTCATTTAAATTGTTGGAATACAATTTGG	Chr1	856478	MonoHighResolution	Keep
AX-179140457	CGGATCGATCAGCGCCCATCGAAATACAAACAAAT[C/T]ATTAGAACACATCTGTGGATGACGAAGGACGCGCC	Chr1	857858	PolyHighResolution	Keep
AX-179140458	GAGCACCTGCAGCTCGCTTGTCTGCGTTGTCGCAC[C/T]ACCAGCAGAGGTTTCAGTTTTCGCTTGGAGCACCT	Chr1	857988	NoMinorHom	Keep
AX-179140459	ATGACCTGTCCAAGTACTGATGCGGCAATGGTGAA[C/T]GCCATGGCTGATTTAGGCATCAGCACAGACTTCCG	Chr1	858163	MonoHighResolution	Keep
AX-179347107	AAGGCTATGAATGGGACAGCTGCATGCACAGCGGC[G/A]AACCAAGATAGTGAGAATTTCTTGGTGTGCTCTCT	Chr1	858238	MonoHighResolution	Keep
AX-179140460	AAAACCACAAGCAGTTTCAATTATTTAAGACGCTG[G/A]GAAATTAGTAGTCCGAAGCAACAATCAATTTACCT	Chr1	858659	MonoHighResolution	Keep
AX-179140461	ATGAAAAGAAGCAAGTAGTGTCAGGAAAATGCCGC[A/G]ATTTCAATCAAGTCTAGTACAAGGCAACAATAGTA	Chr1	859028	NoMinorHom	Keep
AX-179140462	GCGAAGGAAAAGTTGGTGGGCTCATTGATGTTTCT[C/T]AAAAATGGGCATTTGAGAATGTCTAGCTCAGACGG	Chr1	859151	NoMinorHom	Keep
AX-179140463	CCTCAAGAACTTTCGTACTCCAGGGTAAAAAATAT[A/G]AAAGTAGCATTCAGATTGCCTACATTTTGTGCTAC	Chr1	862528	NoMinorHom	Keep
AX-179360902	ACTTAGCAGAGCAGATGTCTTCAAATTCATCTGTT[A/G]TGGAAAGTTTTCAGAAAACTTTCCTTAACAATGCC	Chr1	862597	Other	Remove
AX-179140464	AGAAAGTAAAACAAGGTGCAACCAAACTATACCTC[G/A]TCTACGAGTTCTATAAGAGTGACATCTGTTTTCTC	Chr1	865681	MonoHighResolution	Keep
AX-179140465	TTGAGTTCCTTGATGGACTTTGCCATCTATGTTTT[T/G]GTACATGTAACAAACAGAAAGGTAGCTTAGTTTAA	Chr1	865783	NoMinorHom	Keep
AX-179346894	CATGTAACAAACAGAAAGGTAGCTTAGTTTAAGGG[G/A]AAAATATAAAGCGAGTTACGCTGCACTGGAGAAAG	Chr1	865822	NoMinorHom	Keep
AX-179356518	AGGTAGCTTAGTTTAAGGGAAAAATATAAAGCGAG[T/C]TACGCTGCACTGGAGAAAGCAGTGAAAGTGTGTCA	Chr1	865838	PolyHighResolution	Keep
AX-179140466	TTTCAACAATGCGTCCTGCACGATAAATATAGATC[A/G]AATAAAACCAGGTAGATTTGTATGCTGATAACACA	Chr1	865982	Other	Remove
AX-179140467	GCACACAAGAGCGGGTTGCCTTTCTTGAAAAGTGT[C/A]TAATGAACGCATATATTGGAAGGAAAACCCAAAGT	Chr1	866090	MonoHighResolution	Keep
AX-179140468	TGGGTGGTGAGATCAATTCTGACAAGCAACTTGAA[C/A]GTTGCCAAGTTGTTTGCCTAAATCTCACCTGTTAA	Chr1	866197	PolyHighResolution	Keep
AX-179140469	CAAACCTTAATGATTTTGCATAACATAGAAAGTGT[G/A]CAACAACCATACGTCTAAAGTGTATTCATGTGAGA	Chr1	866351	NoMinorHom	Keep
AX-179349950	TACGTCTAAAGTGTATTCATGTGAGACTCAACCTA[C/T]TAGCATGCCCCGTAACTGACACCATACAGCCTAGA	Chr1	866396	PolyHighResolution	Keep
AX-179140470	GTTGCTAGTAACTGTGACACCTGTTCTGCATATAA[T/C]TTCATCTGGGACTGTTCCTGGAGTGATTTCTCTTC	Chr1	866684	MonoHighResolution	Keep
AX-179140471	TGCTGTTCAGAAAGAGCGTGCTGATAGTTGAGCTT[C/T]TGTAGCTTAGTTCTTAACCTGAAAATGAATGAATG	Chr1	866933	NoMinorHom	Keep
AX-179140472	GTTTTGTAGTGCATAATACAGGAAATGTTTGGATT[A/T]ATAAGTCAACGGTAATAACAATTCAATTCCCTAAA	Chr1	867761	PolyHighResolution	Keep
AX-179140473	CCAGTAGTCTGAACTTGTCATTTCAAAATGTTGAT[A/C]CGATGTGGTAGACAGCAAAGGTGACGATAATAGGG	Chr1	868101	OTV	Keep
AX-179140474	GAACCTATACAAATTAAACTTTAAAAGAATTTATG[A/C]TACGCAACATCTCAGACAAATATGAAGTTTGCAAA	Chr1	868578	NoMinorHom	Keep
AX-179140475	AACAAAGATATGATTCCTTCTGAAATAACCCCATA[T/C]TGTACACACTACACATCAGTATATGTTCAAAAGTT	Chr1	869110	Other	Remove
AX-179346950	GCACAGCTATCTCAACATACCCGAATCTCTTTCGG[A/C]AAGAGCTTGTTGATACTTCAAAGTGAACTCTATGA	Chr1	869196	Other	Remove
AX-179140476	AGGAAAAATTAGTCCAAGTTAGTAACTGTATAGAT[G/A]ATTCACATATATAACATTTTGAATGAAGATGGCAT	Chr1	869328	OTV	Keep
AX-179140477	GAGATAATCACAAGGTCAAAATACTTACGTCTCTC[T/G]GAACTTTGACATCTTGTTTCAACTTGTTTCTTTAC	Chr1	869688	MonoHighResolution	Keep
AX-179345913	TCTTGTTTCAACTTGTTTCTTTACCTCACTGCCTT[C/T]GGATACCCCACCCAAAGCCTCAGGAACAGAAACAG	Chr1	869735	NoMinorHom	Keep
AX-179377687	TCACTGCCTTCGGATACCCCACCCAAAGCCTCAGG[A/G]ACAGAAACAGCTGAATCGGGCATGACTAATGAACC	Chr1	869760	NoMinorHom	Keep
AX-179140478	GAACCCAAATAAAACTAAAAGCTTCAATCTTTAAG[G/T]TGCTGAAGATATCCTAAGATGAAATTGAACAAGTA	Chr1	870388	MonoHighResolution	Keep
AX-179140479	ATCACACAATCAATTTATCTATGTCTTAGACTCGA[G/T]GGCCACACACGTACTCTCACATCACCTAATACATA	Chr1	876886	NoMinorHom	Keep
AX-179140480	AAGAGTGGGTGTTATTGCATTCCCATCGGAATTTT[G/T]CCTATTGGGCTGTGCGCAGGAATTTGTTGTAGCAA	Chr1	877455	Other	Remove
AX-179140481	GACAAATTGTGCCTTCAGACCCTCCCAAGGATTCG[A/T]ACATTATTTTCTTCTTCTTCATTGTTTATTTTTTC	Chr1	877961	MonoHighResolution	Keep
AX-179140482	TGCCAAATGTGATGCCAGTGTTGACGACAACAGAT[C/T]AGCGCCAAATTAATGTGACGCCAACGTCTACGACA	Chr1	898931	PolyHighResolution	Keep
AX-179140483	AAATAATGTTAATCGTGAATATATACATACATGTA[T/C]ACGTTCCTGTTGGCTGTATTATGTTCTGTTGTTGT	Chr1	899405	PolyHighResolution	Keep
AX-179140484	GGGAAAAGGTTGGGCAAACATTTAAACCGAAATTT[C/T]GCAATTTTACTGAAGTCCAACTACCATCGTCGCTA	Chr1	902299	MonoHighResolution	Keep
AX-179355766	TCGCAATTTTACTGAAGTCCAACTACCATCGTCGC[T/C]AATGCAACGGTTCCTCACTGCTACTCTCATGAGGA	Chr1	902333	MonoHighResolution	Keep
AX-179140485	ACAACTAAAGGTTTTAATCCTTGTTGGTCTAGTCC[G/A]CTGACACTAAAAGAGCACCGTTGCATATGTTACTA	Chr1	902484	NoMinorHom	Keep
AX-179363559	TCCGCTGACACTAAAAGAGCACCGTTGCATATGTT[A/C]CTACGGTGAAACTTCCGCTATGTCCAATTGTCAAA	Chr1	902516	NoMinorHom	Keep
AX-179140486	AGCACAAAACAAACTGGTTTAAAAACAACTTTGCA[G/T]TGTAAAGGCATGGCTGAAACCTTGAATTTACAAAC	Chr1	902870	Other	Remove
AX-179362312	CAAAACAAACTGGTTTAAAAACAACTTTGCAGTGT[A/C]AAGGCATGGCTGAAACCTTGAATTTACAAACATGA	Chr1	902874	MonoHighResolution	Keep
AX-179370140	AAACCTTGAATTTACAAACATGAAGGGGTTTACTT[A/G]TCCTATATAAATAAATGAAAAACAAATACGAGAAC	Chr1	902922	Other	Remove
AX-179140487	TGATGTCAGTATTCCTAGCTTCAGCAGAATCACCA[T/A]TCATATTTGAAAACGTTGGATCAGAATTATATGGT	Chr1	903837	NoMinorHom	Keep
AX-179344500	TCATTTACAGAGAAATCCATGTGCCCGCTGCAGTC[A/G]CTGCTGCTCATTGTTATTACATTGTGACTGCAGCC	Chr1	903929	NoMinorHom	Keep
AX-179140488	CTGCTCATTGTTATTACATTGTGACTGCAGCCCTC[A/G]TATACTTTCGCTAATGGGCCATGCTGATGCCCACG	Chr1	903968	MonoHighResolution	Keep
AX-179369164	TGCTGATGCCCACGAACTTCAGTAACCACATTATA[C/A]ATAACTCTATGATCTTCGTTTAAACCAGATTCCAG	Chr1	904025	MonoHighResolution	Keep
AX-179140489	CAGGACATCCCTAGGACTTAACGGTTTCAGCGGAC[C/T]GCACTCCTAAGATAGACACAAGGAAACCCAACCTA	Chr1	905056	PolyHighResolution	Keep
AX-179140490	AAATAACATTAACATGGGCATGCAGTTAAAGGGTG[T/C]GAAAATATCAAAAGAAAACAACCATCACTTACAGG	Chr1	905349	PolyHighResolution	Keep
AX-179140491	AATTTAATACAGTGAACTAGAATGATATTCTCAAA[A/T]TTTTCAGATTTATTTCATGGATCAACAATGTTTCC	Chr1	905674	NoMinorHom	Keep
AX-179140492	TGGCAAAACCAAATATCATTTTGCCAATTGTAACT[A/C]TAGTTCATTTCAGATTGAAGACTCAATTAAGTTAA	Chr1	907944	NoMinorHom	Keep
AX-179140493	TGTTGCTCTGGAGTTATAAATTATCAAGAAATTAA[C/T]CAAGATGCTAAGATATTGTCAGTACCAAACCAACA	Chr1	912727	Other	Remove
AX-179140494	TAACCTTTATCCTACGGATCACTTATGATGGCCCA[G/A]ATTGCTGGGCCAAAAACACGATCGGTAGAAATATA	Chr1	913113	CallRateBelowThreshold	Keep
AX-179140495	GTGCTTGTTGTGGTTGATGACATAGATGATGCAGA[C/T]CAATTAGATGAATTGGCTATAAAACATGAATCATT	Chr1	915807	MonoHighResolution	Keep
AX-179140496	AAATCCCACATCTAATGCATTTTATTTCCTACATA[G/A]TTATGTTATATGAACAATCCTTTTCTTACTTAACT	Chr1	916569	CallRateBelowThreshold	Keep
AX-179344922	AATCCCACATCTAATGCATTTTATTTCCTACATAG[T/C]TATGTTATATGAACAATCCTTTTCTTACTTAACTT	Chr1	916570	Other	Remove
AX-179140497	ATAATTATCAATCCCTTCCACAACTTCATTTTGTA[G/A]AAATCAACATCAATCATGCATTCTCTCTTTTATTT	Chr1	916950	PolyHighResolution	Keep
AX-179140498	TGGAACCATGCCCACAAGAATGACGACACTGATCA[T/A]GAGGCAGGGTTAAGCCATCACTCACCTGATGAGGA	Chr1	918200	MonoHighResolution	Keep
AX-179140499	GGTAATGCTAACATATGGCAGGGTATTTGGACATA[A/C]GTGACTTTTCAGTTTTGTTATTTTGCTGTTTTATT	Chr1	918311	Other	Remove
AX-179345778	TGTTATTTTGCTGTTTTATTGGCAACGCACATTTT[C/A]TTGAATACACCCTGCTTATGGTCTGATATGAAATG	Chr1	918362	NoMinorHom	Keep
AX-179140500	TGATTCAATGCCTCACCGAATCGCTTGAGCTTAAA[C/T]TCTGCATATGGTAGCAATTCAGTCAAGCTTTTTGT	Chr1	918613	PolyHighResolution	Keep
AX-179140501	CTGCAAATCATTTCTGCTGCGTTGTTCAGTGGACT[T/C]TAATTGTTATTTGATTAGTACAGTGTTGTTCAGCA	Chr1	918720	OTV	Keep
AX-179140502	GAAGCTTTAAGATCCTTTCTCCACTGCTTGACTTC[A/C]TTTCGATCTTCATCCCTTTCATGCTTCCGAAAAAC	Chr1	926256	NoMinorHom	Keep
AX-179140503	CTCCAAGATGGTAATGGTGGGGCACGTTAATCATG[T/C]CCGAGTGACGCTTGTTGGTGTTGTTTCAGCTTGTG	Chr1	926860	CallRateBelowThreshold	Keep
AX-179140504	ATGGCAGAGTGGCTCTGATACCATTCTGTCACATC[C/T]CATACTCAACTTCGCCGTAGCACGATATTGTCCGC	Chr1	935301	NoMinorHom	Keep
AX-179140505	TTCTAACCCTTTCAATTTCGATTAGAATTGTGCGA[T/C]AAACTAAAATCTTTTATCCCCCTCTTTTTATTTTA	Chr1	935674	OTV	Keep
AX-179140506	TTAATTACTATGCTGGAGTGTATTACTGCTAGGTT[C/A]TAACACGGTTTTGGATATGGTGACTGTAGATGCTG	Chr1	938212	OTV	Keep
AX-179140507	TATTAAGACCTGATTGTTGTAAACTTGTATTACCG[C/T]GTGATGCCAAAAGACTCCCGTAGATTCTTGTAGCT	Chr1	938527	PolyHighResolution	Keep
AX-179346444	CTTTGAGTTAGTGATGTAGTAGTGTCGAAGCCCTA[T/C]GTTCTATTAATTCATCCTTAGCCGTTTGCATAGCG	Chr1	938603	Other	Remove
AX-179140508	AGCGAAGTTGTATTTGATATGCTAAAAAAGTGTAA[T/C]ATCTGTGATCCTTGGAAGCTAGATGAAGTTCAACC	Chr1	938670	PolyHighResolution	Keep
AX-179353867	CCCATGAGATTCTGATGTCATTGTTTTAGTAATTT[G/T]CATTGTCTTTAATGCGTGCTCACCTGAAAATCCCA	Chr1	938739	MonoHighResolution	Keep
AX-179140509	CCACTCACCCTCTCCCGCACTTTTAATTCTTTTGC[A/G]TGTTCATCACATTTTCTGTTCTTTTGCTATCCAAA	Chr1	938807	Other	Remove
AX-179140510	GTCTGAACACTAAACTGAGTTTCCAGTCTGGCTTC[G/A]AGATCAATGCTTCACAGAAAAGATGGGCATCTCAT	Chr1	938989	NoMinorHom	Keep
AX-179373787	AGAAAAGATGGGCATCTCATGCCACAACAAGAGAA[G/T]ATGATGGCAAAATCAGCATTGGACCACGTAGGGGT	Chr1	939040	PolyHighResolution	Keep
AX-179140511	GACATCTCCTGATATGAATGTGATCTTGAAGGGTG[C/A]GGTGGCATCTTCAGTGATATTCTTGAGTGCTTCTA	Chr1	939248	MonoHighResolution	Keep
AX-179140512	ATCCACAAGCTTAGGTGGAAGCCTGGTTCAGACAG[T/G]TTTGAGGTGGAAATGATGTCATGGCTTGCTACATT	Chr1	939354	MonoHighResolution	Keep
AX-179372305	TATTAAGTTTTCTGATATCCGGCCAGCAGAAACTA[A/G]TCGTCCTTTTGTGACTTTTAAGGCCAATGGAAACT	Chr1	939437	MonoHighResolution	Keep
AX-179140513	AAAGCCATGGCTGAGATGTTGTCACAATGTAACAA[T/A]GGAGGAAAAGAAGTGACAATATGTAGCTCTTTCAG	Chr1	942012	Other	Remove
AX-179140514	TGATGAACCAATGCATCCATTTCTTCATGCATAGC[T/A]ATTTTCCACTGTGGAGACTTAAAAGCTACAATATA	Chr1	944129	MonoHighResolution	Keep
AX-179356875	TAGAATGAACTGTAGCATGAAATACATGCTTCTTC[T/G]TAGATATCCCAGAATTAGATCTTGTCTGCATTGGA	Chr1	944223	OTV	Keep
AX-179140515	TGAGATCTCATGTGTAATGTGGAGGTTGGCATCTT[A/C]TTTATGAGATACGTGGCAATTGCACATGCATGATA	Chr1	944878	Other	Remove
AX-179140516	GAAAAATGGAATGAATGAAGTACACCACTTGAATT[C/T]TGATAAGACATGCCAAATGGTTGACTATTTGAACT	Chr1	946050	OTV	Keep
AX-179140517	CACAAAGTATAGCATAATCGAGCAATTCGCAACAC[A/G]AATTATGCTACAATCTTGCAATTAACAGCAATTTT	Chr1	947458	CallRateBelowThreshold	Keep
AX-179140518	TTCACCATTCCTCCTTATTTATCACAACCACCTCT[G/A]GTTTCTCAAGTCATAGCCACACTATGGCTGGTGAT	Chr1	948054	PolyHighResolution	Keep
AX-179140519	AGATGATGAACTGCCAGAATAACCAGAACCAACAC[C/G]CGGAGAAAATGGTACATTAGAAGCACTACCGGATG	Chr1	957755	MonoHighResolution	Keep
AX-179140520	CAAACACGGCCAAGACTTCGAAGCCGAAAAATCCC[A/G]CATCGGCAAGTTACAGAAAGTGTGAGGTGAATAAA	Chr1	963399	Other	Remove
AX-179140521	TACTAACTTGGCCTTTGCCAAAGGCAAATGGGCGC[C/T]GAATGCCGGCCCTCTTACCCTTTGTACTTTGCCTT	Chr1	966462	NoMinorHom	Keep
AX-179140522	GTATAAGAACACAAAAAATAAGGTTATGTATGCTG[C/T]ACCTTTTCAAATAGAGCCAAATTTCTAGAAGCAGC	Chr1	967336	PolyHighResolution	Keep
AX-179140523	ACAAATTCAATGTTTTGCTCCACCTGCAGTGCAAG[C/A]AACAGAACCTTTTTGTCACATGACCAATATTCCTA	Chr1	967616	MonoHighResolution	Keep
AX-179362885	GATTGCCAGCCATGGAGGCCAAGGAAGCAGTTTAT[T/G]AACAATGTTGGGGAGTTTGCAAAAGCCAACAAAGG	Chr1	967700	MonoHighResolution	Keep
AX-179140524	GCATAACCCAATTCCAAACACACTTTTCTATCGGT[A/G]AAGTTACAAATTCCCAACCTTTACAGAACACATAA	Chr1	968356	PolyHighResolution	Keep
AX-179140525	ACACGCACATAAACATATAACTTGAAAGAGGAAAA[A/G]GCTCAAGTTTCAGAATTTAATTAAACAAGCACCAA	Chr1	968817	MonoHighResolution	Keep
AX-179349957	AGCACCAATAGGATTGAGTTAGTGGCAACACCTTC[T/G]TCTTTGTCAGCAGACCCTGCTTCAGTATTTTAGAA	Chr1	968880	MonoHighResolution	Keep
AX-179140526	TCATTTAGATATACCTTGATAAGTCTGCGGAGTAA[C/T]GAAGGGAAAGCAACAAAAATTATCATAGAAGCTCT	Chr1	969366	PolyHighResolution	Keep
AX-179140527	GCAAAAGGCTTCACTGTTCTGAATTCCACGACAAG[A/G]ATCAGCATTAAAGACACTGGTTGTTTCAGCTCCAT	Chr1	969656	PolyHighResolution	Keep
AX-179140528	CAATGGCAGAGCTGGTCAACAACTTGCTTCCATGA[G/A]TGTTAACACCATCAACATTCTCTGGCTGCATATCA	Chr1	969811	MonoHighResolution	Keep
AX-179140529	ATAATCGGGAGAAAGAAGGGACATCAAACAGCCGA[C/T]CCAGATTACAGACGGAAATTAGGTTTGCAATATAA	Chr1	969928	PolyHighResolution	Keep
AX-179140530	AGCAAACATGATCATTAAAAAGAAAAAGAAATAAT[T/C]GGATGGGAGGTGGAGGAAGATAGTCGGTAGGATGA	Chr1	970152	Other	Remove
AX-179140531	TATCATACATATGTAAGTTTGAGAAAGTGACCTTC[C/A]TTTGTTATAAAAAGAAGTCATTAATGTTAATTACT	Chr1	976451	MonoHighResolution	Keep
AX-179140532	CAAGAGAATAAACTTGAAAATATTAAGTTTAATGT[A/G]TTTGGAATAAGTAGAAGTAGTAATTTGAATTGGAT	Chr1	976863	OTV	Keep
AX-179140533	TACTTTCAATCATTTTAAAAACACTTCCAAACGAG[C/T]TTTCATATTTTCCATAATCTAAGAAAATTTTAAAC	Chr1	977301	CallRateBelowThreshold	Keep
AX-179140534	CCGTTGTTTACCCTTTGTAATTAGGTTTAGGAAGT[T/A]ATCAATTGTGTTGAGTGGGTGTTTAATTAGATCTC	Chr1	978288	Other	Remove
AX-179140535	CATGCAGACTCTTGCTCGTGTGCAGTCTGAGATTC[G/A]TGCAAGGAGGATTAGAATGTCCGAGGAGAATCAGG	Chr1	979709	NoMinorHom	Keep
AX-179140536	CCGGTCCTCCTAGGGTTGATTCTAGCTCCATTAAA[A/G]GCCCTCCAGTGCACGAGAGGAAAGGCAGCAGGTAG	Chr1	980937	PolyHighResolution	Keep
AX-179140537	AATAAAAGATTGGCCAGGGCTTTGTTAGAGGGTGG[A/T]GGAGGAAGAGAAGAGAGGAAAAATCAACCGGTTTG	Chr1	981101	MonoHighResolution	Keep
AX-179140538	CATTTTTTTCTTCTTCTCAAAAACCTTTGTGTTGT[T/A]GTGTTTCGGGATTGTCATTTATAATGTTGTAGCAT	Chr1	981215	OTV	Keep
AX-179140539	AGATAGTGTTGTTTTTGCCCTTTTCTTTTTGTTAC[C/G]CCTCTAAGATTCATCAACACAACCATGAATCTCGT	Chr1	981415	Other	Remove
AX-179140540	CTCCATGTGTGACTGTTAGATGACGGTGTCTTTCT[G/A]CATTGAACTATGTAAATGTTAAATGTTATTCCGAA	Chr1	983424	NoMinorHom	Keep
AX-179343772	GTCTTTCTGCATTGAACTATGTAAATGTTAAATGT[T/G]ATTCCGAAAACTAGTGGGAGTGGTGTGTGACTGTT	Chr1	983451	NoMinorHom	Keep
AX-179140541	CTTTGTTATGACATGGGGCAAATGGCCATTGGAAT[A/G]ATTGGAGGGGAACGAAGTCGGAAGGAGTTTTATCA	Chr1	983586	NoMinorHom	Keep
AX-179358149	AAATGGCCATTGGAATAATTGGAGGGGAACGAAGT[C/T]GGAAGGAGTTTTATCAGACTAAAAATGCCATTTAC	Chr1	983605	MonoHighResolution	Keep
AX-179140542	GGTATCAGGTAAGCAGGATTTTGTAATGTAGAATG[T/C]AGGATCTTTTCCTAGCTTATCCATTGCTGTTTATT	Chr1	983925	PolyHighResolution	Keep
AX-179140543	ACAAAGGGCAGCGGATCAGCATTTAGACGCCATTT[C/T]GACGCCTTTGAAAATGCCTCGACTTCAAGTAGTGT	Chr1	984521	Other	Remove
AX-179140544	ACTTTGAGTGTTGCTGGGCAGGCCATAAGAATAAG[T/G]TAAATGCTGCTGAATTTGTTACCCAATTCAGTGGT	Chr1	987553	CallRateBelowThreshold	Keep
AX-179368297	TTTGAGTGTTGCTGGGCAGGCCATAAGAATAAGTT[A/G]AATGCTGCTGAATTTGTTACCCAATTCAGTGGTGG	Chr1	987555	MonoHighResolution	Keep
AX-171898066	TTAGTTAATAGTTTTGTTCAGGCATTTCCTGGTCC[A/C]TTCAAATTGGGTAAGAAGCGGGTCCAGAAAATGAG	Chr1	987876	Other	Remove
AX-179369271	TAAAAAGCCAAAGGTTTTAGGTAACTTGAAACAGA[G/T]GGAGTCTAAGGGACAAAATGTTAAAATGATTCAGA	Chr1	987971	PolyHighResolution	Keep
AX-179140545	CAAAGGTTTTAGGTAACTTGAAACAGAGGGAGTCT[A/G]AGGGACAAAATGTTAAAATGATTCAGAATGAAGCC	Chr1	987979	MonoHighResolution	Keep
AX-179140546	CTGTCCTTATTGTCGAAGGAGCCTTTATTTTGTCC[A/T]CTGCCTTTATGTACCTGATGCTTCTGTGATGACTG	Chr1	988790	PolyHighResolution	Keep
AX-179140547	ATAAGAAAGAGAAAATTGCCACGGAGATATGCTCA[T/A]GAGTTTATGCGCCGTACTAGACGTCACATATTTTC	Chr1	989967	OTV	Keep
AX-179140548	CTGAGCAAGTCTGGAACACTGCAGAAAAGCGAGGT[A/G]TTGGCCTCACTTAAAAATGCAGGACTTCCAGCTAA	Chr1	990120	Other	Remove
AX-179140549	CTGGATATAGTGTTGTTATAGCATGGAGTTTGATT[C/T]AAGCATTGATTATTTGTTTTCTTTCATTCTGGGTC	Chr1	990404	OTV	Keep
AX-179365403	TTTTCTTTCATTCTGGGTCTGAAATGGTAACTGTT[C/A]TATTCTTGGTAATTGATACATTTATGCGGAGAATG	Chr1	990456	NoMinorHom	Keep
AX-179140550	ACTAGGAACTTGTACTCATGTACTCGGAGTTAAAA[A/G]TTTCTGTAATCGGTGATGCTTCTCTTTAGTCTTCT	Chr1	990828	NoMinorHom	Keep
AX-179140551	CATACTTCCATTATGCCTCTGAAAATCAAAATACA[T/G]TGATATCTATTTAAGCGAATGCAGGCTCATTTTGT	Chr1	991303	NoMinorHom	Keep
AX-179140552	TCCTTTCTAGGCACAAAATTTATCTTCCTCTCTTA[T/G]TTACCTTTTGAAGGTGCAACTCTAAGATCAGGGTT	Chr1	992207	MonoHighResolution	Keep
AX-179140553	TGCCATGCGTTCTGGGATTTGGCTTTCGTCTTCTA[A/T]AGTGTTGTTCCACTGCTAAATCCTGTTCTTCATAT	Chr1	992533	NoMinorHom	Keep
AX-179140554	TTTTTTTGGATTGCTCCGTTGGGTGCCATGAACTT[T/C]GCAGGCTATGAGCTTGCTAGGAAGGCCATGGACAA	Chr1	992955	MonoHighResolution	Keep
AX-179140555	CCAGAATGTCTAAATGTACATGCCATTTTCCATAA[A/G]TGATGGTTTTCTTTTATCGCTCTATCTGTTTCCTT	Chr1	993417	MonoHighResolution	Keep
AX-179140556	TCAGGCTTTACAAGAGCCTCCCCTCACAAATCCAA[T/A]GGAATACAAAGAAATCGATACGAAAACTACATTCG	Chr1	994744	NoMinorHom	Keep
AX-179140557	CCATCGATTCAAATCAAATTTAACAGCTTAAAAGG[C/A]TTACACCAAAAATTCAAATCAGTATTCAGCATAGA	Chr1	996351	OTV	Keep
AX-179344154	TAAAAGGCTTACACCAAAAATTCAAATCAGTATTC[A/G]GCATAGAAGTAATGAAATCTGACAAATTCGAACCC	Chr1	996379	PolyHighResolution	Keep
AX-179347525	ACCAAAAATTCAAATCAGTATTCAGCATAGAAGTA[A/G]TGAAATCTGACAAATTCGAACCCGCCCATTTTACA	Chr1	996391	Other	Remove
AX-179140558	ATGGGGAAGAAGGTAGGTAAAGCGTTTGTAAATGG[G/A]TTTTCTAGTCTGAACTCAAGGCTCGTAAACTTATA	Chr1	997860	MonoHighResolution	Keep
AX-179140559	CTGTGAGACTCTGGAAGTTCCTGCAAAATTTTCGT[A/T]CAAATAACTGTTAAATGTGCATGACCAAATACACA	Chr1	1003022	MonoHighResolution	Keep
AX-179140560	TTTGGTGTACTGCTTTTTGAAAATTTTGATTAAAC[T/A]GGTACTGCAGGCCCTCTTAATTTCCAAATAGGACA	Chr1	1011889	MonoHighResolution	Keep
AX-179140561	GTCACTGTTTATACGTGAAGAGGATGAGACATAAC[G/A]ATAATACGTAGGACAAGTTTATCCTCATCATCCTT	Chr1	1012059	MonoHighResolution	Keep
AX-179364237	GTAGAATGATTGACCATTTTCACATAACCACAGTT[C/T]ACTCACTTCATCGACGAGGTGATGTGAAAAACAAT	Chr1	1012155	PolyHighResolution	Keep
AX-179140562	TCTTTCGTAAGAGGAATGGTTTTGGAAGTCTGGAG[G/A]TCAGGGAGAATTAGTCTTTGATGATGGTATTAGAC	Chr1	1013689	Other	Remove
AX-179140563	TATATTCTTACATCGTGCAGATTATTGCTAACCTC[A/G]TGAACCAGTTCCTCCTCACTTCAGCCATAAGAAAC	Chr1	1014003	Other	Remove
AX-179375470	TTATTGCTAACCTCATGAACCAGTTCCTCCTCACT[T/C]CAGCCATAAGAAACGCCCTTCACGAAAACTAGGCC	Chr1	1014024	MonoHighResolution	Keep
AX-179140564	TTTAATGGCATGGACAAAGAAACATCATTCATTTC[A/G]TGTGAACCTGTGACATTCAACAAATGTCAAACTTA	Chr1	1014188	Other	Remove
AX-179140565	GCATATCCAAAGAGAACATAAAGATTAGCAAAAAA[A/G]TATTGTTGCGATCTCCCTTGGCTTCGTCATTACTG	Chr1	1014346	OTV	Keep
AX-179140566	CTTAAGGTCATGCCTTTCTGCATTGATTCTTCCAA[A/C]ATGTGCATTGCATCCTTGTATTTACCTTGAAAGCA	Chr1	1014855	MonoHighResolution	Keep
AX-179140567	ATATCAATCATTTTCAAAATAAACTCTTCTGCTTC[C/A]TTGATCCTACCAGCATCAGTAAGTGCACCTAAAAT	Chr1	1015041	PolyHighResolution	Keep
AX-179140568	TGTTGTGGAACTGAAATGCTTTCTCAACATTCCCC[T/C]CACGGCAGTAACCATGAATTATCGTGTTGTATGTA	Chr1	1015369	NoMinorHom	Keep
AX-179140569	AAACCCTTGTTGGCCTTTTCGTTCTTAAAGCATCC[C/T]GTGATCAAGGTTCCATAGCTTACCTCATCAAGAAT	Chr1	1015593	NoMinorHom	Keep
AX-179140570	GTCCAAATATCCGGCAGCAAACTGTTCTGTGTCAT[T/C]GATTCAATCACCTGCATTGCCTCCTTCAACCACCC	Chr1	1016172	Other	Remove
AX-179140571	CTCACATTATCGGGCACGCATCTGAATTCACTCAT[C/T]CTACTCAACAACTCTACAGCATCCCTAAACTTATT	Chr1	1016382	NoMinorHom	Keep
AX-179140572	ACGTGGCATGCGGGGCCCTTGTTCAGGGCGGGGAC[T/C]ATGGACTTCTACAATCTGGAGCTGAGCGATACCAA	Chr1	1022567	MonoHighResolution	Keep
AX-179140573	TGATGGGTGCTATAGGAACATGGGGAGATATCTCA[G/A]TGACAGCTGAGACTTTCCTGTTGGTTTGGGCAAAA	Chr1	1022754	MonoHighResolution	Keep
AX-179140574	GTGACTGTAATTTTTCTGTTTGTGATCTCCACTTC[C/T]GAACTTGTTTCAGAGATGCGTATCTTAAATAAACG	Chr1	1022929	OTV	Keep
AX-179368640	GATGCGTATCTTAAATAAACGGATTTCTGTACTCA[A/G]ATTTCAGAATCCGGAAGAATTACAATTTGGAATAT	Chr1	1022979	Other	Remove
AX-179140575	AAGGATTGAGATTGCAATAAGAATGCCGCCCGATT[A/G]TTTCAAGACTCCATTTTTGGAACAGTTTCTGTCAC	Chr1	1023257	OTV	Keep
AX-179140576	TTGAAAATCTCGCCAAACATTCCCATCCCTTGCAG[C/T]GGATTTCTGCGCCGTACTCCATAAAACTTCTCCGC	Chr1	1023460	PolyHighResolution	Keep
AX-179140577	AGAGACATTTTGACACAAATTTGTAAAAGGTGGTC[G/A]CGCAGAAAAACTGCATACCTCATGAAATGTTGGTT	Chr1	1023597	PolyHighResolution	Keep
AX-179140578	TTGATGAACTGGATCAAATTGGATTTGGGAAAGTC[G/A]AGCTGCTTAGACTCCACTTGCTTCTTTATCTCATC	Chr1	1024109	Other	Remove
AX-179140579	ATTTTCAGTGCTTGATGACACTATAGGATCTGATA[T/A]AAAGTAAAGTGCATATGTAATACATATTGTGTGCA	Chr1	1025977	MonoHighResolution	Keep
AX-179140580	AAGTTGTTGCATGTCATCTAAATCCCCTAACTGCT[G/T]TGGCACAGGTATCCGAGGAAATGCTTTATAAATTT	Chr1	1026686	NoMinorHom	Keep
AX-179140581	TCATAAGGGAATCTTCCTTTGACAAGTGTTTCCAC[A/G]AACAAAGCAGCCAACTCAGCACCACAAGTAACCTG	Chr1	1027045	MonoHighResolution	Keep
AX-179359124	CAAAGCAGCCAACTCAGCACCACAAGTAACCTGAA[T/C]TTGTTTTCCATATATACAGTGTCAGTAATACGGAT	Chr1	1027083	Other	Remove
AX-179347654	CTCAGCACCACAAGTAACCTGAACTTGTTTTCCAT[A/G]TATACAGTGTCAGTAATACGGATTTGACTATGAAA	Chr1	1027095	OTV	Keep
AX-179140582	ACCTCTGAGCAGCTACATATCTGCAATAAAGCATC[C/T]GTATTTGATCAACGTGCATGCCTTTAAGAAAGACA	Chr1	1027316	MonoHighResolution	Keep
AX-179360350	CCTCTGAGCAGCTACATATCTGCAATAAAGCATCC[G/A]TATTTGATCAACGTGCATGCCTTTAAGAAAGACAA	Chr1	1027317	MonoHighResolution	Keep
AX-179140583	AAATTATAAAGAGCATATGACTCGTACCTTGCACT[A/T]ATAGATTTGTACATTTGTTGAGCTCCATAGTAATT	Chr1	1027624	NoMinorHom	Keep
AX-179140584	TCTAAAGCAACAACCTTTTGTGGAAGAAATTAAAA[G/T]TTTTTAGATCAAAAGTCAAAAGCCAAAAGCAATAA	Chr1	1027938	MonoHighResolution	Keep
AX-179140585	TTAAGGCTTTTGGATGTTTCATTATACTAGGTTGC[T/G]TTCATGATTGCTCTATTGAATATATGCATTGCATT	Chr1	1041887	MonoHighResolution	Keep
AX-179140586	GTTAAGAGTCATTACTCGTGCCCACACACAACTGA[C/A]CCTATCTTTGCGCGTGCGGTGTGACTGACTCTTGG	Chr1	1042049	MonoHighResolution	Keep
AX-179140587	AACTTCCTGAGGTGTATCAACCTTGACATTTGCTT[G/A]GGTCCATATGCTCCATCCTATATCCTCAGGAATTT	Chr1	1042892	NoMinorHom	Keep
AX-179140588	TAGGTTCGTTTGAAAATGCTTTTACAATAGCTGAA[A/G]GCATTTTTTGTGAGTATGTTTTTAGAACCAAAATG	Chr1	1043160	NoMinorHom	Keep
AX-179140589	CAGCCAGCAACCAGTGTATGCTACAATTATATCCC[A/T]AATCTCCCTAGTGAGTGTGAAGGCAGAAATGTTAC	Chr1	1043311	Other	Remove
AX-179140590	TGAATAACAGAAACTGATTCTCACCAAAAGTAACT[G/A]ATAAGTTGTTACAACTATTATCTAAATGGGAAACA	Chr1	1062264	PolyHighResolution	Keep
AX-179140591	TTCACAACCTTGAACCTGACTCCGGGAATATCTCC[C/A]ACTGCATGCCCCTTCCGTCCGAATCCAGCAATCAA	Chr1	1062445	MonoHighResolution	Keep
AX-179140592	GGAGAGAGATAGAGATCGTACATCTTTTCTAGGAC[A/T]ATGCCTTTGGCATGAGATGAACCAGAAAATGGCTT	Chr1	1062905	MonoHighResolution	Keep
AX-179140593	GCAGCTCCCATTCCACGTGTTTTCCTGCAAAACGC[A/T]CACAATCTCTTAATTTCAAAATAATTTCACTTAAA	Chr1	1063058	OTV	Keep
AX-179140594	AGCCAGTTTTCCGCAATGCAAGCTTCGCATTCCTT[G/A]TCTTGTCAGATGTTCTAGGAGATTGAAGGTTGCCA	Chr1	1065229	MonoHighResolution	Keep
AX-179140595	ACTTCCACTTGATCTCACCAATGAACTCTCCTGTC[G/A]ATTGAAGAGATGTTGTACAATTTAATGAGTTTTTG	Chr1	1065392	NoMinorHom	Keep
AX-179363244	CCTGTCGATTGAAGAGATGTTGTACAATTTAATGA[G/A]TTTTTGCTCAACAGCATATAGCGAATTTGAGACAC	Chr1	1065421	OTV	Keep
AX-179360868	ATTGAAGAGATGTTGTACAATTTAATGAGTTTTTG[C/T]TCAACAGCATATAGCGAATTTGAGACACTGAAATC	Chr1	1065428	NoMinorHom	Keep
AX-179140596	GAAATCATTTGTTTAGTACAAGAATCCATATGAAC[T/C]AACCTCGTCGAAGAAGCCAATCTTTGGTGATGGTG	Chr1	1065493	NoMinorHom	Keep
AX-179140597	TCCACGCGCATTTAGACTTTGCCTTTCGGATGTTG[A/G]CATAATAGCTCTCATCTGAATTCCAAAACAGACAT	Chr1	1066589	PolyHighResolution	Keep
AX-179140598	AATGTATAAGCAAAACGAGGATACGTTTACACAAA[C/G]CACATGATAGAAGGCAAAGGTGGGGTTGATTTGTT	Chr1	1066761	PolyHighResolution	Keep
AX-179140599	TTCGAACTCAAGGCTTGCTATCAAAGAGGAGCATC[C/G]ACTATTAATTGTAGACATTGACTCAGCAGGCCTGA	Chr1	1066962	MonoHighResolution	Keep
AX-179140600	TTCTTGAATCCTCTGTTAACTATAGACAATTCCTC[A/T]GGATCCAAAACCCCTGATCACAAGAAACCAAACCC	Chr1	1067071	PolyHighResolution	Keep
AX-179140601	ACCTGATTCCCATACACTGGTCCAAGTGCCAGGGA[A/G]CATAAAAGTAAGATCAAATTCAGTCTGATATCGAA	Chr1	1072325	Other	Remove
AX-179140602	GTAGTTTTTTTATTTTATTTTTAAAGAAATAAATC[C/A]TTTAAATACTACAACCTCAGATCACATCGGAATCA	Chr1	1072610	MonoHighResolution	Keep
AX-179140603	GGAGGGGAGAACAAGTTGCATCTCCTGATCATGCG[C/T]TGTGGCACTGGCAGAAATGCTAAACTGGATAGACG	Chr1	1072929	MonoHighResolution	Keep
AX-179140604	TTGAGGGGATTTTTCCGGTTGGGCAAGAACAATGG[G/A]TTGATAATTAGCCTTCCTGCCCCTTCGAGGTGTTT	Chr1	1073352	MonoHighResolution	Keep
AX-179371037	GCCTTCCTGCCCCTTCGAGGTGTTTGCTCTTCAAC[G/A]CCATTTTGGATTACCCTGTCTGTCCAATAAGTATC	Chr1	1073398	MonoHighResolution	Keep
AX-179140605	GGATCTTCTGCTGCCGACTGAAGTTGTGACAGCAA[T/C]TCATCTAACGACGAGTACTCTGATCTATCAACTGC	Chr1	1073653	MonoHighResolution	Keep
AX-179140606	CCAAACCACCAGTATCTTTCCCATCCAACCAATCA[C/T]CGCCATCTAGAGAATCTAAGCCGCCATCCATTAAT	Chr1	1073975	MonoHighResolution	Keep
AX-179140607	CCTTCCATGTATTGCCCTCCATGTAAACCATCTAG[C/G]ACAGCATCATTAAATTGTTCTTTAACTCCTACCTC	Chr1	1074898	MonoHighResolution	Keep
AX-179140608	CTGCTGCTGCAATCTCAGTGGATCCACCCATTATG[T/G]CCTGGCCTTCATCTTCTTTCTGTTCCCCTCCATTT	Chr1	1075109	MonoHighResolution	Keep
AX-179140609	TCCTCCGCTTCGATATCAGGATGAACTCGATCAAC[A/G]TAAGCTGTCGCAGTCTTTTCTAAACACTTTCCAGA	Chr1	1075216	PolyHighResolution	Keep
AX-179345179	ACTATCCTGTTCAGCACCATTAATGTGTCTGTCCA[C/T]TTCCATCTCTTGCCCTGTATTTGATTCAACCAGTG	Chr1	1075314	PolyHighResolution	Keep
AX-179140610	GAAACCAACGCAATATCATGAACCATGTCCTCTAT[G/A]CTCTCTTCAGGTTTCAAGAACTGATAATTTTCAGA	Chr1	1075525	MonoHighResolution	Keep
AX-179140611	TCAGGTTCATTGCTGCCACTATGGGTGCAGCCACC[C/A]ACTGGCTCAATCTTAACCAGCTGTTCTTCTACTGG	Chr1	1075669	Other	Remove
AX-179140612	CAACAGAAACTTTGGTTTGTTCACTTGAGGGTTCG[G/C]GATTCAAACCTTCTTCACTAACAGCCACTGCAGCT	Chr1	1075835	NoMinorHom	Keep
AX-179140613	CCTTTCTTGTTCCACAACCTCCACCAATCCTCCCA[C/T]GGAAACTTCTACACTTTCCTTCACAACTACTTCAC	Chr1	1076001	NoMinorHom	Keep
AX-179140614	GCAGGTAAGCCCATTGTATGTGATTGATGGTGATT[G/C]TGGTAGTAGAGAGGATACATTGGCATCAAAGTGTT	Chr1	1093384	MonoHighResolution	Keep
AX-179140615	ATAATAGTTTGTTCAATTTACACTCGAGTTTGATT[A/G]TCTTCGTAAATTAGAGTGATTTAAAACATTTCATT	Chr1	1093653	CallRateBelowThreshold	Keep
AX-179365030	CGAGTTTGATTATCTTCGTAAATTAGAGTGATTTA[A/C]AACATTTCATTTTTTGAAACGTAGTTTTAAACATA	Chr1	1093677	Other	Remove
AX-179140616	CAAATTTCACACCCAATTTGTTCTCAGACACAAAT[A/G]TAAAAAGAGAGCATTTCATTATGATTATGAATTTA	Chr1	1102705	NoMinorHom	Keep
AX-179140617	GGAGGTTGTTGGTTGTTTTTGTGTGCGAGTCACTG[G/C]TGGTGTTCTGCATGTCCTACTCATCCATCAATTTT	Chr1	1102957	PolyHighResolution	Keep
AX-179140618	TTACCACCTTCGAGTTCTTAAAAATGATATATGAC[A/G]AAATTAAAAACTTCTACTCATTGCTTCGCATGGAA	Chr1	1103661	OTV	Keep
AX-179140619	AAAAGTACACAGAATACAATTTTAATCGGCTTTAT[A/G]AAATCAGACCTGTGAACTTGGGCCAGGCATTGCTG	Chr1	1105275	NoMinorHom	Keep
AX-179140620	GAAGGCTTAGTTACCTCAGTCTGACAATGCAATCA[T/C]GCCAGCCAATCAAACCAGGGGGGAAACACAAAGAA	Chr1	1105528	PolyHighResolution	Keep
AX-179140621	TCTATCTTGGGCCTGTGCTTCAACTAACCCAAAGT[C/T]AAGAAGCCTTTGCAAGCCTGGGCTTTTAATGCATT	Chr1	1109470	PolyHighResolution	Keep
AX-179140622	ATTACTCCCGCTTACAACCGCTCCGATGATAGAGC[G/T]TTTTTTGCTATGAATATTGTCAAAACTTTGAACTC	Chr1	1111124	MonoHighResolution	Keep
AX-179140623	AGATCAAACATATGCGTACGTATGGAATCAATGAT[A/C]GAGGGTTACATTCAATACAAAGTAGATCCGTTACG	Chr1	1111462	NoMinorHom	Keep
AX-179344559	GAGGGTTACATTCAATACAAAGTAGATCCGTTACG[T/C]TATAATCCTTGGTTCGTTTGAACTGGACCAACAAA	Chr1	1111498	MonoHighResolution	Keep
AX-179140624	CATCGAAAGCTTACTGGACAAATGACGTAAATTCC[A/G]GCTTGTTTACCACCCGTCCCAGTATTGAAAGAAGC	Chr1	1111571	PolyHighResolution	Keep
AX-179140625	TTTGTGCAAGAGAAGAAGAATACCTAGATTTACGT[C/T]GATTGTTGTAGTGATCATCCCAGGGCCGTCCTAGT	Chr1	1111875	MonoHighResolution	Keep
AX-179140626	CCCTTGGAACAGTTCGCTTTCACAGAGCATTTGAT[A/G]TTCAGAATGGGAATACATGATGTATCAAAACAGCG	Chr1	1112210	MonoHighResolution	Keep
AX-179368724	TCAAAACAGCGAAAAACCTATCGACGCCTAAATTC[C/T]AATCTAATAAACTAACAAAGCTAGTTATTTCATGT	Chr1	1112270	PolyHighResolution	Keep
AX-179140627	CCAAAATAAAGAAATCAAATGGCATACAACTTTCT[A/T]TGTAACAGTACGACAATTATGCCTGATGGTTTCGT	Chr1	1112367	CallRateBelowThreshold	Keep
AX-179363132	TCAAATGGCATACAACTTTCTATGTAACAGTACGA[C/T]AATTATGCCTGATGGTTTCGTCTGACCTTGGCATT	Chr1	1112381	MonoHighResolution	Keep
AX-179140628	TATCAAATTGGAAATCAATTAATCAAAAGTAGTCC[A/C]GAATTACCAATTCAAAACTCGTAAGTGTTCACTTA	Chr1	1112809	NoMinorHom	Keep
AX-179140629	GTTCAACTTTTAAAACCATCCACAAGAGTTATGAT[A/T]GATTTGATTCCTAAGGGAACCATTTCAAACATACA	Chr1	1112912	MonoHighResolution	Keep
AX-179140630	TACCTGACACCCTTCTAAGTGCCGTAGCGGAGGAG[T/A]CTGTGGTGGCTCTAAACTGCATACAAAATGACGAC	Chr1	1116124	MonoHighResolution	Keep
AX-179140631	AACAATTTGAGTTTGAATGGTGGCGGTTATCGGGT[G/A]GAAGCGGAAGAAGTGTCTGCTGATGAAAGGACTAT	Chr1	1116711	MonoHighResolution	Keep
AX-179140632	GAACTGTTGCACCAACTCATCAAGTTTAATTGGTT[T/G]CGGCTTCGGAAGAGGATTTTTATTTATTTTTGGTT	Chr1	1117154	OTV	Keep
AX-179140633	ATTTTAATTTTTGAGTCCAACCATTTGGTTTTGAT[A/G]CATAAAAAACTTGGCACAAATCAAATAGTACACAA	Chr1	1125628	NoMinorHom	Keep
AX-179140634	TCTAGTCTCTTTTCATCAGCAACATCCTTATACTG[C/T]AACATGTAGTTCATTGAAGGAGTCTCAAATTGGCT	Chr1	1139009	CallRateBelowThreshold	Keep
AX-179140635	TTTCAAGGGCGTGGTGCAACATTTACGTTCTTGGG[C/A]TTTCTTGTTGTATGTGTGAAATCTTGTTCCCGCAT	Chr1	1139590	MonoHighResolution	Keep
AX-179140636	GACAAAAGATTGTTTTGATTTATTTCCTAGTATTA[T/C]CTTATAAATACCTCATTTTGGAGAAGAATAAAGTA	Chr1	1140871	MonoHighResolution	Keep
AX-179140637	AAACATGTACACATTGTCAAAACGTTTCTTAACAG[C/G]CTGGACATTTTGGGAACGAGACTGGAGAATTTGGA	Chr1	1142840	OTV	Keep
AX-179140638	ATGCATGCATGCTTTCTTGTTTTACGTGCAGTTCA[T/C]TGATATAGATGGTAGTGAATTCATCTCTTATCTTC	Chr1	1143181	MonoHighResolution	Keep
AX-179140639	GATAAAAATCGAAATGTCGACGATACACTTTAGTT[T/C]TGAATTATTTTGTTTTTGCATGACTTAAGGTTTTG	Chr1	1143528	NoMinorHom	Keep
AX-179140640	CATTCCAAGAAATCTGACTTCCTGTTTTGGAGAAT[T/C]TCCTGAAGAAAACGAATATTGTGCTGCAACGAAGA	Chr1	1143907	Other	Remove
AX-179140641	CTTATGGAGGATCACTGTTATCCAAAAACAAATTT[C/T]AGCTTAATAACTGCAATATGGATTTAAAACTATTA	Chr1	1144339	NoMinorHom	Keep
AX-179140642	CGATTAATATCCGTAAATTCTGCAACCATTCCATC[A/C]ACCTAAATGAGAAGAAACAGCATTCTGAGATGAAT	Chr1	1144525	PolyHighResolution	Keep
AX-179140643	TCTTAGCTAAAGGGCAACATGAAATCTTAACTCCA[G/A]TGAAATGTGTGTACATAACAGAAAGATTAACTAAA	Chr1	1145013	NoMinorHom	Keep
AX-179367166	GTACATAACAGAAAGATTAACTAAATGAATCAGAT[G/A]GTGCAGAATCCAAAATGCATAAACTTGTTATCTCA	Chr1	1145059	PolyHighResolution	Keep
AX-179140644	CGAAGAAATTGGTTGCAATCTGTTATGATCCGAAG[T/C]TATTTCCTGCAAGAAAAGGATTAGGTTAATTAGCA	Chr1	1160699	MonoHighResolution	Keep
AX-179140645	ATGAAACACAATAATGATGATTAACGATGATGATG[A/T]TCACCATATATGCGACTCCCACCGCCCTGTCCTCC	Chr1	1163097	MonoHighResolution	Keep
AX-179140646	CAGGATATCAAACATGAAAGAGGAAGTGGTATTGT[T/A]GGTGGAGTCTTCGTCTCCCGCATTGCCTGGAGTCG	Chr1	1163481	MonoHighResolution	Keep
AX-179140647	TGGCTACTTATCACAAATGGGAACTAAGGCAACTG[G/A]ATATAAAGAATGCCTTTCTACATGGAGAGGTTCAA	Chr1	1179710	MonoHighResolution	Keep
AX-179140648	CTTGTTTGTCAACCAATCAAAGTATGCAAGGGAGC[T/A]GCTCAGTAAGGCAGGGATGAATTCATGTAAACCTA	Chr1	1180135	NoMinorHom	Keep
AX-179140649	ATCCACAGACATCAATATCTCAGCATTCTCTAATG[C/T]TAATTGGGCTGTAGATGTAAACACAAGGAGATCGA	Chr1	1180452	PolyHighResolution	Keep
AX-179347795	TCAATATCTCAGCATTCTCTAATGCTAATTGGGCT[G/A]TAGATGTAAACACAAGGAGATCGAATTCAGGATAT	Chr1	1180463	PolyHighResolution	Keep
AX-179140650	CTCATTATAGAAGTCCTCATAATTGGCTCTAGTAG[T/G]GCAACAGGTTGCTTGTGAAATGGGCTAATGATCCA	Chr1	1186959	Other	Remove
AX-179140651	TTGCTCTCGTTCCTGCACAAAATGGCAGTCTATCT[C/T]TATGTGTTTAGCTTTAGAATGTAGAATGGGATTAG	Chr1	1188570	NoMinorHom	Keep
AX-179370621	CTATCTCTATGTGTTTAGCTTTAGAATGTAGAATG[G/A]GATTAGTTGTTAAAGCCATTGCTGATATATTGTCA	Chr1	1188599	Other	Remove
AX-179140652	GCTAAACCATTTTGCTCAGGGGTGTATAGACAAGA[T/C]TTTTGATGAACAATGCCTTTAGTTGTAAGAAAGTT	Chr1	1190704	OTV	Keep
AX-179140653	CTTTGCAAAACTTTGACAGTTGTAGAAAAATAATT[T/G]TGAACATAGGCATGAAACTGGACAAATATCTTAAA	Chr1	1190812	Other	Remove
AX-179140654	CAACGATACACCTACAATTGTTGTCTTTGCATAAT[T/C]GATACATAGACAGTAAGTGTTGTGACAGTTGTGGA	Chr1	1191335	MonoHighResolution	Keep
AX-179352237	CAGTAAGTGTTGTGACAGTTGTGGAACATGTAACA[C/T]AGATTTTAACTCAAGTGTATGAGAAGGAATAGATA	Chr1	1191381	Other	Remove
AX-179140655	TTCGTGCAGTAAGATTAACAGGTGAATTATTATGA[G/A]GAGACATCACTCCATTAGGATACTGTGATGAAGAC	Chr1	1191629	Other	Remove
AX-179140656	ACTTAATGGTATTGTATTCTGTAAGTAATCATCTT[A/T]AAGCCACAATGACAATATCTTCATCAGAAATCACA	Chr1	1192440	MonoHighResolution	Keep
AX-179140657	TATGAGCAAATCTTTCTTTCAAATTATTCCACATA[T/G]CACTGGAGCTTTGACATCCAATGACACAAGATAAT	Chr1	1192635	Other	Remove
AX-179140658	TTGTCTTCAACCATCATCCACTCGCATCTAGCCAC[T/G]GGGAGTTGCTCTGAGAAGAATCCGACTGCAAAGCT	Chr1	1198154	MonoHighResolution	Keep
AX-179140659	GCGTTCCTGTGCAGCATTTCTCCTTTCCTGTATGT[T/A]AATGTTGTTTGTTTTCGAACATTTCAAATTTCAAT	Chr1	1198815	MonoHighResolution	Keep
AX-179140660	CCAACTCCAGCACCTCTGTGTGACCAAAAACTTTA[C/G]CACATGAGCACTGAAGCAGGCCGCTATACATCTAC	Chr1	1199463	Other	Remove
AX-179140661	AGAGTCTATACTAAGTAAACCTAATGTTATCTAAC[G/A]CACACCTCCGCATCAAATCGAAGCAGGACATCTAT	Chr1	1199614	NoMinorHom	Keep
AX-179140662	GAAAACAGGCTATTTGATTTCCGAACCATACCATC[A/G]TTGCAATAAGAAACATCTTGAAGTAACTTGAAATA	Chr1	1200046	Other	Remove
AX-179140663	TCTTCCTTGCTTCTTTCCAGGAAGAGACTCCTATC[T/C]ATACACATTGCCAAGGCACCCAATGCATATAAAAA	Chr1	1200787	PolyHighResolution	Keep
AX-179140664	AGTGAAGATCGAAAAGTCGTCCTTCAACAGCAAAC[A/G]ATCAAAAACTCTCTAGGGATTCAAATAAAACGACA	Chr1	1205933	PolyHighResolution	Keep
AX-179140665	AAGTGATGGTCTGGTGGAGTACTACTACTACTTGT[A/T]TTGGGCAGCCTCATGAATTGAAGCGGAGCAGAAGC	Chr1	1206039	MonoHighResolution	Keep
AX-179140666	GGATGATGAACGTTGTTGTTCGAATGAAGAAAATG[T/G]TCGTGGTGTCTAAGAGGCATAGACGATATCACAGA	Chr1	1206468	MonoHighResolution	Keep
AX-179140667	CATATCAATTATATCGTCTACCTGTATTATAACAC[G/A]TGAAGTTTAATACACATGTCTGTTACATTAAAAGG	Chr1	1215017	CallRateBelowThreshold	Keep
AX-179140668	ATATCTTTTGGACTTTTCTTATTATATGATAAGTA[G/A]GGCAAAGTAGTACTGTGTATATGCATACAACTTTT	Chr1	1216033	Other	Remove
AX-179140669	AAGATTCAACTTTCTTTTACAAGGTGCTTTCAATG[C/T]TTTTCTTAATGATATTTTACTTTTTAATTATGATT	Chr1	1220669	OTV	Keep
AX-179140670	TGTTTTCTTTTAGTTTCTTTAATCTTGTTGATTTC[C/T]TTATTACTTTTTAATTAAATTCATTTTTATTATTT	Chr1	1221265	MonoHighResolution	Keep
AX-179140671	GGTTGTTTTTGAGACAGTTTGATGGTGTTTAGACG[C/T]AGAAACAACTCGGGAAAGATTATCCCCAATTTTCT	Chr1	1229605	CallRateBelowThreshold	Keep
AX-179140672	TCATCGTTGTTGCACCGGTGTTAGTACTTGCCCAG[G/A]CCAGGACCAGTTTTTCACGTGTATGTTCACATCGC	Chr1	1230593	MonoHighResolution	Keep
AX-179349465	CATCGTTGTTGCACCGGTGTTAGTACTTGCCCAGG[C/T]CAGGACCAGTTTTTCACGTGTATGTTCACATCGCA	Chr1	1230594	Other	Remove
AX-179140673	CTGTCAAGTGTTCGATGTGGACTATTTATGTTCTT[C/T]AACATATAAGGAACTAGGGTAAGAAGTTAATTTAA	Chr1	1232679	MonoHighResolution	Keep
AX-179140674	AAAACACAAACACCTTAAAGGTTGATTTTTGAGTA[C/G]TCGAATTGCAGATGGAAAGGGAAACTCAATTTGTA	Chr1	1233015	PolyHighResolution	Keep
AX-179140675	ATTTATAAAGATATAGTCTGAAATATATACTGGAG[T/A]TTAGCAATGGAGGAGGCTAGGGTTTCAGGGGACAC	Chr1	1237721	MonoHighResolution	Keep
AX-179140676	GTTATCACAGGTATGAGAAGAGGAAGGGCAATGGG[G/A]TTGTGAGGAAGAGAGATATGGATGGTGAGGAGAGG	Chr1	1238316	Other	Remove
AX-179344828	ATCACAGGTATGAGAAGAGGAAGGGCAATGGGGTT[G/A]TGAGGAAGAGAGATATGGATGGTGAGGAGAGGTTC	Chr1	1238319	PolyHighResolution	Keep
AX-179360254	TGAGGAAGAGAGATATGGATGGTGAGGAGAGGTTC[T/C]TTAAGAGGGTTGCTTTGGATAATGGTAGGAATGAG	Chr1	1238355	PolyHighResolution	Keep
AX-179140677	GAAGTACTTTATGTGGCGTCCATCCATTGCAATTT[G/A]CACCTTTTGAGTTTATGATACGTTTGTCTTGTTCA	Chr1	1239008	NoMinorHom	Keep
AX-179140678	AAACAGGTAGGTCTTACCATTTTAGTTATTAGAAC[A/T]TATCCTGTATATTTTGTTACTCGTCTTATGTTCTG	Chr1	1239194	MonoHighResolution	Keep
AX-179379675	TGTTCTGAGCACTTTTACTTTCAAATGACATTTTT[C/T]TGTAAAACATTGTGGTATCATTTCACTCACTATTA	Chr1	1239258	OTV	Keep
AX-179140679	AAACTGAATGCTCTGTTCCCTTGAAGAATCCTATG[G/T]GTTTTTAGCTAAAACTTTTGGCATCCAATGGCAAT	Chr1	1239635	PolyHighResolution	Keep
AX-179140680	AGGTACTTTTGTTTTGTCGAGTTACGACATAAAAA[A/T]TTCAACTCTTGTTTATTCATTGCAATGTTTTAAAT	Chr1	1240035	Other	Remove
AX-179370234	GCAATGTTTTAAATCACTGTATATTGATGCTTCTT[A/G]TAACTATGTCCCATTCAGGTGTTTCCAGCCAAATA	Chr1	1240092	MonoHighResolution	Keep
AX-179140681	GGTTTCTTTCCTAGGTTGCACAATCTTTCTTGACA[G/A]CTTTACAGAATGACGAGAGGGTGAGCTACCAGCTT	Chr1	1240604	MonoHighResolution	Keep
AX-179140682	CACAACAACTATACTAGGTCCATATTACTGATTTT[G/T]CCTTAAATCTGTTGTTCAGGTACTCAATTCTTCGT	Chr1	1242107	PolyHighResolution	Keep
AX-179140683	TTAGATTTATCTTTGCTGATATTTGTTTGAAGGTT[C/T]GTGCTTCTTACGTAGATTTGTAACAGAATTCATAG	Chr1	1242604	PolyHighResolution	Keep
AX-179357197	TAGATTTATCTTTGCTGATATTTGTTTGAAGGTTC[G/A]TGCTTCTTACGTAGATTTGTAACAGAATTCATAGT	Chr1	1242605	MonoHighResolution	Keep
AX-179140684	ATTGAAAAAAGGACTCCAGTCATATATTCAATCAG[A/C]TCGCTTTTCTCCATCTCAGTGGGCTGCTCCTGGGG	Chr1	1244961	OTV	Keep
AX-179140685	AAACATAATCTCCATGTGCACCTTCGGCATGGGTC[G/A]AGTGCCCTTGAAAAACAGGTACTCAAGTCCCTCTC	Chr1	1245710	Other	Remove
AX-179140686	GAATTATCAAAGCCAGGGTTCAACTCCTTTGGTTT[G/A]GGGGATTGCAAAGCTCCAAAGGTTCTTGGTGACAT	Chr1	1245958	NoMinorHom	Keep
AX-179349662	TTTGGTTTGGGGGATTGCAAAGCTCCAAAGGTTCT[T/C]GGTGACATTTTTGAATCTATAGCGGGTGCCATTTT	Chr1	1245985	Other	Remove
AX-179140687	TGTCAAACATTTACCCGACAAACCTTGAATGACAT[A/G]TGCTTGCGTAAAAATTGGCCCATGCCATCCTACCG	Chr1	1246505	MonoHighResolution	Keep
AX-179140688	AGTTCACATTTGCCGTACGTGTGAATACCTCAGAC[G/A]GGGGATGGACAGACGAATGTGTTGGGGAGCCTATG	Chr1	1246792	PolyHighResolution	Keep
AX-179140689	GGTTTTACCTATTCGAAATCACGAATATATGCACA[T/G]GATCATTTGGTTTAGTGGCATTCAATCTCTGCTTT	Chr1	1247142	MonoHighResolution	Keep
AX-179380548	ATTTGGTTTAGTGGCATTCAATCTCTGCTTTATCG[G/A]ATTAAGTCACAAGTTCTAGTCTTGTGAACCAAAAG	Chr1	1247182	OTV	Keep
AX-179140690	ATCAACAAAGTGATAATTCGTTGTTCAACCAAGCA[C/G]TAGATACGTCTATTTATATGGTACTAGTTGGATGA	Chr1	1247419	MonoHighResolution	Keep
AX-179140691	ATACAGTATGTTAAGAAAAATGGTGCAACATCTAA[A/G]GTGATGCATTAAGTTTTAAAGTATGATTGTGAACT	Chr1	1248589	PolyHighResolution	Keep
AX-179343048	ATTGTGAACTGAAGGATACAGTCTTCAAAGAAGCA[A/G]CGAATCTCTGAAAGGCGATGAGGGGGTAGGTCATT	Chr1	1248650	MonoHighResolution	Keep
AX-179140692	ATTTATGATTTCCTCTAGTCGCTTGCTTTGGCTCA[G/A]GTTATTTGATACGGAGCAGATACATACAACGTTGA	Chr1	1249401	Other	Remove
AX-179140693	TCTATCACACCTTTCACTTCACTCACTTTGAAATT[G/A]GACCAACAGAAAGAAAAGAAGCAACTAAGCTTTGA	Chr1	1261319	OTV	Keep
AX-179140694	CCAACAATTTCAACTATTGGCATTTATTCCAATTC[C/T]TATTGGCATTGATTTTGCTTTCAACTTCCAACACA	Chr1	1261612	MonoHighResolution	Keep
AX-179140695	AATTATCGAACTTTGAAAGTTTAAAGAGTCAGAAA[G/A]TGACTCAACATTGTATATCAAGCTAACACCCTTTC	Chr1	1263770	MonoHighResolution	Keep
AX-179140696	ATGCAAGTTTTGATCTCTTTGAATTCCCTTTTGAT[C/A]AGCTGGTGTACAACACATAGAAGCAGCAAAGAAAT	Chr1	1264715	OTV	Keep
AX-179140697	AGGGCTACTGCCGGTAAGTCCAAGCAATTTGAGCC[T/C]GCAATCATCTCAAATAGCATGACACCAAAAGCGTA	Chr1	1265170	MonoHighResolution	Keep
AX-179140698	AGGCAGATTTGAGATCACAGTGGAAAATGGGAGGA[G/A]AAATTTCGTATTGCAAAAAGGCAAGAACACTTGCT	Chr1	1265363	MonoHighResolution	Keep
AX-179363241	TTGAGATCACAGTGGAAAATGGGAGGAGAAATTTC[G/A]TATTGCAAAAAGGCAAGAACACTTGCTGTTTCAGC	Chr1	1265371	NoMinorHom	Keep
AX-179140699	CTCGAGGGTACCATTCGCTGGATGTTCATATACCA[G/A]CAGTGGAGTATAGGCCAAGTCAATGCAGCACCCAA	Chr1	1265508	NoMinorHom	Keep
AX-179140700	TCCATACAAAGTGAAGTTCATGAAATGCCATGTCA[A/C]ATAGGAGAAATGTTTGTGTGAGGATACTATTTTAT	Chr1	1267779	MonoHighResolution	Keep
AX-179140701	CTTGAAAGCTTGTGAATTGTGTTCTTATTCTGTTT[G/A]TGTAGGACGATTTGCTGTTCTTGGTGAAGGTTCTT	Chr1	1272470	MonoHighResolution	Keep
AX-179140702	TATTGGAAACCTTATCGCAAAGAAAACAGTAGCTA[C/T]AAAATATAGATTTAAGTTCTGAATACTTGTCAGTT	Chr1	1273252	NoMinorHom	Keep
AX-179371059	AAGTTCTGAATACTTGTCAGTTTGAGGAAGGTGCA[T/G]ATCATGCAGTTGAATGTGATTTGACTGTTACAGAA	Chr1	1273301	CallRateBelowThreshold	Keep
AX-179140703	ATGGTCCTGCAAGTGACAGCTAAATGCATTTTCAA[G/T]CTCAGGATCAATCTGCAGTGCGTCCATTTGTCCAT	Chr1	1273538	MonoHighResolution	Keep
AX-179140704	AAAAGCTTCATTCATTTCGTTCTCACATTTCTCTT[C/T]TCTCTGTGAACCTTCATTTCTTGATTTGATAATTG	Chr1	1273937	MonoHighResolution	Keep
AX-179140705	TTTGATAGTTTAGCTGTTTTCTTCCTTTTTTGCTA[C/G]TGGGAATTTTGACATGTTTGATTTTGATTCTCCTG	Chr1	1277660	OTV	Keep
AX-179140706	AAGTCTTATCTTGTGTATTTAATGGTTAATACAAT[A/G]TGCAGCTTTTCGAAAATATCCTGACATCGACTGAA	Chr1	1278954	OTV	Keep
AX-179140707	CCAGTAAGTAAGAATACTACCTATACCTACCTATA[C/T]GTATGCAGTCATTACAATTGTTTCTTATTTATAAT	Chr1	1279407	MonoHighResolution	Keep
AX-179140708	AAGAAATTATGGCAGTACATCCCGCACTAGGAGTG[T/C]TCAAAGGCAGGTGCAAGATATTGCATCTCATAGGA	Chr1	1279661	MonoHighResolution	Keep
AX-179140709	ATTTTGGTTTGCCTTGCCTTTCCAGTTTCTGATTC[A/G]ATGGAGTCCATCGAGAAAGACTATGTTATGGTCAA	Chr1	1279835	MonoHighResolution	Keep
AX-179379828	GAGTCCATCGAGAAAGACTATGTTATGGTCAATTC[T/C]TTCTCGTATTACCTTGAATCTTCCCTGCAACATCA	Chr1	1279874	NoMinorHom	Keep
AX-179140710	GCAACATCATTCCACAACGAGAGCTTCTATCAGTG[C/A]GTCAAAGCAGCACCATCATGATAAAACAGTTCTAA	Chr1	1279936	MonoHighResolution	Keep
AX-179140711	TCAGTTACAGTTCTACATCGTGGAATGTGCTCATC[T/A]AATTTTTATTGCACTAGACTTAGTTCAGTATCATA	Chr1	1280206	NoMinorHom	Keep
AX-179140712	TATTAAGGTAATTGTTACTTTTGGTTGCAGTACAA[C/T]GCAGGACTAGTTCTAGACTCATTTTCGGTTCAACT	Chr1	1280362	PolyHighResolution	Keep
AX-179353902	AGACTCATTTTCGGTTCAACTTGTCGTTTTGGCCA[T/C]ATGGAAGAAATCTCTTCAAATTTGCAGCACTTGGC	Chr1	1280412	NoMinorHom	Keep
AX-179140713	AACTTACTTGCACAAGTGCCGCCATCTTACTTTTT[C/T]GAATTACATTTCTAATCCTGCTTTCAGATTGCACA	Chr1	1280849	NoMinorHom	Keep
AX-179140714	TTCCAGGTAGACGAGTACATGGAGAACAAGGCTAG[T/C]GCCGAAGCATTGTACTCCAAGGCTATGCTTCTCCT	Chr1	1280952	PolyHighResolution	Keep
AX-179140715	ATTACTGGTATGCGGGTAAATCGTGGTCAGATCGG[C/T]AGGAAGTTTTGAACTCTGGGGATGATAGCAAGAAA	Chr1	1281247	PolyHighResolution	Keep
AX-179140716	AGACTTGAAAGTGTTATAGTTACTATTGGCTCCAT[A/G]GTCCATCGAACAAAAGGAAAATGCTTATGCTATGA	Chr1	1282092	PolyHighResolution	Keep
AX-179140717	ATCAATCGATGCGCATATATGTTCAACTCCCTCTT[C/T]AGAAACCTCTTTCCACGGATCATTGATGTTGCCGA	Chr1	1282740	MonoHighResolution	Keep
AX-179140718	ATCATGGCAAAGACAATTCTGAACTTGAAGTTACA[G/A]TTTGTGCAGTTTATGGGACTCCTGTACCTCTATCA	Chr1	1283210	CallRateBelowThreshold	Keep
AX-179140719	TAGTTTCACAAGATTCTTCCTTATCTTTATCGCAA[T/C]ATATTGAATCGAAAGAAATGTTGAAATTTTTTTGG	Chr1	1283700	Other	Remove
AX-179140720	CTCAAGAGCAACCTCAATGGGGTGGCTTTGTTGTT[G/A]GTCACTCTTACAAACCACGAAAAAGATAGATCACA	Chr1	1288468	NoMinorHom	Keep
AX-179140721	GTTCAAGACGAGGTCTTCTTAAAAAGCTGGTATGT[T/C]TTTTTGGTCAAGACTTGTTGGTTAAATTGGCAGTA	Chr1	1298237	MonoHighResolution	Keep
AX-179140722	TCAACGGAATTGTTGTTTCGTGTTTGATGCGAATG[T/C]TGATTAAGTTGTTTGATTTCCGTGTTTAAAGACAG	Chr1	1317966	OTV	Keep
AX-179140723	ATTGTTCTAAGGGATTTTTAGTAGCTAATTTCAGT[A/T]GTTATATATACATTAGTTTTGCGTTGTGACCTATT	Chr1	1326424	Other	Remove
AX-179140724	GGGTTCAGTGTGTATTTTTCTTTTGGGAAAATTTG[T/C]AACAGTTCTTTTCATCTTGTGGTTTGTATTTACAG	Chr1	1327282	MonoHighResolution	Keep
AX-179140725	ATAGAGGGTGAACATGTATAAAAATCAAATGAAAA[T/G]AGTTCTTATTTCAATAAAAATTTGGGTGGTGGTCG	Chr1	1328546	PolyHighResolution	Keep
AX-179140726	TCTAGGACTTAATTAACCTGTAGGGGATCCAGTAG[T/C]CATGGCTTCCACCTCCTCCACACTTTCCATCTCCT	Chr1	1329058	Other	Remove
AX-179140727	TGATTAAACCTGGGGTCCAACCTTGGATACTCGAA[C/T]TGTTCATGCCATGGACTTATTAATGTAATTCCTTC	Chr1	1338413	NoMinorHom	Keep
AX-179372818	GTTCATGCCATGGACTTATTAATGTAATTCCTTCT[T/C]CAACCATTGCACCTTTCAATAGACTTGTCATAATG	Chr1	1338450	NoMinorHom	Keep
AX-179140728	GTCATTTTAATTTTTTACGACCAAAAATTATGGAC[C/T]GTTGATCAAAAAAACTAATAGACCAGAAAGTGCCG	Chr1	1338535	Other	Remove
AX-179140729	TCTTGTGGTGCCTTTTTACGCTACGGTTAAAAGGT[A/G]AAAACTAAAAACCCTAGTTGATAAAAGTTAAAATA	Chr1	1347391	MonoHighResolution	Keep
AX-179140730	TGAATTGAGGGTTATTTTTGTTATTTCAAATTCTA[C/A]TATACCTTTTTGGTCAACTCTTGAGTTGGTTAGGT	Chr1	1351665	MonoHighResolution	Keep
AX-179140731	GCTTGGTTAATCCACATTGGAGGTCATTTCCTATT[C/T]AGTTGCTTATTGTAGGCTTTAGTTGAACTGTGTCT	Chr1	1353236	MonoHighResolution	Keep
AX-179140732	ATTATCGTCACTCACACGACCTTTGAAGCTTATCC[G/A]GATTTTGCTTCGTCTAGTAAGTCATTCTCACGGTG	Chr1	1353855	PolyHighResolution	Keep
AX-179140733	TTCCATTTTCAATGCCTAATTACCGTCACCAGCTC[G/A]GACCATTCATGCTATATCATGTGCGTCTGCTTCTT	Chr1	1355706	MonoHighResolution	Keep
AX-179140734	ACCGCTATGTGGGTCATCCGCTGGCTCTCCACTTC[T/C]TCCTTGTTCTTAGTTGGCCTTGTTCTCTTCCGCTT	Chr1	1366269	MonoHighResolution	Keep
AX-179140735	GCAGCTGCAACCAAATACTTTAAGCCTAGTATAGT[C/A]TGGAGATGAATGGAACAACAATTCCTAAAGAAACT	Chr1	1370630	PolyHighResolution	Keep
AX-179140736	GTAGAATACACCTCTGATTTAGCTTTTAAGGGAAA[G/T]AACCAGCTATACTTAGTATGATCATTTACTAACTA	Chr1	1371009	PolyHighResolution	Keep
AX-179140737	AATATAGATGAGGAGGGATGACCCAAGCGACTATG[C/T]CATAGCTTGACTGAAGCTTTAATACTAGTAAAAGC	Chr1	1371284	OTV	Keep
AX-179140738	GGCCTGGAGATTGAGCACTATTCGGATAGAATCCT[A/T]GTACATCAATCGAACTACACCCAGAAGGTATTGCG	Chr1	1376843	OTV	Keep
AX-179140739	CTAAGTGCAATTGATGCTTTATTGTACTTGCCTCA[G/A]TGCACTAGACCAGATATTTCCCTTCGTTGTGAATC	Chr1	1377039	OTV	Keep
AX-179140740	CTACCAACTAAAGAAATGATACATCAAGAGAGACA[A/G]GATCAAGCACATTGAGTTGAAGTTCTTTTATTCTC	Chr1	1377549	CallRateBelowThreshold	Keep
AX-179373045	CTAAAGAAATGATACATCAAGAGAGACAAGATCAA[G/T]CACATTGAGTTGAAGTTCTTTTATTCTCATCAACA	Chr1	1377556	OTV	Keep
AX-179140741	CAGTTAAATGAGCCTATAATACAGCTTATACTACT[G/A]GTTTCAACTCCTAATTGTACCAAGACTTATGTAAT	Chr1	1378452	NoMinorHom	Keep
AX-179140742	TTGAACTTGATCAAGATATTAGGTATTTGAGTGTG[C/G]AAGATCGATTATCAAACTTCAACGTCATTTGTATT	Chr1	1383051	PolyHighResolution	Keep
AX-179140743	CAAATTCATTCCACAAAGCCCCTATTTTCGTAAGA[T/A]AAATTATATCTTATCCAACCCACACTGCCTCTATT	Chr1	1383317	PolyHighResolution	Keep
AX-179140744	CACCAAACATTCATCTTTCTAAATAAAAGGGAGGA[A/G]CTGAAAGCAATGTCCTGCCTAAATACCACAATCTT	Chr1	1385993	PolyHighResolution	Keep
AX-179140745	CGATACTTTGAATGGAGTCTCCAAGCACATGGAGA[T/C]AAGCTCCCTGTAGATTTATGTTCCGTTGCTTCTTC	Chr1	1386533	MonoHighResolution	Keep
AX-179140746	AGGGCACCGAGAATTTCAATCCTAAAAAACCCATA[A/C]GACTGGCGGGGAGTGGCTTCCCAGCTAGCCGCCCA	Chr1	1386994	MonoHighResolution	Keep
AX-179140747	GCTTCAATGCCACCAACTACCTCAACAGCCATGAA[C/T]AGAACACACAGTACCACTGCTATTAAGAGTTTGCG	Chr1	1387144	NoMinorHom	Keep
AX-179369505	GCCATGAACAGAACACACAGTACCACTGCTATTAA[G/A]AGTTTGCGCATGGAAGCTGATCGTTCTTTGGCATC	Chr1	1387171	MonoHighResolution	Keep
AX-179140748	CACTTGCCTGTGACCTCCAATCTCTTTCGAACACA[G/C]TATTGGGATAAAGTTTTCTAACAAGAATAACACAA	Chr1	1387616	OTV	Keep
AX-179140749	CATCAACAAATGCTATCATTTCAGATTTTCACATA[C/A]AACACAGCAGATAAGGAAATAGAAGAACCCCATTA	Chr1	1388670	PolyHighResolution	Keep
AX-179140750	ATAAATTATCGATGCCATTGTTGGTATTGCCTTAA[G/C]CTAGATCCCCCTTATTCTGTATACAATATGCTGAC	Chr1	1391964	OTV	Keep
AX-179140751	CATTCCTTATAGTAGACACACTTTTCATGATCATT[A/G]ATTTCAAAATCATATTCTAAAATGACTTTATCAAA	Chr1	1395987	MonoHighResolution	Keep
AX-179140752	TTCCAATAAATACATTATTCTTGGTTATTACAACC[T/C]TATTTGATTCCATTACAACTTTATAGCATTGTTTT	Chr1	1397687	NoMinorHom	Keep
AX-179344308	ACCTTATTTGATTCCATTACAACTTTATAGCATTG[T/C]TTTACTAAACATGATCCACTAATTAAATTTCTTCT	Chr1	1397719	Other	Remove
AX-179140753	ATAAGTAAATTTGACAAAGGAATCATACTTACAAT[G/C]TGTTTGAGAAGATTGTTGCTCCATCAACATATTCA	Chr1	1398000	NoMinorHom	Keep
AX-179140754	AACATCATGATTATGTGAGCGTTTACGATCATTAC[G/A]AGTACTAGAAATTTTCATTTCAAGGCTGTGACGAA	Chr1	1402201	OTV	Keep
AX-179140755	TGCAACCACTTAAACTCAATTCAGTTCTATATGTT[C/A]CCAAGTTATCTCATAATCTATTATCTGTACATAGA	Chr1	1404803	MonoHighResolution	Keep
AX-179380702	TCAGTTCTATATGTTCCCAAGTTATCTCATAATCT[A/G]TTATCTGTACATAGAATCTGTTTAGATAACAATTA	Chr1	1404823	OTV	Keep
AX-179140756	TGGGGACCAGCACCTTGTGTTTCTTTAGATGGTTT[T/G]AATTACTATGTCACTTTCATTGATGAGTGTACCAG	Chr1	1405258	MonoHighResolution	Keep
AX-179140757	TGATAAAACTTAGATTTCAATTAGGTCTGCCAACT[T/C]TTTTCCTTCTGTATTTTGTGCAGTTTTTCTTTGGT	Chr1	1414429	PolyHighResolution	Keep
AX-179140758	GACCTTTTGATCACAAAATAACACAATTTTTGTTG[C/T]GTTAAAGCTTTCCCTCAAGGGTGTTTGGGACCGGG	Chr1	1416978	Other	Remove
AX-179140759	AGACGTGATTGATGTGAGTAGATGCAGTAGTTTGA[A/C]GGGGTTTTATGGAGAAATATGAGGTAATCAAAAGA	Chr1	1419481	MonoHighResolution	Keep
AX-179140760	CTTACCATTTACTTACTTACAGGCATCCAAACACT[C/T]TCATTGGAGACATGCTATGCAAGAGGAATATAATG	Chr1	1424932	NoMinorHom	Keep
AX-179140761	AGAATGATCATTCATTGTTTGCGAAAAAGGCTCCA[G/A]TTTTGGTATTCGTTCTGGTCTATGTAGATGACATC	Chr1	1425453	PolyHighResolution	Keep
AX-179140762	AAGATCTTGGTCCATTACATTTCTTTCTTGGCATA[G/A]AAGTTAAAAGATCATCTACTGGAATTCTTATGTCT	Chr1	1425594	PolyHighResolution	Keep
AX-179140763	CCTGATTAGCCATTTTAATTATTTCCGTCTTAATA[T/A]ATTTTCCATGTTCGAGTTAGGCAAACCTTCTATAA	Chr1	1429427	NoMinorHom	Keep
AX-179140764	ACGTTTTGCCTTTAACACATGCTTTGCTTTTGCTG[G/A]ATCCCTGCCTCGTCACATCCCACGTGTTACACACA	Chr1	1429630	PolyHighResolution	Keep
AX-179345286	TGCCTCGTCACATCCCACGTGTTACACACAATGTT[A/C]CAAATTGCAAGGGTCCCACCCCCAACATTTCATGC	Chr1	1429671	PolyHighResolution	Keep
AX-179140765	CATTTTGCACTCCAATGGAATTCCTAGCCTTATTA[A/T]TAAATCCAAATGAGTCGGTTTTATTAATAAAATGC	Chr1	1429831	Other	Remove
AX-179140766	ACATTTGAAGGTGTTGAGATAATAACGCATAAAAC[T/C]AAATTATCAAGTGACTCATCCGGATGTATATGCTA	Chr1	1436534	MonoHighResolution	Keep
AX-179140767	TTCTGTGTTTCACGAAATCCAGTCACAAATGTAAC[A/T]AGTGCTCTTCCAAAGGATGCATCTTGCTCCAAGCA	Chr1	1437034	MonoHighResolution	Keep
AX-179140768	GTGGTCCCAGTGTCTAGTGCAGCAAAGAAATTGAT[T/C]TTCTGGTAGAAATAACATAATTTCTCTGCATGTAT	Chr1	1437418	OTV	Keep
AX-179361265	AAGAAATTGATTTTCTGGTAGAAATAACATAATTT[C/T]TCTGCATGTATATGCAAAAGTTAACAAGTATTCTT	Chr1	1437442	MonoHighResolution	Keep
AX-179140769	TTCTCTTGCTTTCTAAATACACGATACACAAATCT[A/T]TGAAACAACTCACCGCTGTCCGCCAATGTTTGTAT	Chr1	1437540	PolyHighResolution	Keep
AX-179140770	TTGCGATGCAAATGTAAAAGTTTTATAATCCGGCA[G/A]GCATTCGGATGGATGACCGCTTGCGCTGCGTATCA	Chr1	1437641	MonoHighResolution	Keep
AX-179346969	TGACCGCTTGCGCTGCGTATCAGATTTGCCAAGAA[T/C]GATGCTTAGCAGCCTTTACCAAAGCATATATGTGA	Chr1	1437690	PolyHighResolution	Keep
AX-179140771	TCCTCTAACCACTATTCTCCGACCGCAGAACTCCT[G/A]CCAGTGCAATTGATTAAGTCACAAGGAGAACAGAT	Chr1	1437805	PolyHighResolution	Keep
AX-179140772	ACCATGTTTTTCACCGGTGATGAATTCAATGCCTC[G/C]GTGTTCTTCCTCTTCGGATTCATATGAACCGAAAA	Chr1	1438133	OTV	Keep
AX-179347167	CCTCCAACATCCTTCAAAAACAAATTTAACATTCA[G/A]TTATATTATGAGCGATATTCTACTTTAAACTAATC	Chr1	1438223	MonoHighResolution	Keep
AX-179140773	GGGTGGATAAGTTTTGTACTAACAGATCGATCCAA[T/C]GCAGCAATGGCGGTTTTCGCAGCGTCCATGGATCC	Chr1	1438394	MonoHighResolution	Keep
AX-179140774	CGGCCCAGATTTATTTAAAGCCCAAACTAGGTTTC[G/A]GAGAAGCAGGACATTGTCGCTTTGTGCATGTTAGA	Chr1	1439067	OTV	Keep
AX-179140775	GATGAAATTCTGAGAGGGCTTTGTGGTGAAGACGG[A/G]GTTGTTTACGCCATTTGTGAGCTTCAAGAGGAGTG	Chr1	1441058	MonoHighResolution	Keep
AX-179140776	GTGTCTAAGATCAAGGGCTTGACGAATGTTGACCC[G/A]GATTTAGGTCCACGAGCCACTAAGGCTTTTAGGAG	Chr1	1441340	Other	Remove
AX-179353357	AATGTTGACCCGGATTTAGGTCCACGAGCCACTAA[G/A]GCTTTTAGGAGTGGAAGTTTTAGCAAGGTGGGTCA	Chr1	1441364	NoMinorHom	Keep
AX-179347732	AGCAAGGTGGGTCAGGACATTACCGGGTTTTACGT[C/T]ATATTAGAAGGTTTCTTTATGGTGGAGAATGTGAG	Chr1	1441421	OTV	Keep
AX-179140777	GATGTCAGTAGCGAGTACGTCCTCAAACTAAAGCA[C/T]GAGATTGAGGAGCAATGCTTAGAGGTAATTGAAAT	Chr1	1441775	MonoHighResolution	Keep
AX-179370624	TTGAAATGATTTGCTTTACTCTGTGCTTTAATTAT[C/T]AGGATTTGTGACATGAATAATAACTACATTGTTTG	Chr1	1441839	PolyHighResolution	Keep
AX-179140778	GGGCAAGTCTTTGGCTTGCATTTCGCTTTGTATTG[G/A]GTTAGAAGCCCCAAATCACTATAATTATGCATACT	Chr1	1441909	PolyHighResolution	Keep
AX-179140779	CAATTTCCTGTAGTTGGAGTTTCCAATGGCCTTGA[T/A]AATGTTTGCAAACATAATAGAATGCTACATACTCG	Chr1	1442011	PolyHighResolution	Keep
AX-179366598	TAATGTTTGCAAACATAATAGAATGCTACATACTC[G/A]AGCACTTCACAGAATTTCCTGCTAATACAAATGGG	Chr1	1442046	PolyHighResolution	Keep
AX-179140780	TGTGAAAGAGTGATGTGTGGTTGCCCACTGATTGT[G/A]CATGATTGATCACTGCTGCTATCGTAGACTTGGTT	Chr1	1442145	PolyHighResolution	Keep
AX-179350832	ATGATTGATCACTGCTGCTATCGTAGACTTGGTTA[C/T]ACGGAGTCTTCATTGTTAAGATTTCTTATTTGTTG	Chr1	1442182	MonoHighResolution	Keep
AX-179356700	ATTGATCACTGCTGCTATCGTAGACTTGGTTACAC[G/A]GAGTCTTCATTGTTAAGATTTCTTATTTGTTGTCT	Chr1	1442185	MonoHighResolution	Keep
AX-179140781	ACGGGCTTGTGTGCTGTTGTTTTATAAATGGCGTA[C/T]GGTTTGTTCATGTAGCGGTTGCCTTTATCTCCTTA	Chr1	1442298	NoMinorHom	Keep
AX-179366394	GTTTGTTCATGTAGCGGTTGCCTTTATCTCCTTAA[G/T]CCTTTGGATGTTTCCGTTTTATGGTTAATTTTTTC	Chr1	1442335	MonoHighResolution	Keep
AX-179140782	TCATGTTTGATGTTATCATCTGATGTGATCATTCG[T/C]TTGGTTGGATTTAAATGTTTGTGTTACATATTATT	Chr1	1442644	MonoHighResolution	Keep
AX-179140783	CATGCTGTTGAGACGAATGTAGCATGGCTCCAGCC[G/A]CTAATGACTGCCAACAACTACGACTCATTTGTGCA	Chr1	1443007	PolyHighResolution	Keep
AX-179140784	TCTCACACAAATGGCGACAATCCTGAACTTGGAAA[A/G]GGTCTCGGAGATTCTTGATTTCTGGGGCGAGAACT	Chr1	1443234	MonoHighResolution	Keep
AX-179140785	GCGTCCTCAACCAACTCATCAATCTTCTTATGGAT[G/A]GCCTTCAAGTCTTGTTCAGTCGCCAAATTGTTCTC	Chr1	1445476	MonoHighResolution	Keep
AX-179140786	TCTGGCAGCGTAGTGTGCCTTCTCAGCTGCCAAAC[G/T]GACCACAACATAGCGGTTAATACACAGCTATAAAC	Chr1	1445580	PolyHighResolution	Keep
AX-179369773	TAAACTCCGTCAATAACTAATTTTATAAGCTCGTT[A/C]GATATGCTAAGATATTCAAAACTCCATATATGCCT	Chr1	1445646	Other	Remove
AX-179140787	CAACAATGACAGACACAGAACCATCTAGTTCTTAC[T/A]AGTGGTGTAAGTCCATAATCCAACAAGTAAACTAT	Chr1	1445717	NoMinorHom	Keep
AX-179372300	ATAATCCAACAAGTAAACTATATCAGGATATTAGA[T/C]ATGAAAAGGCAAAATACTAATTGCAGGAGAAACCA	Chr1	1445767	NoMinorHom	Keep
AX-179140788	GCAGGAGAAACCATCCACTTCCTAGTGCATATAGC[G/A]GTTCAAGTCCATGATCGAACAAAACATATACAAAT	Chr1	1445825	PolyHighResolution	Keep
AX-179140789	ATATAATGGGAGCAATGGAACCAAAAGGAGTAGGT[G/A]AATTAAGCATGGACATAGTTTAGCTCCTAAAATGT	Chr1	1445928	OTV	Keep
AX-179372100	TATAATGGGAGCAATGGAACCAAAAGGAGTAGGTG[A/C]ATTAAGCATGGACATAGTTTAGCTCCTAAAATGTG	Chr1	1445929	NoMinorHom	Keep
AX-179365916	TGTGTAGACCAAACCAACATGTTGAATACAAGTAC[G/A]CATCTAAAAGAGGAAAGACATAATTCAAACACTCA	Chr1	1445996	PolyHighResolution	Keep
AX-179140790	GGGTCACGAAGCTCATCGGGATCTGCCAATGAGTG[T/C]CCTCTGAACCTGTATGTTTCACATTCAACCAATGT	Chr1	1446070	Other	Remove
AX-179140791	TTTGCCACCTCCCTCACCTTCAACACATCCATACC[A/G]TCCACATGAACACCTGGCATACCAAACGCAGGCCC	Chr1	1446178	MonoHighResolution	Keep
AX-179140792	TTCCACAATGCTGCCATGTTCAAACACTCAAAGAA[C/T]TGGCCGTTATTAGCAGTTCCATCTCCAAAAAATGC	Chr1	1446340	MonoHighResolution	Keep
AX-179379282	TTATTAGCAGTTCCATCTCCAAAAAATGCCAAAGT[C/T]ACATGATCACAGTCTGCCTGTTTCATCACTTCCCT	Chr1	1446382	MonoHighResolution	Keep
AX-179366305	CAAAAAATGCCAAAGTCACATGATCACAGTCTGCC[T/C]GTTTCATCACTTCCCTCCTGTACTTAGAAGAGAAT	Chr1	1446401	MonoHighResolution	Keep
AX-179140793	ACTGGTATACCTTCACCAATAAATGCAAACCCACC[G/A]AGCACATTGTACTCTTTCGAAAACATGTGCATAGA	Chr1	1446487	MonoHighResolution	Keep
AX-179140794	GCAGGGACACCCTTACTCAACGAGTGCACGTGATC[A/C]CGGTATGTGCTCACCACAGAATCCTCCTTCTTTGT	Chr1	1446619	NoMinorHom	Keep
AX-179352792	GTGCTCACCACAGAATCCTCCTTCTTTGTAAGCTT[G/A]ATAAACCCAGTTGACACGGCTTCTTGGCCATTGTA	Chr1	1446661	MonoHighResolution	Keep
AX-179354477	ACGGCTTCTTGGCCATTGTAAAGGTGAACGAATCC[G/A]AACATTTTGCCTCTGTAATACATCTGAGCACACAT	Chr1	1446712	Other	Remove
AX-179140795	AAAGAGCGACCCAATACCATGTCTTCATACAGTTC[C/T]AATCCCTCCTCTTTTGTTATTAGCTAAATGCACAA	Chr1	1446790	MonoHighResolution	Keep
AX-179140796	GATACGATGAAGTTGCATGAACTTGAAACATACTA[G/T]ACAAATCAAATTGGATTCAATCCATCCAGAAACAA	Chr1	1446973	PolyHighResolution	Keep
AX-179140797	TCAGTTTTTCATTAGCTTGCAATGTAAGAACGGTG[A/C]TCATAACAACAATGATAAAACAATCACTCCAAGGA	Chr1	1452797	PolyHighResolution	Keep
AX-179343215	TGATAAAACAATCACTCCAAGGACAACAATAATAA[G/A]ATATTGCCATACCCTTGATATTTGCTGAAGCCCGT	Chr1	1452845	PolyHighResolution	Keep
AX-179140798	TTCTCTGATGCACTGCTTTCGTGTGTGTGGGAAGT[T/C]GTTCCGTATGTTTGTTGGGTTCTTGACAAAAACTC	Chr1	1452921	NoMinorHom	Keep
AX-179373644	GTGTGTGTGGGAAGTTGTTCCGTATGTTTGTTGGG[T/G]TCTTGACAAAAACTCCTTCACCAAACTCTTCTCTG	Chr1	1452941	NoMinorHom	Keep
AX-179140799	TTGAAAATGCGAATGTAGCTAGAAGAGTTCTTGTC[A/G]AGAAGACAATCACATAAACAACATATTTGACTGCG	Chr1	1453143	MonoHighResolution	Keep
AX-179363089	TTCTTGAGTATGCTCATAGTGTAGAATGTATCATC[T/C]TCTATCAGGGACTTGGCAGTATCCTACACACCAGA	Chr1	1453239	MonoHighResolution	Keep
AX-179140800	AGTAAACAATTTGAACGGAATTGCAGATAACATAG[A/G]GGAAGAAGTATATTGGACGTTTTAACAACACGATT	Chr1	1453309	Other	Remove
AX-179140801	TTATCAGAGAGGAGTTTGGACATGATAGTTGGAAG[G/A]CGAACATATCCTATCATGCCCTCAACAATCTCCTT	Chr1	1453530	MonoHighResolution	Keep
AX-179140802	TAATGTCGTTCACCTGTAAGAGATAAATTACATAT[A/C]ATAAATAACAGTGCAGTGAATCTGTAGTAACATAC	Chr1	1454301	MonoHighResolution	Keep
AX-179366046	AATTACATATAATAAATAACAGTGCAGTGAATCTG[T/G]AGTAACATACAAACAAAAACCTACCCAAATGCTAT	Chr1	1454326	NoMinorHom	Keep
AX-179140803	CACAGGCGTAAACAGTGTTCCACACGATAGCTATC[A/G]AATGTCTCTAAGAACTTGAGAACTGAATTGCGCTC	Chr1	1454615	MonoHighResolution	Keep
AX-179140804	CTCCGGAAACACATGGTGGAAAGTTATTATCTGAG[G/C]TCAAATACTCCAAAATCTGAGACAATACACTTTTC	Chr1	1455774	NoMinorHom	Keep
AX-179140805	AGAAGAAAAGTCAGATTTTGAGATTTCATCTTCTA[C/T]GAAAGCACATCTCAGAACGTCCAAAGTAGCTTCAG	Chr1	1456078	MonoHighResolution	Keep
AX-179140806	AAGATAACCATACCCAAGGACAGTAGCACCTTCTC[T/C]TTGACTATTTCGCAAGACCACCAACAGCTCCTCTA	Chr1	1456890	Other	Remove
AX-179140807	AAAGTTGATGAAGTTTACAAAAAATCATAAACGCG[A/G]AAATAAACTGAAATGAGAATACCTCTCTGTTGAAC	Chr1	1459004	OTV	Keep
AX-179140808	TTCTTAAGTAATGTAAACTTGAACCATGTACAGAA[C/T]TCTTCATAGGCAGAAAAACATATATTTCTTTGGTT	Chr1	1459726	MonoHighResolution	Keep
AX-179140809	TATTTTGGCAGCCGATGCCCTCTGCACATCCCAAA[C/G]TGTAATGTGACCATCAGCATAACCAGCTAAGAGCA	Chr1	1460862	NoMinorHom	Keep
AX-179140810	TAACCTTTGCATCCATGCTGTCAGCGGTATGAGCA[G/A]AGTACTTGCTAGGAATAACAAGAATAGACCCTCTT	Chr1	1461095	MonoHighResolution	Keep
AX-179140811	ACTCGAAAAGTCTGCTCTAACTTGCTTTCGCTCTC[C/A]AAAACCCCGCCTTCTCTCAACAATTCACCCCCAAA	Chr1	1461826	PolyHighResolution	Keep
AX-179376262	TTTGATTTTGTCCTAAGCACTTCCGGACCAATTGC[A/C]GTCGTATCACCAGTAGAATTGGAACTCACCTCAGA	Chr1	1461913	PolyHighResolution	Keep
AX-179140812	AATTGCAGTCGTATCACCAGTAGAATTGGAACTCA[C/A]CTCAGATTTTTCATCCAGTTCCGAACTTTCAAGTA	Chr1	1461942	OTV	Keep
AX-179140813	ACAAGTTCCCATGTCAGCTATGGCGCTGTGTCGTC[C/T]GGATCAGATCCGAAAACCGGATTTAAGAAAATGTG	Chr1	1466771	Other	Remove
AX-179140814	GGTGATGTTCTTGGGGGCCTCCCACCGGCTATGGC[T/A]GTAAGCTTTGCTTCCTCTCTTTATTTGTAGTTAAT	Chr1	1467059	MonoHighResolution	Keep
AX-179140815	AGGTGTGTGCAACATATAACCTTGATCATCATTGA[A/C]ATAGGACAATGAATGAGTTTTTGGTTGTTCAAATG	Chr1	1467417	OTV	Keep
AX-179140816	GTATGGGGGAAAACTGCATCCAAAATTTATGGTCC[G/A]ACTGCTGGAGTCGATTTCAACGACAACCAACTTAG	Chr1	1467708	MonoHighResolution	Keep
AX-179140817	CCATATGGTAGGCCAAACTCATCTGCAATTCTTTT[A/G]ACCAACACCACTTTTACTAAATCTTTTACGCGTTA	Chr1	1467981	PolyHighResolution	Keep
AX-179140818	AAGAAGTTGTTTTCGTTGCCAACGATTGGCATACC[G/A]CCCTGCTTCCGTGCTACCTGAAAGCCATATACAAA	Chr1	1468083	Other	Remove
AX-179352778	GATTGGCATACCGCCCTGCTTCCGTGCTACCTGAA[A/G]GCCATATACAAACCTAAAGGCATATACAAGACCGC	Chr1	1468106	OTV	Keep
AX-179140819	CACAACATTGCTTACCAAGGCAGATTTGCTTTCGC[G/A]GACTTTGCACTCCTCAATCTGCCCAATGAATTCAA	Chr1	1468196	NoMinorHom	Keep
AX-179140820	GAACAGCTGGAAACAGAATACCCAGACAAAGCCAG[A/G]GGGATAGCGAAATTCAATGTCCCTCTGGCCCATAT	Chr1	1469032	MonoHighResolution	Keep
AX-179140821	AGTTGCACGCCATGCGTTATGGAACTGTAAGATCC[C/T]TTCCCCAAGCAAGTTCTACATCCGAAGTTACTTCT	Chr1	1469165	Other	Remove
AX-179140822	CGTGAGCTCAAGTTTCGGAAATTGATGTTTCAGTG[C/T]GAAGTTGTTGATCCAGCGGATGTACAAGCAATCGC	Chr1	1469409	MonoHighResolution	Keep
AX-179140823	CATTTACAATTAGTCGCATTCTTGCATTCCTAAAT[C/A]CTTTGAATCGCAACTGCGCAGGGACCTGCTAAGAA	Chr1	1469597	PolyHighResolution	Keep
AX-179140824	CCAATTGCAGATTTGTATTCGATTGTCTTTTCTTC[G/T]ATGTATATTTTCACATGCTTTTATCATAGCATTGC	Chr1	1469959	OTV	Keep
AX-179140825	ACAAACTCAGGTCGACGAAAAATGATGGAAATGAC[C/A]CAATACCTTCTTCTCCTCTACTGCAGGAGCAGCGG	Chr1	1470707	NoMinorHom	Keep
AX-179140826	ATGCCTCTCTACTTTGACATTGTGAGCAGTTTCTT[G/A]CTAGATTTGGCGATGAGGAAAGAGAAATTCGCAAG	Chr1	1472528	PolyHighResolution	Keep
AX-179140827	CCCAGTTGCTGCTGTTGTTGCACCTGTAACATTTT[G/A]CATGTAAACTGTAAATTCTCCAGATACTTTATCTT	Chr1	1475813	OTV	Keep
AX-179140828	CCTTATGGTTGTTTATGCAAGTACAGATGAACAAA[G/A]ACGAGTTCAACAATTGAGTGTCTTAAGTGATCGGA	Chr1	1482888	OTV	Keep
AX-179140829	GTGTGTACAATCTGTGTCATATAGTGTGGTAGTTA[A/G]TGTTGAGGCCACATGTTATATCACCCCTAAGGGTT	Chr1	1484410	Other	Remove
AX-179140830	CGAGACTATATCCCATGTGTTTTTTGCAGATGATT[C/T]GATTCTATTTTGTAGAGCGACGAAGGTAGAGGCAT	Chr1	1484548	Other	Remove
AX-179140831	ATGCAAGTGTCGAAATAGCATGGTGTTTGACAAAG[C/T]CGAGGTTGATCCTAGTGTTGCGGTGCAGCTACTCC	Chr1	1485965	NoMinorHom	Keep
AX-179140832	TTGCAACCGGAGGCTGTCTTGGATGGTTTTTTATG[G/A]GATATTAATCACACTAAGCAACAATTTTATTTTGT	Chr1	1486398	Other	Remove
AX-179140833	GGCTGGCTTGAAGACAAAGCATGCAAGCCGAGCTC[G/A]AGCTGTGGAGAGAGGAAGAAAATCCATGAAATGAA	Chr1	1495462	PolyHighResolution	Keep
AX-179140834	AGCCGGCCAAATTAGTCAATCCTTACGCTCCACCA[C/T]ACCGATTGGCATATCCAAGATCGCCTGCCGATCCC	Chr1	1497543	PolyHighResolution	Keep
AX-179140835	AATCAGGAAAATATCTCTGATTGATAACCTGGGCC[C/T]AAAGAGACTCGGGGTAATGAATGAGGCGCCAACAT	Chr1	1497881	NoMinorHom	Keep
AX-179354522	ATGAATGAGGCGCCAACATTGCTTGGCCAATAACG[C/T]TAGATTGAACTCTTTAAGGTTACGGAAGCCCATAC	Chr1	1497933	NoMinorHom	Keep
AX-179140836	ATTGTGTCTACCAAAACCTTTACCCGCAGGAAACC[C/T]CTTGCATGGTCCAGGTTCTTCATCTCCAGAAACTC	Chr1	1498432	MonoHighResolution	Keep
AX-179140837	GGCATTAAGACTTTAATTTTTCGCAATAAATTCAG[G/C]ACAATGGGTTGTTGCTTCTTTTAACCTTCTAGCTA	Chr1	1499109	OTV	Keep
AX-179140838	CTCACATGCATGAGTGTAATATATAGGTCCCCTAC[T/C]GGCTACTACATTTGAAAGAACCGAAAAGTTGGTCT	Chr1	1501497	Other	Remove
AX-179140839	TTTTACACTTGGAAGCACAGTTATTAATTTACTGA[T/C]ATAGCTTGATCGGATATTTATGGAAATGATGACCA	Chr1	1506352	OTV	Keep
AX-179375066	AAGCACAGTTATTAATTTACTGATATAGCTTGATC[G/A]GATATTTATGGAAATGATGACCATCTACACTTCGG	Chr1	1506364	OTV	Keep
AX-179356457	CTTTGTGACATTTTGGACTAATTCTTTATTGTTTA[C/T]GTAATTTTACTTTCCTATATGATAGTGCATGATTG	Chr1	1506440	OTV	Keep
AX-179140840	ACCAAGTTGGCTTATGTCTAAAGAGCAAAGACCAC[A/T]AGTGCTCTACATCACCTAATTTGTGTTGCCTATAT	Chr1	1507231	NoMinorHom	Keep
AX-179140841	ATAACCTATACCAAAATGAGCAGGAAAACAACGAA[T/C]GACCTTTTATCTCATTAGGAAGCTCATATTACAAA	Chr1	1510556	OTV	Keep
AX-179366540	TATTACAAAATGTTACGAAAATTTCACTTAGAAAG[G/A]AACATACATGCCTAAAATGAAACACCATCAACTCT	Chr1	1510618	OTV	Keep
AX-179140842	AAATCCAAATTAGATATACAGAAGCACACAGATAA[C/A]CACAAACTCAGCCCTGTAATTTATAAATTATAAAT	Chr1	1511053	MonoHighResolution	Keep
AX-179140843	AAGTCCATCAAACCTAGAGTACAAGATAACTGCAT[T/G]GAATGCATAATATCTCGCAACAACTGTAGCTTCCT	Chr1	1521971	OTV	Keep
AX-179140844	GAAAACCCAGATTCACAAATGAACATACAAAAGCA[A/G]ATTTTTACTGGCATATTTCAACAAACATCTAATAT	Chr1	1528222	Other	Remove
AX-179140845	ATCTTCCGCAGCCCTGACCTCTTCGCACAACCTCT[T/A]CTCCACAACGACGAGCTCCATCCCAAAGAGCTTTA	Chr1	1531756	NoMinorHom	Keep
AX-179140846	TACAAGATTCAAAGCCTTGTCCTACACCTTGTCTA[C/T]CATATCATAGACTTATCAAGGATAATGGTACTCCA	Chr1	1545537	MonoHighResolution	Keep
AX-179140847	CATCTCTTGGGCCTTTAAGAAGCAACACACAGTGT[C/T]AAGATCTTCAAATGAGGCAGAATATAGAGCCTTAG	Chr1	1545904	MonoHighResolution	Keep
AX-179140848	ATTGCACTAATGATTAATAAACAAAAGCAAATTGT[C/T]GGGTCACAATGTTTTATTATTTGCAAACGAAAAAA	Chr1	1586186	PolyHighResolution	Keep
AX-179140849	AGGTGGGGAAGTCGTCAATCTTTATGATAGACAAG[A/G]AATCAAGACAAGCCAACATCAAGAAGATAAAGATC	Chr1	1591885	MonoHighResolution	Keep
AX-179140850	AAAAGGAATACATGTCTCAATCACCCAGTTTCGTT[G/T]ATCCACATTATTCGAACTATGTCTGTAAGTTGAAC	Chr1	1609732	MonoHighResolution	Keep
AX-179140851	TAGTCAACATAAGCAACCTTCTAGGTGAAGCGTTC[G/A]TTTATGGCTAGGCCCACAAGGAGTATCATCTACCT	Chr1	1622694	NoMinorHom	Keep
AX-179373140	AGGCCCACAAGGAGTATCATCTACCTCACATCGGA[G/T]TAGGCAGCACGAAGGACGGAGAGAAGTAGGCACTC	Chr1	1622739	NoMinorHom	Keep
AX-179140852	GACGAACTCCCTGGATGTCTATTGGCATATCGCAC[G/A]ACCAAATGACAAGCCACCAGTGAGACTCCATTCTC	Chr1	1625270	NoMinorHom	Keep
AX-179140853	AACTGATCACTCCTGCACTTCAAAAGAAGACTGCG[C/T]ACTTCTTAGGGACTCATCGCAGGAATTACGCCCCC	Chr1	1625931	MonoHighResolution	Keep
AX-179140854	GCAAAGAAAGAAGAACAGGAGATTCATGTTATTTC[C/T]AACCAGACCATAAGAACAACTACTCCTAGTATTCA	Chr1	1636182	PolyHighResolution	Keep
AX-179140855	GAGAAACGTTTAATACTTGTTAATCAAAATGGCGC[C/A]TGAAAACATGAGTATATCGGTAAATGGGCAATCTC	Chr1	1651187	NoMinorHom	Keep
AX-179293663	TTAATCAAAATGGCGCCTGAAAACATGAGTATATC[T/G]GTAAATGGGCAATCTCAAGTCCCTCCTGGATTCAG	Chr1	1651206	Other	Remove
AX-179374722	GTAAATGGGCAATCTCAAGTCCCTCCTGGATTCAG[A/G]TTTCATCCAACCGAAGAGGAACTCTTGCAGTACTA	Chr1	1651242	MonoHighResolution	Keep
AX-179350636	TTTCATCCAACCGAAGAGGAACTCTTGCAGTACTA[C/T]TTGAAGAAGAAGGTTTCAAATCAGACGATTGATCT	Chr1	1651278	NoMinorHom	Keep
AX-179140856	TCAAATCAGACGATTGATCTCGATGTCATTCGTGA[T/A]GTCGATCTCAATAAGCTTGAGCCATGGGATATACA	Chr1	1651329	Other	Remove
AX-179140857	TTTTTTGCAGAGAAATGTAAGATAGGAACTACACC[A/G]CAGAATGATTGGTATTTCTTCAGCCATAAGGACAA	Chr1	1651484	PolyHighResolution	Keep
AX-179140858	CTGGTGTTCTACAAAGGCCGCGCTCCCCATGGCCA[A/G]AAGTCTGATTGGATCATGCATGAATATAGACTCGA	Chr1	1651670	NoMinorHom	Keep
AX-179369742	CATGGCCAAAAGTCTGATTGGATCATGCATGAATA[T/C]AGACTCGACGACAATAATACTAGCAATTGCAATAT	Chr1	1651697	NoMinorHom	Keep
AX-179364756	TCTGATTGGATCATGCATGAATATAGACTCGACGA[C/T]AATAATACTAGCAATTGCAATATCACTAATGTAAG	Chr1	1651709	NoMinorHom	Keep
AX-179348182	CGACGACAATAATACTAGCAATTGCAATATCACTA[A/C]TGTAAGCCATTTTGAGTACCCTATAATATAACATC	Chr1	1651738	MonoHighResolution	Keep
AX-179140859	GCTTATGTATATATGTTTAATTCATATCAGGTGTC[T/G]ACAGTCATGGGAGAGGCAGCACAAGATGAGGGATG	Chr1	1652074	MonoHighResolution	Keep
AX-179368177	TTGCCGAATCTTCAAGAAGAAAAACCTCCACAAAA[G/T]TTTGAGCAGCCCAATCTTGAGTAGTACTACTTCAT	Chr1	1652151	Other	Remove
AX-179293665	TCCACAAAAGTTTGAGCAGCCCAATCTTGAGTAGT[A/G]CTACTTCATCCATCATAACAGATACAAGAAGTGGC	Chr1	1652177	MonoHighResolution	Keep
AX-179293666	GAGCTTTGGAGCAAATACTTCAATACATGGAAAGG[A/G]CATGCAAGGAAGAAGAGAATGAAGCCTACATTAAC	Chr1	1652276	MonoHighResolution	Keep
AX-179293667	ACATGGAAAGGACATGCAAGGAAGAAGAGAATGAA[G/A]CCTACATTAACAATATTAGCACAAGATTTAACCTC	Chr1	1652300	MonoHighResolution	Keep
AX-179140860	AGGTTCTCGAAACGTCCAACCCTAGACAGCCCAAA[C/T]TCCACAAGCAGCCAGGATTGTTACCAACCAAACAT	Chr1	1652425	MonoHighResolution	Keep
AX-179365154	CAGCCCAAACTCCACAAGCAGCCAGGATTGTTACC[A/G]ACCAAACATTCATGAGGAGATGATGGTCACAGAGA	Chr1	1652451	NoMinorHom	Keep
AX-179293668	GTCACAGAGAAGAATAATAACCAGGTGAGTCCCTT[C/T]ACTGATAATCATCAAAACATGGATTATGATGCACA	Chr1	1652512	MonoHighResolution	Keep
AX-179293669	CAGGTGAGTCCCTTCACTGATAATCATCAAAACAT[G/A]GATTATGATGCACACCACATGGACTCAGGACTCAC	Chr1	1652533	PolyHighResolution	Keep
AX-179140861	TGGGCAGCGCTAGACCACCTTGTAGCTTCACAGCT[C/G]AATGGACAAACCGAAGCCTCTAGTCAATTAGCTTG	Chr1	1652608	NoMinorHom	Keep
AX-179293670	GTAGCTTCACAGCTCAATGGACAAACCGAAGCCTC[T/C]AGTCAATTAGCTTGTTTCAGCACTGACCCCCACAA	Chr1	1652629	NoMinorHom	Keep
AX-179293671	CATGAACTCCAATTACCAAGTACCCTACGAGGATC[A/G]TTGTCTTCATCCAACAAATCCTACCATGCCACTCA	Chr1	1652731	MonoHighResolution	Keep
AX-179293672	TACGAGGATCATTGTCTTCATCCAACAAATCCTAC[C/T]ATGCCACTCACCATTACAACAACAGCGAAATCGAC	Chr1	1652756	MonoHighResolution	Keep
AX-179293674	ATGCCACTCACCATTACAACAACAGCGAAATCGAC[C/T]TGTGGAATTTCGATCGACAATCAGCATCGTTGTCA	Chr1	1652792	MonoHighResolution	Keep
AX-179140862	TCCTCCGACACGCTGTGCCTCGTGTCGAACGGTCC[T/C]ATATAACGGACCAACCCAATATCATGTAATTTCAT	Chr1	1652863	MonoHighResolution	Keep
AX-179140863	AGTTTACCCTCTCGCACTAGAGAGCATACCCAGAT[G/A]GGTGTCGGGGAATTAGTTTACCCTCTTGCACTGGA	Chr1	1696191	MonoHighResolution	Keep
AX-179140864	CTTATTGATGTTCTAGATGAACATTTCGGCGACCA[C/T]CTCTAGACTTTAAACAAAGAATCTCACTACCAAGG	Chr1	1703917	Other	Remove
AX-179140865	CGAAGAATATCTCATCCATTCCACTATTATCTAAT[C/A]ATCGTTACCAACCCTTTCGAGATAGGAAACCAGAA	Chr1	1704055	OTV	Keep
AX-179140866	TGTGAATTATGCGTTACCCTTAGCCTTGTCGATTT[T/G]ATCGACAGTTTGTTAGCGACTTTTCAGCTATAGTG	Chr1	1711464	MonoHighResolution	Keep
AX-179140867	ACTCGGGCCACAGCCGAGGAAACTAATGGTACATT[T/C]CAAATCCTTGTTCCCCAGTCTTCGATTTGGTATAT	Chr1	1715176	NoMinorHom	Keep
AX-179140868	GCTAGGGCCGCAAGGAGCATCTTTCATATCACATC[G/A]GAGTATGCAACATGACGGGTGAAGAGAAGCAGTCA	Chr1	1721900	Other	Remove
AX-179140869	ATGCAAAGTTTCTTGACGAACACAATAACTCGGCC[C/T]AAAAGACACGCCAAGGGCAAATGAACACTAGAAGG	Chr1	1723005	OTV	Keep
AX-179140870	TTACAGCATTTAATATGACTAGATCTAAACTTCTG[T/C]TTGGTTGCTGGGAAAGTTAAACGAGAAAATGGGAA	Chr1	1735930	OTV	Keep
AX-179140871	TTCGTGCGCTTAAAGGGCTTGTGAAGTTGCAGGCC[T/C]TGGTGAGAGGCCACAATGTGAGGAAGCAAGCAAAG	Chr1	1736054	MonoHighResolution	Keep
AX-179356849	CACAATGTGAGGAAGCAAGCAAAGATGACGCTTAA[G/A]TGCATGCAGGCTCTGGTTCGGGTGCAGGCTCGGGT	Chr1	1736101	MonoHighResolution	Keep
AX-179140872	TAACTATTTTGTTTTAGTTTTAAGTTTTCGTGTGA[A/G]TGTGTTAGATATGAAAATTGAAAACCAAAAATAAA	Chr1	1736415	OTV	Keep
AX-179140873	CACCAACAACATAGCAGCAGGGCGGGTAGTACAAG[T/C]AATAGTAGCATTGCCAATTCTGGTGCTGCGTTGCC	Chr1	1737491	MonoHighResolution	Keep
AX-179140874	AAAGACCATGACATTGGAGAGTGGTGTGACTCTGA[A/G]GCAGCTCATCAGTGAGGCTGCAAAGGCAGGGCTGG	Chr1	1768698	NoMinorHom	Keep
AX-179140875	TATAAATTGATAACCAATAAAAGGAGTTTCAAATT[G/T]TATCATCATTATGATGCATCGCAACAAAGAGAAGG	Chr1	1769352	OTV	Keep
AX-179140876	AAGGTGGCTTATATAATCCTATACTTTAAAAATGT[G/A]GTCTTCCTAGAATTTATCTTGAAAGTTTGAAATGT	Chr1	1769715	OTV	Keep
AX-179140877	ACCAAGTTCTTGGACTTAAGGATGGGGTGACAATT[G/C]TAAAGGAAGGGTGTGCACTAGAAGGGTTGTGCATC	Chr1	1773014	OTV	Keep
AX-179140878	AGGAGTCCAAACACCCTCTCCAAGCAAAAATTTTC[A/T]CCTTTCCAGGTACACAAGCATTCCAATGTTTCTTC	Chr1	1774929	MonoHighResolution	Keep
AX-179140879	TCGCGTACACTACGCGGGATAGACAATATCACGTC[T/C]ACCTCTTCAGGACTGAACAATTGCTCCAACAATTC	Chr1	1775121	PolyHighResolution	Keep
AX-179140880	TCTTCTTTTTACTTGGCTCTCCACTCCACCAAAAC[T/C]TGGTAATCATCCTATTAAGCTCTTCACAAAACGTC	Chr1	1775602	MonoHighResolution	Keep
AX-179140881	TGATTGCAAGTAACACCTATTACAAATACATTATT[A/G]CAGAAAGTGAGGATAGGCTAATAAGAAAGAGAAAC	Chr1	1778960	MonoHighResolution	Keep
AX-179140882	CATCAGTAGTTGACAAAACTCTATGCTCAGCTTCT[G/A]TAGAAGACCTAGAAACAGTTTGTTGCTTTTTAGAA	Chr1	1779072	OTV	Keep
AX-179371649	TATGCTCAGCTTCTGTAGAAGACCTAGAAACAGTT[T/C]GTTGCTTTTTAGAAGACCAAGAGATAGGATTGGAA	Chr1	1779093	NoMinorHom	Keep
AX-179140883	AAGGTTCTTCTGTTATTTCTAAGAAACCGTGAGGT[G/C]CGGAGGAAAGTTGGCTAGTTTTAACGCTCTTGTTG	Chr1	1787282	Other	Remove
AX-179140884	ATATGTATGCCCTTCATTCAAGTTAACATGGCATC[G/A]GTGTAATTTGCATAATAATTCTGTGAGCCTGCATC	Chr1	1787446	PolyHighResolution	Keep
AX-179378819	CATCTTATTCGGCTGACAATTGGGTTAGTTATTGG[A/G]TGACAAATGTTGGTGCGTGAACCAGACATGGCAGA	Chr1	1787513	MonoHighResolution	Keep
AX-179140885	TCTGCTCCTGTCAATGAAGAGGAGAAAGAGAAATA[T/C]ACACAACTTCTTGCCCTTCCTCCCTATGGGTCTGA	Chr1	1787825	MonoHighResolution	Keep
AX-179140886	GTTCCAAAAATCTGGACCGAGGATGAGTTTCGAAA[A/G]GTCATTGATGAGGTTGGTCCTGGGGTTGAGCACAT	Chr1	1788362	Other	Remove
AX-179140887	AATTCAAATTTTAAGCTGGATGGAAATACCCCAAC[T/C]GTTACCTGGGCTGATCCAAAAAGTACTTCTGATCA	Chr1	1788629	MonoHighResolution	Keep
AX-179140888	AAAGGTGGTCAAGGAAAACGAGATTTTGGCTTCAT[C/T]CATTTCGCTGAAAGGGCAAGTGCACTGAAAGCTGT	Chr1	1789877	MonoHighResolution	Keep
AX-179140889	TGGAATTTCTTAACTAAAGAAATTAATAAATCGAG[C/T]TAAAATTAATGTGGAATATCTATCGGTTGGCATTG	Chr1	1790144	PolyHighResolution	Keep
AX-179140890	CAATGTGAATATTAATCAATAATCAATAGAGAGCC[G/A]GTCTTAGTTGAAATGTTTCTTTCTGTTACATATAT	Chr1	1790754	MonoHighResolution	Keep
AX-179140891	CATCCACTGGAAGTTGTCCTTGCGAAGCCTCAGAC[T/C]GAGAAGAAACCTGATGGGGCTTATCCGTACAATGC	Chr1	1790951	NoMinorHom	Keep
AX-179140892	ATTGGTCCTCTCGTGTCTTGGCATTGATCATCTAT[C/A]AGTGTATCTAACGGGTTTTATGCATGAACAGCCAA	Chr1	1791149	MonoHighResolution	Keep
AX-179140893	AGGGGGCAGAGGATTGAGGCTGGTTGGGATAAGAC[A/G]AGGAACATGTGATCGGTTGAAAGATGAATTACTTC	Chr1	1791531	MonoHighResolution	Keep
AX-179140894	GTTGGTGTCTCGGTGCTGTTAATCTATGCCTACAG[A/G]GAATGCTCAGGATTATTGACGGTCTAGGAATTCTC	Chr1	1791744	NoMinorHom	Keep
AX-179140895	TATGCACTCTAGTACAAGTGTTTACGTATGACATG[C/T]ATGAAACTTCAATAAAACTGTTACACTGCAATTTA	Chr1	1792547	PolyHighResolution	Keep
AX-171880227	ACAGACTAAGCCATCTGGACTTTGACCGGGTACTT[A/G]TCAATCGAGTCCATCCACGGGTTACCCAACCCGTC	Chr1	1809635	PolyHighResolution	Keep
AX-179293676	ACCGGGTACTTATCAATCGAGTCCATCCACGGGTT[A/C]CCCAACCCGTCCCCGACAGAAATCGGCCGGAGGGC	Chr1	1809659	NoMinorHom	Keep
AX-179293677	GTTACCCAACCCGTCCCCGACAGAAATCGGCCGGA[G/T]GGCCCGCCATACCGCGCTGTTACACTTAAAACCCG	Chr1	1809691	MonoHighResolution	Keep
AX-179293679	AGCGAACTGCTGGACGTGTTGCCGAACCGGTGCAA[C/T]GTCATCCGAGACGGCTCCATGTGCCACTCAGTGAG	Chr1	1809839	MonoHighResolution	Keep
AX-179293680	CGGTGCAACGTCATCCGAGACGGCTCCATGTGCCA[C/T]TCAGTGAGTTGAAGATTCTTCTCCAGCTCGTCCAG	Chr1	1809866	MonoHighResolution	Keep
AX-179293683	GCTTGAAGTCCGGAATGTACGGTTTGACCTTCGCC[T/C]TGAAAACCTTCTTCCTAATCAGCGTTATGAAAAAC	Chr1	1809981	MonoHighResolution	Keep
AX-179140896	TCACGCGCCAGCGAAACGCCGACGGTCCCTTTGTC[G/A]TCTTCTCGCTGGTAGACACACTTGTAGTTCCTGTC	Chr1	1810136	PolyHighResolution	Keep
AX-179293684	GGGCGGTCGCGGTTCCTGTTCGATAGAAGAACCGC[G/T]GCGCCGCCCATTCGGAAAATACAGTTGCAGAGGAG	Chr1	1810259	MonoHighResolution	Keep
AX-179293685	GATAGAAGAACCGCGGCGCCGCCCATTCGGAAAAT[A/G]CAGTTGCAGAGGAGCATTGATTTGTCGTTTCCGAA	Chr1	1810280	Other	Remove
AX-179140897	ACCGCGGCGCCGCCCATTCGGAAAATACAGTTGCA[G/C]AGGAGCATTGATTTGTCGTTTCCGAAGTACCAGTT	Chr1	1810289	MonoHighResolution	Keep
AX-179350795	GAGCATTGATTTGTCGTTTCCGAAGTACCAGTTCA[A/G]GGTTATGTTTTCGGTGCTGACGACGACTGCGTAGG	Chr1	1810327	PolyHighResolution	Keep
AX-179293686	AGGTTATGTTTTCGGTGCTGACGACGACTGCGTAG[G/T]AGTTGGGATTTGCTTTGAGGAGGTCCTTAGCGAGG	Chr1	1810362	PolyHighResolution	Keep
AX-179293687	ATGGACAGCTGTGGCGGGTTGGAGGTGATTCCACG[C/A]GGCAAGTACGTCTCGTCGCCTAGACCGGACCGGTT	Chr1	1810664	Other	Remove
AX-179140898	ATTCCACGCGGCAAGTACGTCTCGTCGCCTAGACC[G/T]GACCGGTTCGAAATGCGGGTCTGGAAGTTAACCGT	Chr1	1810691	PolyHighResolution	Keep
AX-179377663	CCGGACCGGTTCGAAATGCGGGTCTGGAAGTTAAC[C/T]GTGTCCGGAGCAAATGCGCCGCTGTCTTCAGTCAT	Chr1	1810724	MonoHighResolution	Keep
AX-179140899	ACTCTAGCAAGACCACAAAGAAAACTAATTTCATG[C/T]TTTTGTAAACGTAAAAAATAAAACCCATGCTTTAA	Chr1	1815780	MonoHighResolution	Keep
AX-179140900	AATGTAAGTATTAAACAATTGTATATGATAATATA[T/C]GTGTAGGTTGGTAGTTGTGTTAAGAAAATGAAGCA	Chr1	1816416	Other	Remove
AX-179140901	TGTTTTGTGGCTTAGTCTTTTTACAATGGAGAAGA[A/T]ATCTCCATATATAAAACCAACGGCAAGCATTGAAA	Chr1	1818040	PolyHighResolution	Keep
AX-179140902	TCATTGCCGATTGTGGAAGATGGCAGAAATAGCGT[G/A]CATACATGGTATTCCATTGAGCTCCTATCTCTTGC	Chr1	1818510	PolyHighResolution	Keep
AX-179140903	GGGTTAAATCCTCAATAACTTGAGGAAAATCTGCA[C/T]ACATAAAATGAAATATGCATTATTATTAAAGAAAG	Chr1	1820761	CallRateBelowThreshold	Keep
AX-179365725	ACTTGAGGAAAATCTGCACACATAAAATGAAATAT[G/A]CATTATTATTAAAGAAAGGCATATGCCGATTACAC	Chr1	1820778	NoMinorHom	Keep
AX-179140904	AGAGGACAATATCAGTCAACAGTAAGTTGGCCCTT[G/T]AAAAAGAGTATGGAAAATGTTCGAACTAAAATGTT	Chr1	1823323	MonoHighResolution	Keep
AX-179140905	TTAAGAAGAGAGTTAATTACACCATGTTCTACAAT[C/T]TGGTAGTACTTAATCGAAAGTAACATCTTCTTTAG	Chr1	1823504	PolyHighResolution	Keep
AX-179344784	ATCGAAAGTAACATCTTCTTTAGATTTTGTAAAGC[C/T]GTGACTTGTTTTTCCAAATATCTGTATTGAACACT	Chr1	1823552	PolyHighResolution	Keep
AX-179140906	AATTGTTTCAATACGAAGACTTGTATATTATGTCA[A/G]GTCATATAAGGCGTAGCATGAGAATTGAGAATGAG	Chr1	1823767	Other	Remove
AX-179369087	TCATATAAGGCGTAGCATGAGAATTGAGAATGAGT[G/A]TTGTAAAACTCATTACCTTGTAGTCTCTCTTGTGA	Chr1	1823804	PolyHighResolution	Keep
AX-179140907	TAGGATCCTTAGTTTCTGCCTGACTAACAATTGGA[A/G]CAAAACATGTAATTTGCAACTCCAAATAAAATCAT	Chr1	1824155	OTV	Keep
AX-179140908	TTATCCGCTGCCATAGAAAAAAAGGGCGAGAACAA[G/C]AAAAGAACACCTAGTCAGGCTATATAACAAAAGAT	Chr1	1824647	OTV	Keep
AX-179140909	ATACCAATGGTCTCAAATACTAATTTTCATGAGCG[T/C]ATGGAAGAATGTACTTATTGAATTTTGGCACAGGA	Chr1	1824782	MonoHighResolution	Keep
AX-179140910	AATTTCATTGCCCCGGATGAAAACCATGCTGGACA[T/G]GAAAATTCAGCTTTGCAGATCTGAAATTAACAATA	Chr1	1824907	MonoHighResolution	Keep
AX-179140911	ACCTGATACAAAAATACCAAATGTGAGAAACAAAA[G/C]AACATAATCAAACAGCAAGGCAATAACCTGTTTTC	Chr1	1825171	PolyHighResolution	Keep
AX-179140912	ATATAACATAAGTTATAACATATCGGCAACAAGAT[T/C]GAATTGAACATTCCGACTTCCCACCAACGACAAGG	Chr1	1825351	MonoHighResolution	Keep
AX-179363633	AAGGTCCAAAGACACTCCTCATAGCAAGAGGATTC[A/G]CTTCTGGTAACAGTACATCACTTAAACTATAACCA	Chr1	1825418	PolyHighResolution	Keep
AX-179140913	GAATCTAGAAGAAGATTTTCGGGCTGCAAAAATAT[G/A]AGCCTGATGCTGTTAGTCATGAATAGTCTAAGAAA	Chr1	1825601	PolyHighResolution	Keep
AX-179377612	TAGAAGAAGATTTTCGGGCTGCAAAAATATGAGCC[T/C]GATGCTGTTAGTCATGAATAGTCTAAGAAACCCAA	Chr1	1825606	MonoHighResolution	Keep
AX-179350620	AGTATAACCAATGAAATCAGAACAAAGTTATAAAG[T/C]CTGTTAAACCTTCAAATCGCGATGGTAGACGCCTC	Chr1	1825699	MonoHighResolution	Keep
AX-179140914	ACAGCATTAATGAGCTGCTGGAAATATCTCCTGGC[T/C]TCATCCTCTTTCAGTCTCCCATTTTTGGCCTAAGG	Chr1	1825787	MonoHighResolution	Keep
AX-179140915	CACTATGTTTTGCTTGATCGATGCCTATGAAAACA[C/T]ACCAGATCCTAGTGTAAATGCATACCATGAAGTGC	Chr1	1835183	MonoHighResolution	Keep
AX-179140916	GCAAATAAGGTTCTTATGGTGTCCAACCTTGCCAC[A/G]GGGGCAAAGGTCTCATTATAGTCAATTCCAAGCTT	Chr1	1836030	Other	Remove
AX-179140917	ACCTCTCATCACCTGTCATGTGATTACTACAACCA[C/A]TGTCAATATACCAAGAGTTGTTCACTTTCACATCA	Chr1	1837756	NoMinorHom	Keep
AX-179140918	ATCCAAGAGATTGGGTACGCTGTACACATGGTTTG[G/A]ACGAGGGACAAAAAATGGAGCAGAAAAACTATCTG	Chr1	1844050	OTV	Keep
AX-179140919	GTTGTCTAAATCCTCTTTTGAGAACAGTGGTAACA[G/A]CCACAGTGCCTTCTTCGTGCCAAAAACCTACAGGA	Chr1	1844412	MonoHighResolution	Keep
AX-179140920	ATCTGATTGCTCCTCTCTTTTCATGAACCTGAAAC[A/G]TTGTTTCAAATAGTTGCATATGATTAAGACATGAT	Chr1	1844597	NoMinorHom	Keep
AX-179140921	AAAACTAAGGTATCCATCGTCGTTTCCAGAAATGT[A/T]TAAAGCTTTCAAGGCACAAACAGAAACTGGAAAGA	Chr1	1845173	MonoHighResolution	Keep
AX-179140922	TGATCCATCTTAAGTACACATCTTTGACCTACAGA[G/A]CATATAAGAAAACAAAATTAATTTCTTTATCACTT	Chr1	1845600	Other	Remove
AX-179140923	ATATTTCTACTCAATTCTGCTTTCTCAGAAGTCAT[A/G]AACAAATAACATTATTTAACAATGTATTTTCTCTT	Chr1	1846042	NoMinorHom	Keep
AX-179140924	AATAGGGGAACGTTCTTCTTGTTATATGAAAAAAA[A/G]GCCCACGGGACATAGTCTTCAGTTGGTGCTTGTCG	Chr1	1851004	MonoHighResolution	Keep
AX-179140925	CTTATGGATGATTGCATATGGAAACATGTGTCTGT[T/G]GATAGTAGGTGTTTTCCTAAAGTAGCTGCTGTGCT	Chr1	1853615	MonoHighResolution	Keep
AX-179140926	ATAGGACAAGTCTGGCCGAGTAATAGTTTTGTATT[G/A]TAGGGCTCTAACAACACTTCGATACAATTCTAGTT	Chr1	1856259	Other	Remove
AX-179140927	GCATACTTAGGATTTGGTTTTTGAATCCTAGATTT[G/A]GAACGTGTCATCATACAATGTTCAGGCGCATTAAG	Chr1	1857220	MonoHighResolution	Keep
AX-179140928	CCTTATGATTCAAAGAATACCGTAGGTAAACACAA[G/T]ATTTGACTTTGGTTGAAGCTTATTTTATGTGTATG	Chr1	1857715	OTV	Keep
AX-179140929	CTAGTTAATGTTGTTACGAGGGTTACAACCTCATT[G/A]GTTGAAGGTTGCACCACGATTTGGTGGAAATCCAT	Chr1	1859107	MonoHighResolution	Keep
AX-179364445	ACGATTTGGTGGAAATCCATGTCTTCCAGAGCCAT[A/G]AGTTCGTCCACCACCACAGCCTCTTGTAGCAACAA	Chr1	1859158	Other	Remove
AX-179140930	AGGGTGGGATAAGTAATGGGTATGTCACGAGCTTG[A/C]GCGACACTAATAGTCATCTCAAACGCCTACCCTAG	Chr1	1859309	NoMinorHom	Keep
AX-179140931	CTACTGCTGTGCAGATTTTGTTTCACTGGTTACCA[G/T]TCTCCCCTGAATTGGAGATCAAGGCAGACATGATA	Chr1	1868491	NoMinorHom	Keep
AX-179140932	AGTTCTTAATGTAGTCCTTGCTCCATCATACATTT[C/A]ATACTTATTCTTTATTACTTGGATATGTGCTACTC	Chr1	1869307	OTV	Keep
AX-179364966	GATATGTGCTACTCATACTCCTTTCTCTCTTGAAT[C/T]GTCCAAAGAATTTTTCTTGGGACCTTATTATACGC	Chr1	1869364	PolyHighResolution	Keep
AX-179140933	ATTGATTGTCTGAGACCGTGTCTCTTGCTTCAATC[T/C]ATGCTCAGTTACTCTCTCCCAAAGCTTCATTGTCT	Chr1	1869551	MonoHighResolution	Keep
AX-179140934	TTTTTTTGCATCATGTACAATGTTGCTCTCTTCAT[G/A]TATGGTTTTAATTGCTTTAATTACTCTCCCCTGAA	Chr1	1869842	MonoHighResolution	Keep
AX-179368317	TACAATGTTGCTCTCTTCATGTATGGTTTTAATTG[C/A]TTTAATTACTCTCCCCTGAATTTATAATAGGCTGA	Chr1	1869857	MonoHighResolution	Keep
AX-179140935	AGCTGTATAATGTAAGGGGAGGCAACGTCTAAATC[C/G]CAAAGAAAATTAAAATTGACTGACGTTGAAGTGTT	Chr1	1872460	PolyHighResolution	Keep
AX-179140936	GCCAGGATAATTCAGCTACGGCATAAGCTAATTGC[C/A]TATACTCAGCTTCAGCACTTAATTGTGAAACTGTT	Chr1	1874876	OTV	Keep
AX-179140937	GAGTTGAGATGGGTTTGGCTTCTGTAAATTTAGTA[C/T]GTGTAAGTAAATCAAAGGCATGCTTGGATTGACTT	Chr1	1875313	Other	Remove
AX-172209821	TTCTGTAAATTTAGTATGTGTAAGTAAATCAAAGG[C/T]ATGCTTGGATTGACTTAGATGCATAGAGTTACCAT	Chr1	1875332	PolyHighResolution	Keep
AX-179140938	AACATGTAGGTTCAACAAGAAAATGATCAACATTT[A/G]CATGCATAGCATACTTAGGATTTGATTTTTGAATC	Chr1	1876107	NoMinorHom	Keep
AX-179140939	CGAGACAAATATATACGTCTCGTGGTCAAGTCCAT[G/C]CATTGGTAGCCTTGATGGTTCAAAGAATACCCTAG	Chr1	1876585	NoMinorHom	Keep
AX-179140940	GTCCAGCAACCATGTTCCATTTGGCTGCTTGTTGA[G/A]AGTGATAGGATATGATGACGCCATTGTTAAGAAAC	Chr1	1877814	PolyHighResolution	Keep
AX-179140941	TCTTTCAAAGCCACGAGTTCGTCCACCACTACGGC[C/A]TCTTGTAGCAACGAAGGCATTAACAGGAACATTCT	Chr1	1878099	MonoHighResolution	Keep
AX-179361924	AACCAAATAAGGATTTTGCTCCGCTATTATGCATT[C/T]CGTAGTCAACAGTGATGCCTCAAGGGTGGGATAAG	Chr1	1878171	Other	Remove
AX-179369037	GCTCCGCTATTATGCATTCCGTAGTCAACAGTGAT[G/T]CCTCAAGGGTGGGATAAGTAATGGGTATGTCACGA	Chr1	1878188	MonoHighResolution	Keep
AX-179140942	AACAGTGATGCCTCAAGGGTGGGATAAGTAATGGG[T/C]ATGTCACGATCTTAAGCAACACCAACAGTCATCTC	Chr1	1878214	MonoHighResolution	Keep
AX-179140943	TCTGCTTCCCATTTCTCTATGCCCATGCTTCTCCG[C/T]CTTCTCCCCTAGCATTTACAATCTCAAGATTCGCA	Chr1	1888002	MonoHighResolution	Keep
AX-179140944	ACACATTTAGTAGATGCGCTGCTGTGTGAAGTGGA[C/T]TCGAGTTCATCTTCCCCATCAGTCATTACCGGAGA	Chr1	1888199	Other	Remove
AX-179140945	CATGATGAGTGCAATGTAGCCTCCACAGCCGATTC[C/T]TCTCTCTCGCGTAGGATCTTTAAGATCAGCGTCTT	Chr1	1888391	NoMinorHom	Keep
AX-179365342	TCTCTCTCGCGTAGGATCTTTAAGATCAGCGTCTT[G/A]AGGAAATTCATAACTTGCACGGCGTGTATTAATGC	Chr1	1888427	MonoHighResolution	Keep
AX-179140946	CCCCAGGCCCACGCTTGACATAGGCATCAGGTAAC[T/C]AACAACGGAGTTATTGTGGGAATTCAACTAGGGCC	Chr1	1888779	PolyHighResolution	Keep
AX-179140947	CTCGACCCACCTTGAGGGCCAAGGAGATTGACGCT[G/A]GTCGATATCATTAGCAGTAGTTCTACTTTGAAGCT	Chr1	1888885	PolyHighResolution	Keep
AX-179353219	GACGCTAGTCGATATCATTAGCAGTAGTTCTACTT[T/C]GAAGCTAAAATTATCATCAAGGTTGACCATTATTC	Chr1	1888914	PolyHighResolution	Keep
AX-179140948	ATATCACAACCACAGACATTTCACATGTAGAACAA[T/A]AAACAAACGTATGAAACCAAAGGCTACAAACCTCG	Chr1	1889023	NoMinorHom	Keep
AX-179363656	ACAGACATTTCACATGTAGAACAATAAACAAACGT[G/A]TGAAACCAAAGGCTACAAACCTCGGTCATGTTAGG	Chr1	1889034	PolyHighResolution	Keep
AX-179140949	TGAAAAAGAAGTTGAGAACGAAAAGCGAGAAAAAA[G/A]AGCACAAACCAAGAACTATAGAACATAAAGTTTAG	Chr1	1889351	OTV	Keep
AX-179372522	GGTTTAGTTAAAAAAGGGTCATTAAATATCTAGAA[A/G]CTAAACGATTTTGAAAGCTTGAAGAGACAACTGAA	Chr1	1889437	Other	Remove
AX-179140950	ACGATTTTGAAAGCTTGAAGAGACAACTGAAAGTC[C/T]AGAAACATCTTTAACATTACTAAACATCCTGAAGG	Chr1	1889477	PolyHighResolution	Keep
AX-179345311	CATACAAATGCATATGTAGGAGTTTCACTTGGAAA[T/C]GTCAAATATGCTTTACCTTTATCAAGCCTGCTAAA	Chr1	1889574	PolyHighResolution	Keep
AX-179140951	AATTCCATGCGGCACGATGCCTTTGTTCAACTGGT[C/T]ACGAAGACGCTCTTCTTGATCATTTTCAGCAGTTA	Chr1	1889656	Other	Remove
AX-179350182	TGCGGCACGATGCCTTTGTTCAACTGGTTACGAAG[A/G]CGCTCTTCTTGATCATTTTCAGCAGTTATTCTGAA	Chr1	1889663	MonoHighResolution	Keep
AX-179376776	GCAGTTATTCTGAATATTCCTTCCGCCTTTAAGAC[G/A]GAAAATAATGAAATACAACCTTCAGTTCTGTTACA	Chr1	1889720	Other	Remove
AX-179140952	GCATTAATCAAATAGAATGGTACACAAACACATAT[G/A]TTAGGACAAAATGGTTTGATGCCGAACGCGTATTA	Chr1	1889998	MonoHighResolution	Keep
AX-179140953	AATTTGCAAGATAAGGTCATTTTCAAACATTGCCA[C/T]TACAAATTGAAGGGACCAAATGGTTTGCATTGACG	Chr1	1890254	OTV	Keep
AX-179366197	CAACATTTATAAACCTAAAGCTAAAACAATAAATC[C/T]TCCATGTTACTTTCCCTTATCCGCCTAAGTCCCTA	Chr1	1890342	OTV	Keep
AX-179140954	TGGTGCTGCTCCTGCTGCTGTTGACCGTTATGCCC[C/T]TGAATGTCTCGATCTTCATTCTTCCCACTGGTTCT	Chr1	1892084	MonoHighResolution	Keep
AX-179140955	CTCGTCCACAAGGGAGGGATAGAATCTAACTCAAC[A/G]AACAGCTACGTAGCTCAATCAACTTTCCAAATAAT	Chr1	1894566	NoMinorHom	Keep
AX-179140956	AGGGTGTCGACTAGTTGTTTCTGTATTTTGCATGA[C/T]AGTCCCCACGATAGTCACATGCCCACATGTGATGT	Chr1	1894775	PolyHighResolution	Keep
AX-179140957	AAATCAAATAGTTATATGAGTGATAGAAAACAACT[T/C]ATATATGAATTCGTAGTAAAAAAGATTGAGTTTCA	Chr1	1896157	Other	Remove
AX-179140958	ACCATTCCCACCAACGAAAATGACCCCAACGGCAC[C/G]AACGTAACTACAATCACTACCTCCGTCCACCAATC	Chr1	1923136	Other	Remove
AX-179140959	TTAATTGCTTGTTTAGTGATTGTTTTCGGAAATTC[G/A]ATTGTGTTTATATAGAAAATGTAGTGTAGAGGGTA	Chr1	1923709	MonoHighResolution	Keep
AX-179140960	GGCCAGTAAATTTTGAATAGGGAAGAAAAAGAAGG[G/A]ATGGGTGTGGATAGAGAAACCACATTGAGGGAAAT	Chr1	1923913	MonoHighResolution	Keep
AX-179140961	ATTAATTACTTAAGTAGAAAAGATTACGGTGGTTT[A/G]GTTCGCAGTATCCTACAATGACGAGGGATGTGTAG	Chr1	1924026	CallRateBelowThreshold	Keep
AX-179369909	TCCTACAATGACGAGGGATGTGTAGAATGAAAATG[A/G]TGTGTTCAACTCAGGGATCGTTAAATCTTACGTTG	Chr1	1924072	MonoHighResolution	Keep
AX-179140962	ATAATTGTGTTTCTGTAATGATTGTGTGATCATCT[G/C]AGTTCACAAAGGGGGTACACGACAAGTTTGTTGCA	Chr1	1924223	MonoHighResolution	Keep
AX-179140963	GTAGGTCTGACATTTGTTATGAGTGTAAATTGTGT[T/C]ACTTTTCAAATTGAATATTTGTGTCCAGAGCTAGA	Chr1	1924401	MonoHighResolution	Keep
AX-179140964	CATTGTCATGGAGTATGTATACCTTGTTTTCTATT[C/T]ATCCTTTTTATTTGGAGGATCAGTTGCATGCATGA	Chr1	1924908	NoMinorHom	Keep
AX-179366247	GATCAGTTGCATGCATGATTGTTGAATGAAGACGT[A/G]TATAAACTTTTCTGGTTGAGGCATCATATGCCATG	Chr1	1924961	Other	Remove
AX-179140965	ACACAGTGCTAAATATATTCTGTCTTTCTCTCATT[C/T]TTGCGTAACAGAATTTCCTTTTCGCTACTAGAAGT	Chr1	1925376	OTV	Keep
AX-179140966	AGACCAGGTATCTAATGATGATCATCCCTACTCTC[T/C]CATTAGTTGAAGTTGATTTCTCTCCTTGACTCAAT	Chr1	1925495	OTV	Keep
AX-179140967	AAAGATGTGAATGAGTGATTGTGAAATGTATGGAA[G/C]TATATATAGGCATGCATATAGAAGAGTTCAAATTT	Chr1	1930375	NoMinorHom	Keep
AX-179140968	AATGTCATCTACATATAAGGAGACAATAATGATAC[C/T]AGAGTCCTTCCTTGTCTTAACATACAAGGTTGCCT	Chr1	1934791	MonoHighResolution	Keep
AX-179375614	ACCAGAGTCCTTCCTTGTCTTAACATACAAGGTTG[C/T]CTCACTTGAACTTTTCTCAAATCCTGCACTATTGA	Chr1	1934824	MonoHighResolution	Keep
AX-179371931	TCCTTCCTTGTCTTAACATACAAGGTTGCCTCACT[T/G]GAACTTTTCTCAAATCCTGCACTATTGAAATATGC	Chr1	1934831	MonoHighResolution	Keep
AX-179140969	GCAAAGTGATCCAAATATCTTCAAATGAGCTATTT[T/C]AGGTTTTCTTCCACTATATGCCTCAAATGGTGTTG	Chr1	1935775	MonoHighResolution	Keep
AX-179140970	CCCTTTCCCTCATATGAAATGTATACTTCCAACAA[T/C]TTGGAGGGGTCGAATCAAATCGGTTACACAATGAC	Chr1	1956016	NoMinorHom	Keep
AX-179140971	TATACTTCCAAAGCTCAAAAGTTCTTATGGCTACA[C/T]TTTCTTGATAAGCTCCTAACTAATGTGTAAAAGCT	Chr1	1958472	Other	Remove
AX-179140972	TTAAGAGAATTAATGTGTGTTTTGTTGAAGAAAAA[T/A]TGAGTTTTTGATATTTTGTATCGATATTTTCCATT	Chr1	1969457	NoMinorHom	Keep
AX-179140973	TTTTTTGAGCAGGGCTTTTTATGAATGGTGGTTTT[A/G]TACTAGAAACTTGAACTATTTTCTTAAATATTATT	Chr1	1969578	CallRateBelowThreshold	Keep
AX-179369399	AATATTATTGGCCATATTGCATTCCTCTCGACTAG[T/G]TCAAAATGTTATTTGCAAAGCCCAAACTTAACATG	Chr1	1969640	MonoHighResolution	Keep
AX-179140974	TCTATGCCCCAAAAAGCGTTCAGAACTAATTTACT[G/A]GCCTCTGACATTCAAAACTCGTCCCGATAAGAGTT	Chr1	1969894	MonoHighResolution	Keep
AX-179140975	ATCTTATGATTCAAGAGAAGTTGGAGTGTTCTATA[A/G]CTTTCACATCACAATACATGTGAGAATACACATGT	Chr1	1970159	Other	Remove
AX-179376534	ACACAGGTGGTCTCCAATTATTACCCTATTACGAA[T/C]ACATGACTCAATGAGGATTTAATAAGTTCGAACAA	Chr1	1970241	OTV	Keep
AX-179140976	ACAGTATGATTCTTATATATGTATGGAAACGGTCT[C/A]TTGTGCAGACATATTTTGTATCGATAATGCGCCAA	Chr1	1976698	MonoHighResolution	Keep
AX-179354783	TATGTATGGAAACGGTCTCTTGTGCAGACATATTT[T/G]GTATCGATAATGCGCCAAAATATATTCTTTGCTAT	Chr1	1976715	MonoHighResolution	Keep
AX-179140977	AAGACTAGAAAACCAGACAGAATTTCATCACTTTC[G/A]ACGAGACTGAAGGGGTGGAACCACCGCTCCTGGGC	Chr1	1980067	OTV	Keep
AX-179140978	TATAACCTTAATTCCTAAACGTGATAGGCACTATG[A/G]CTGACTACAATTTGATCCCTTCCTGTGTTCCTAAC	Chr1	1980238	MonoHighResolution	Keep
AX-179140979	CAAGCCTTGGTTGTTCAGGTAAATATTCATTCATT[C/T]TGGTTCTTTAAATATGCCTAATTGAAGAACACTGC	Chr1	1984081	OTV	Keep
AX-179377976	ATATGCCTAATTGAAGAACACTGCTTGTCCTTACC[T/C]GTAAGAAGTCATTCTTTGTTAACCATAAGTTCAGA	Chr1	1984128	OTV	Keep
AX-179140980	TTGGAGATTGTTTGTTCTTCACCATGTCACTTGCA[G/A]ACATTGTGTTACACTCAATCACTTTGATGTCCTGT	Chr1	1984817	PolyHighResolution	Keep
AX-179140981	TGCTAACCATGACTATCATAAATTGTGACTGTACA[A/G]CTTCTCATTGATTATGGTCGCATTCTTGTGGTATA	Chr1	1986140	OTV	Keep
AX-179140982	CTGCAATTCCTCATTGCAGTCTTCACATACAGGTT[C/T]AACTTCAAAAGGGCTTTGAGATTCTTGAAAAAGTT	Chr1	1987101	OTV	Keep
AX-179140983	ATGGATTTATAGCATGACGTATTATGGGCGGCCTG[G/A]AGAGCCCATGGGCCATTAGTTAAATGTATATTAAT	Chr1	1989632	OTV	Keep
AX-179140984	CTATAAGCTCGCACATTTTTGTTCGATCTGAGCAT[A/G]CTCACCGAACAAAAAACGAGCTAAAAGCAAATTGC	Chr1	1989871	Other	Remove
AX-179140985	GGGTTTTTGGAATGATTTGGTTTTGGGAAATTTAG[G/A]TTGGGAATATGTAGTTGGAGTGCAATGTAGAAGTA	Chr1	1990602	MonoHighResolution	Keep
AX-179140986	ATTTGTACTTGTTTCCATGTCCTTTTGTGCTTCGT[G/A]TCAATTTATGCGTTTAGTTAACTATCACGATTGGA	Chr1	1991568	NoMinorHom	Keep
AX-179140987	AATTTATTGCTGCCCATTTAGCTCCTTATTTTCTC[A/G]TGGCTAAAAATTTTGGTGTATGTTGCTCATTGTTC	Chr1	1991757	PolyHighResolution	Keep
AX-179140988	ACAATTGTTCAACCGCCAGAAGTAATCTCAGCCGG[G/A]TGTCTCTGGCGAAAACTGCTTCTCCCAGTTGACGT	Chr1	1992863	NoMinorHom	Keep
AX-179140989	ATGTGTACACCTTCAACTAATCACTAATCAGCATG[T/C]AGACCTTCTACAACTGTACTAAGCTTGTAACATTA	Chr1	1993062	OTV	Keep
AX-179140990	TACAAAATCCCCTCATTACTGTGATACTTGAGGCT[G/A]CAAGTGCGACACACCAAGAAAAGGAAGTTTATCTC	Chr1	1995387	MonoHighResolution	Keep
AX-179140991	AGCCAAACAAATGTAAACGCAACCCATTTTCTCAT[C/G]AACCAAACAAAACCCAAAACAACTCAAATTCATTC	Chr1	2021831	MonoHighResolution	Keep
AX-179365234	CAAAACCCAAAACAACTCAAATTCATTCAAGAGTT[A/C]AAGAGTCGGGGTTTTCTCACATCCTGGGTTGAGAT	Chr1	2021874	MonoHighResolution	Keep
AX-179140992	TGAACAAATATGGATCTTGTACTGCCATATGGTTG[A/C]GCCAAGGATGAAGATAGTTGGAGAAAAAGAGTGAT	Chr1	2023069	MonoHighResolution	Keep
AX-179140993	ACTTTTACTATGTTTATCTCTACTTTTGCAGTTGT[A/G]GATGAGCTTTCATTTCATATCATACATTACAAATA	Chr1	2026109	PolyHighResolution	Keep
AX-179140994	CCAAACCAGAAGAGAGTATAACTTTAAGAGAAAAA[T/C]CATTCCATAACAGGCAACTTGTTTTAACCTAATTT	Chr1	2026521	OTV	Keep
AX-179140995	AATATCAGCTAAGACATCTTTAGCCAAAGACTTTC[A/G]TGCTGTGCTTCCCTATGCTTTTTATTGTTCCTTGG	Chr1	2293945	NoMinorHom	Keep
AX-179140996	TGTACCCAGTGGTACAAAAACTTGAGCTTTTATCA[C/G]TAGCGATTTCAAAACAGCGCAATGTGCTGATTGTT	Chr1	2294352	MonoHighResolution	Keep
AX-179140997	CCTATCCCAAAGGAACTTGTAAATCACATCAAGAG[T/C]GATACAAGTGTTTTACCCCGCATAGGTGCACTGAG	Chr1	2294485	MonoHighResolution	Keep
AX-179140998	AGCTCCCATATGTGCGTTATCATGCTGCCCAGTCA[G/T]ATGACTCAACAGAAGCATCACCTCGTGACTTAATT	Chr1	2295175	MonoHighResolution	Keep
AX-179140999	TTACCATTTGATGTAGAGAGGTTTTATCTTATTGG[T/C]GCTGTTTCAGATTAAAAAGATTTTCTAGAACTACA	Chr1	2295958	NoMinorHom	Keep
AX-179141000	ATTTGTAAAGCAGTATGCTTGGAAGTACTATAGTA[T/A]AGGAGAATCAATAATAGATTTTAATTGATATCGAA	Chr1	2296160	MonoHighResolution	Keep
AX-179141001	ACGCGGGACTTGCAGAAGATGGTTCAAGCTTTGCC[A/G]CAATACACTGAACAAGTTGAAAAGATTTCTCTCCA	Chr1	2296318	MonoHighResolution	Keep
AX-179360904	AGATTTCTCTCCATGTTGAGGTTAGCTTTGAACAT[T/C]TTCAGGCATTGTGTGTCTTTAGATGAAATATATGT	Chr1	2296376	OTV	Keep
AX-179141002	GCTGATTTCTTTTGCTTCATTGTTTCAACTCAGAT[T/A]GCAGGGAAAATTAACAAAATTATCAGGGAAACAGG	Chr1	2296474	PolyHighResolution	Keep
AX-179141003	ATGCAGGATACAACGCCTGAAAATAAGTTGCGTCT[T/G]TTAATGATTTATGCATCTGTATATCCTGAGAAGTT	Chr1	2296720	Other	Remove
AX-179141004	TGCAGTGTAGTGCTTTTACATATTCTCTCACGGTT[T/A]TATCTTGATGCTGTTCTCAGTTACGAGTTTGTCAC	Chr1	2297936	MonoHighResolution	Keep
AX-179141005	GTATATTACAGTATGTATACCTTTACTATCATCAT[T/G]TCTTATGTGGAATCGTACGAAAAGAAGTCCTATCT	Chr1	2298072	PolyHighResolution	Keep
AX-179351966	TATACCTTTACTATCATCATTTCTTATGTGGAATC[G/A]TACGAAAAGAAGTCCTATCTAAACTGTTGTTCAAG	Chr1	2298087	NoMinorHom	Keep
AX-179141006	GAGAGTCAGAGATGCATGAGCATTACAAACGGCAA[C/T]GGAGAATATGATGTAGTGGTACTAGGCGTTTGAGG	Chr1	2299652	MonoHighResolution	Keep
AX-179141007	CAAACTGATTTTTTGCCTAATGGCAGATAATGAAC[A/C]ACAAAAGACTGGAGCTCGCAGGCATCCTGGATAAT	Chr1	2300681	Other	Remove
AX-179141008	GAAAGGTAGGAACACCACTTTCCATACAACCCCCT[T/A]CATGTTATCGATACATTTTCGACAATATTGATAGT	Chr1	2406108	MonoHighResolution	Keep
AX-179364365	TTCGACAATATTGATAGTTTGGTAGCGGAAAATTT[T/G]CCAATCTCTACAAAAATGTTCATTAGATTTGCTTG	Chr1	2406161	Other	Remove
AX-179141009	CATATTCAAATTTTTATTTTCCTCACCGTTAATTA[G/A]AGTAGTTTAAAATATCGTCTTAATTACAAGATTTA	Chr1	2406449	MonoHighResolution	Keep
AX-179378384	AAGTAATTTTATACTTGTGAATTTCTCTTCTGGCT[A/G]AACAGGGTATAAACTGCACACCATGTCTAGAGAGA	Chr1	2406519	PolyHighResolution	Keep
AX-179141010	AAGAATGGGATGATAGTTACCAAGAGAAAAGGGAA[A/G]TTGGGTCCGAAATTGGAGACGCCATTTTAGAAGAG	Chr1	2407004	NoMinorHom	Keep
AX-179344181	GCCATTTTAGAAGAGATCATCAAAGGCATTGTCTC[T/C]GAAGAGTGAAAAATAATTGTATCTGATGCCAAAGT	Chr1	2407060	OTV	Keep
AX-179357647	CTCTGAAGAGTGAAAAATAATTGTATCTGATGCCA[A/G]AGTTACTTGAGAGCAACCTCATCTCATGGAGACGA	Chr1	2407092	OTV	Keep
AX-179141011	TACTATTTGATGGATCTTGCAGCCACTCATGTCTG[T/G]CCACATTATATTTGTTGTTTCCCAACACCAGTAAT	Chr1	2407426	MonoHighResolution	Keep
AX-179363443	TTCCCAACACCAGTAATATTTCTGGTTACCACAAC[T/G]CATATAGATTACTGCTTGGCTCCTTACAGTTAAGG	Chr1	2407480	OTV	Keep
AX-179141012	GGTTTATGTTAATCTTACCAGATCTGATAAATTTT[A/G]CCACTCGCCCTCCAGCCACCGCTGAACAATACACA	Chr1	2408572	OTV	Keep
AX-179141013	GACTTTCACTGTCAGATTCAGGTGTATGCTACCAT[A/G]CAACAGGAAAATAATCATACATTTTCCATTCATGA	Chr1	2408896	PolyHighResolution	Keep
AX-179350529	AAATAATCATACATTTTCCATTCATGAATAGCTTA[A/G]AAGTTATTGACCAAATATATTACGAGATAAGTTCA	Chr1	2408940	NoMinorHom	Keep
AX-179141014	CGGTCACTACTATGTCTGTGTTTCTTAGACTCCTC[T/C]TTCTCCTCCTTATCGGAACCTACATCATCAATGGA	Chr1	2409032	NoMinorHom	Keep
AX-179141015	TCACTATCTGTTTCATCCTTCTTAGATCGGTCCTT[T/C]CCCTTTTCTTTTTCACGTTCTCTTTCCTTCTCCTT	Chr1	2409194	MonoHighResolution	Keep
AX-179141016	AGAATCAGTACAAAAATTCCCAACTCAAGATATCA[G/A]TTGATAACAATGCATTACATGCCACTCCTATAAAA	Chr1	2409331	PolyHighResolution	Keep
AX-171779849	TGTCGTTGACGCTTCTTTGTCTCTTTCTCCTCCTT[C/T]TCCTTGGCTCTCTCTAATAATTCCTCATACACAAG	Chr1	2409959	MonoHighResolution	Keep
AX-179141017	TGTGCATACGTGAATTGAGTGTTACAGATGATGGC[G/A]TAACCATGTAATCCAAATCAAATGAAGATAGTGGT	Chr1	2410143	PolyHighResolution	Keep
AX-179141018	TGATATTTGAAATGTTTCCCAAAATGCCACAAGTT[T/C]ATAAAATTATACGGTTAAAAACAGCATACCTTCCC	Chr1	2410843	PolyHighResolution	Keep
AX-179141019	AGTCAGCTGCATTCCAGGTTCAAAGTTTTGTAATG[C/T]AATCAAACTCTAAAACTAATATTGTATTTTATCTG	Chr1	2410990	Other	Remove
AX-179141020	TATGGAGGCAAGTCCTTAACCTACTATCCAAAGAC[A/G]GTACATATCAAACGAATTTCTGATGCAGAACAAAA	Chr1	2411770	NoMinorHom	Keep
AX-179141021	TTATATGGGATTATACCTTCTGTAACTTTTTTTGC[T/C]CCTCTTCCACCTTCTCAAGGTCACGAATATAGTCC	Chr1	2412083	NoMinorHom	Keep
AX-179357706	CTCAAGGTCACGAATATAGTCCTGCACCAAAAATA[C/T]CGTCTTATAATTCTACTAAATTAACATGATCAATC	Chr1	2412132	MonoHighResolution	Keep
AX-179369603	TTCTACTAAATTAACATGATCAATCATTTCACACA[C/T]ACAACATGCTTGATTGACTTACCTGGAAAATGAGC	Chr1	2412178	PolyHighResolution	Keep
AX-179141022	ATCGGTTACAAAAAAAATCTTTTGTTACGAATAAA[A/T]AATCTGGAGTCAAATATGAAGCCCTAATGTACAAC	Chr1	2413041	Other	Remove
AX-179141023	AATTCAAAACATATAATTAGTTTTAGGTTAAAACA[A/T]GAGTCGAAATATTCTTGATGAACATCTTGAATACT	Chr1	2413630	PolyHighResolution	Keep
AX-179141024	AGCCTGTTCGCGAGCCAACTGGAAGCACGTACTTC[A/G]TAGTGTAAGGAAATTACAAATAAAAGGGAGAAAAA	Chr1	2414932	MonoHighResolution	Keep
AX-179141025	CCATTTGTGAAAGAATACTAAAAGTTGAGCATAAT[C/G]AGTCAAAAAGAATAGGTTCACTAGAAAATGAAATA	Chr1	2415301	PolyHighResolution	Keep
AX-179141026	AACAAAGCAGCAGGGGATAGACTATTATATACTCT[G/T]GTTTCTTAACTTCTATGAAAAAGCAGCAGGAGAGA	Chr1	2415559	MonoHighResolution	Keep
AX-179141027	CGGTACTGCATTGTTGGGATTTGTACATACACCTC[G/A]TATTAATAGTCCGCCGGGAAGTAGAGAATACAGAA	Chr1	2418138	MonoHighResolution	Keep
AX-179141028	TTGAAATTAACCACTCAAATGCAACCTAAACACAT[C/A]TATTCACTGTTCTATTTAGAGTTCTAATATCTAAG	Chr1	2418854	OTV	Keep
AX-179343046	CACTGTTCTATTTAGAGTTCTAATATCTAAGTCCG[C/T]ATGTGCTAATACGAATTCGACCATAACCGCATACC	Chr1	2418894	MonoHighResolution	Keep
AX-179141029	GAAGAAGAAAGGGATGACCAATCGTTTCGAATTTT[G/T]GGAGGGAGGAGAGGAAGAAATACTTACAGGGGGAG	Chr1	2419020	PolyHighResolution	Keep
AX-179141030	CCATACTTACGTGACAAGAACGACGTCTTGCCCTT[G/A]TCCTTGGGTCCGGGCTTGGTGCACTCTTGGAAGGC	Chr1	2420656	PolyHighResolution	Keep
AX-179141031	AAGCGGCTGCTGAAACGTGCAGGGAGGAAGAGGGA[G/T]CTGAAAGTCATGGAAAGAAAGCTTGGAAGAAGGCT	Chr1	2420775	NoMinorHom	Keep
AX-179352874	GTATTTTCTGTCTGTGTGCGTTTGTTTGCGTGAGA[G/T]CTTGGAGACGCCGGGCTTGTGTTCCCATGAGAAGG	Chr1	2420874	Other	Remove
AX-179141032	CCGGGCTTGTGTTCCCATGAGAAGGGCACGTTGGC[T/C]GGGAAGTATTCGGCCTTGTCGTTGCTCATACTTTT	Chr1	2420920	MonoHighResolution	Keep
AX-179141033	AGAAACGGATCTTCCTCCTTCCTAACACCACCACC[G/A]CCTAATCGGAATGAGTTTAACCTAAACGAAGGCTG	Chr1	2423263	MonoHighResolution	Keep
AX-179141034	GCTTCAACGTTAACTGCTCCACGTTCAAATGTTCC[G/A]ACAGTACTCTATGATCGCGGTGATCGCCATGATGT	Chr1	2423426	NoMinorHom	Keep
AX-171781892	CCCGGGCTCCATTTCCCATGCGAAGGGTATGTTAG[C/A]CTGGGAATGCAGCGACAATACGGCCTCAGTGTCAC	Chr1	2423520	MonoHighResolution	Keep
AX-179141035	TAAAATACTTAAACCCTAGATGAAGTAATGAGAAC[T/C]CATGTCAAAAAATAATGAGTTATGATTATAATAGG	Chr1	2426949	PolyHighResolution	Keep
AX-179141036	TCGAGAAGATGTGCCTTGCCTTAGTTTTTGTTGTC[C/T]AAAAGCTAAGGCACTACATTTATGCTTACACCATC	Chr1	2435081	Other	Remove
AX-179141037	TATTGTTTCTCAATCAATACGCGATCATCTACGTC[C/T]TAACCAAAGCCGTCAAGGGACAAGCCCTAGCAAAC	Chr1	2435214	PolyHighResolution	Keep
AX-179141038	TATAGTAGCAAAGAAAACCAAAATGCTACGCAATC[G/A]CACTATGCAACCCAGTAGCAATTACGCAAGCATTT	Chr1	2438256	Other	Remove
AX-179141039	TGTTCAAATTCCAAGTAATTAATAATAAGAAGGAT[A/G]CCATGAATTTTATTACCGAAATCTGGTAATTAAAA	Chr1	2477807	Other	Remove
AX-179141040	AATTTGAACTTGACATCCATTCCTCCATCATACTT[A/G]GGAGCAACTACATCCTAAAAGTAAGTCCCCAGACG	Chr1	2478130	NoMinorHom	Keep
AX-179141041	GCTCTTGCTACTCTTTCCTGCTCGTAATTGCAACA[T/C]TTTGTTGTTATAGTCCTGCAATGCAAACAGTCAAA	Chr1	2478255	OTV	Keep
AX-179369081	ATAGTCCTGCAATGCAAACAGTCAAAAGCTTCGCA[T/G]AAGCAACTCTCGAAGGGTAAAATTCAAATCCAACA	Chr1	2478300	MonoHighResolution	Keep
AX-179141042	CAGTAGCACAATAGATAATCTTGTTATAGCCCTGT[A/G]CTGAGGCGTACAGGGTAGCAGGATCACCCGCATCC	Chr1	2478540	OTV	Keep
AX-179141043	AATAGAAAGGAAACTTGAAATTAGAGGGTCATATA[G/C]ATTTGGGCTGGGGATTGGACTCGTCGTCGGAATTC	Chr1	2478887	OTV	Keep
AX-179141044	TACTGACTTTAAATAGTTCATTTGATTAGATCATA[G/A]AAAATATCACCATAGTATCCTGCAAATTTCAAGAA	Chr1	2479058	NoMinorHom	Keep
AX-179141045	TTGGGCCGTGGATTAGACTCATGCTCGGAATCGCT[C/T]TATTCCTCTTCCTCTTCAGATTGATCACCGAATAG	Chr1	2479428	MonoHighResolution	Keep
AX-179141046	GGTTTATATGAGCAAGAACACAAACAAACTTGGAA[A/G]TGTCATACAATCCAAACCCACTTCCAATATTTAGC	Chr1	2479644	MonoHighResolution	Keep
AX-179141047	GGTGGAGGGCGCACACTCATAACTGTGCTTTTTCT[T/C]CATCAACCGAAAATCTGCCGTTCCCGTTGCCTTCA	Chr1	2501038	PolyHighResolution	Keep
AX-179141048	ATTCCCTTGTTTAAATACATTGCAAATTTGGGATT[G/A]CCTGAAAGATGCTAGAAAGAAACAGGTGAGAACTG	Chr1	2501516	OTV	Keep
AX-179141049	TCCATATTTTCTTGTGACACGTTCTTGAATTTTTC[A/G]ACCCAAGAGAGATATGAAGATTCATCAAAGCCCGA	Chr1	2541710	PolyHighResolution	Keep
AX-179141050	CAGGATCGAAGAGATGTAACCCAAAGATGATGGAT[C/T]GTAAGTCACTAGGTTCAACTCCACTTGTTTCTTTA	Chr1	2541963	OTV	Keep
AX-171821823	CTTGCTTGTCAACCTGGGGATTCCAATCTTGCTCA[T/A]AGAATATAACCTACCGTATGCAAATTGAGCAAAAG	Chr1	2542268	PolyHighResolution	Keep
AX-179141051	TATGTTAATCAGAAATGCTTCTATAGAAGTTAAGA[A/G]TTTGGAAATTACATGACTTGGCTACACTCTCATAG	Chr1	2543189	PolyHighResolution	Keep
AX-179352012	TTTGGAAATTACATGACTTGGCTACACTCTCATAG[G/T]TCATTATCATTTACCAAGTGTTGATATAAATACCT	Chr1	2543225	OTV	Keep
AX-179141052	GTCATAAGACCAAGAACTCATCTCCACACAGAGAG[G/A]ATACAGGATCTTACCTGCAGCTGAATTTTAAGTAA	Chr1	2544463	OTV	Keep
AX-179141053	CAAAACCTATTAACGTCGAAACATATATATGTTTG[T/A]AATGACAGTTATTATCAGGGGAAAAAAATTGTATT	Chr1	2544780	MonoHighResolution	Keep
AX-179141054	CATACCAAACTGATCAGCAGTATGCTGTTATTTTT[A/G]TTTCTGAAAGCCAGTGGTTCAAACTGTCATATAAT	Chr1	2545009	Other	Remove
AX-179141055	ATGAACACAGCCAAAAATATTTCTGTTTCCAGTTA[C/T]TTCTCCTCAACATGTGCAACTAGTTGTATCCTCAA	Chr1	2545931	OTV	Keep
AX-179141056	GTACATCTCATACTTCCTAAACCCCACTGAAGGTG[C/G]GATTCAGTCCTGTCCTTGGATACAATACGAACATT	Chr1	2546091	PolyHighResolution	Keep
AX-179141057	TATAATGCAACCATATATGTTCAATAAAATCATGA[T/A]TGCTATTTGCAACTACGATTCATACTTTGTGCAAA	Chr1	2548167	OTV	Keep
AX-179141058	GAATATTGCCTAGATAAACTGAGCTTAAATTGTTA[C/G]CGGAAAAAAGAAAAAGAAAAAAGAGACCAAAAGTG	Chr1	2553165	MonoHighResolution	Keep
AX-179349611	AAAAAGAAAAAAGAGACCAAAAGTGAGCTTAATTT[G/A]TCTTAATTAACAATAAACTTCGACATTTCGACATG	Chr1	2553211	MonoHighResolution	Keep
AX-179141059	GCTCCCTTACCACCGTCTGATCTTGATTCTTGACA[C/G]TGACAGCGATGATCGTCATTGTAGCCGTCTCATGA	Chr1	2553389	PolyHighResolution	Keep
AX-179141060	TCACATGTTTATGTCTTTTTGAATCCCCTTGATGA[T/C]GGATCCACTAATCACCTTTTTGAGCTTAACTGGTG	Chr1	2553510	MonoHighResolution	Keep
AX-179367644	CTTTTTGAGCTTAACTGGTGTGATTCTCTATTAGG[T/C]TAACAATTCTTTTTTATACTGTAATTGTTTTTTAG	Chr1	2553561	MonoHighResolution	Keep
AX-179141061	ACCATGTTACTCATACATGAAGATACAATGGGTCT[C/A]TATACATTTGTGAAGTTGCAGAAAACTAGTAATCA	Chr1	2553782	Other	Remove
AX-179141062	TTAAATGGACGATACGGCAAGCATCATCAACAAAT[C/T]CAGCTCGATCGCAAATAGATAGAACCACCTGGAAA	Chr1	2554042	MonoHighResolution	Keep
AX-179141063	CATCTGATCGAACAGATTGATAGCTTCTTGATACA[T/G]GTCATTGTATGCATAAGCCTCTATGATTGCAGTCC	Chr1	2554145	OTV	Keep
AX-179360208	ATGCATAAGCCTCTATGATTGCAGTCCAAGTCATT[G/A]AACCCTTGACAGGGATTGCATTGAAAACAGACTTT	Chr1	2554189	MonoHighResolution	Keep
AX-179141064	CCATACATTTTCACAATTTCAGCAGTAACAAAAGG[A/G]ATGGATTCAAAGTTCTTCTTCAAAACTTGTCCATG	Chr1	2554284	PolyHighResolution	Keep
AX-179141065	TGTTCAAAATTCTTGCCATTGCAACGGAATCTGGC[C/A]TGTGCTTCGATAAGACCATTGACCTTACCAGACCA	Chr1	2554396	MonoHighResolution	Keep
AX-179356464	GACCTTACCAGACCAAGTGCCTCGTAGAGGCATCC[G/A]TTGTCAATATAGGAATCAATCATGGCCGTCCAAAG	Chr1	2554452	CallRateBelowThreshold	Keep
AX-179141066	ATATTTCTGTTCTCCATCCCATCGAATAATCTTAC[G/A]GAGTACTCAAAGATGCCACACTTCGAGTACATCAC	Chr1	2554527	CallRateBelowThreshold	Keep
AX-179348695	CCATCGAATAATCTTACAGAGTACTCAAAGATGCC[A/G]CACTTCGAGTACATCACCATCAAAGAAGAAATTAT	Chr1	2554545	Other	Remove
AX-179141067	TCTACCATCATCCTAACATACTCCAAAGCCTCCCC[T/C]TGCCTCCTATTATGCGCAAAACCTGCAATCATGGC	Chr1	2555052	NoMinorHom	Keep
AX-179141068	ACCCGCATTTCCGAATAAGTATCAAGAACATCACC[G/A]TACCGCTTCCCACCAGCAATGACAGTGCCTCTAAG	Chr1	2555355	NoMinorHom	Keep
AX-179141069	TATTGAATTACAGTGATTTGTGGTAATTTGTAATG[G/T]TGGAAAATGTTGGAAATGTAAAAATTTTCAGTATA	Chr1	2556398	OTV	Keep
AX-179347721	AAAATTTGAAGTTCAAATTTGGTCTGCTCACTGAT[A/G]ACATGATGGGGGAGATGATTTTTTTATCTGGGAAA	Chr1	2556496	OTV	Keep
AX-179141070	TTCTAATTTTGTTGTTTGTTGTTTCTTGTTCTTAC[T/A]TGTTATCAGGCAATGCATGACATTCTGTATTATCG	Chr1	2556620	NoMinorHom	Keep
AX-179141071	ACTTTCCTCGGTAAGCTTGTAAAATATGCGCTGTC[A/G]ATGTTACTAAGTTTGTGATTTAAAGTCTAAATGAG	Chr1	2556860	PolyHighResolution	Keep
AX-179352247	CTTTCCTCGGTAAGCTTGTAAAATATGCGCTGTCA[A/G]TGTTACTAAGTTTGTGATTTAAAGTCTAAATGAGT	Chr1	2556861	PolyHighResolution	Keep
AX-179141072	AGAAAAAGAAATATAAGTAAGCCTTTTATTTGTTT[C/T]CATTTTCAGGTTAGACATAAGTTTGGACGTCAAGT	Chr1	2557839	Other	Remove
AX-179141073	GGTAATTCTTCTCATGTGCATTCTTTTTCCCTTGT[G/A]GATGTATATTTTGAAGATTGTACAGATGTAGAACT	Chr1	2558001	Other	Remove
AX-179141074	TTTTTTTTGTAGACTCTGCTGATGATTCTTATGAA[G/C]TAAGTTTGCTTTATTCCTCACAGTTAAGATACACT	Chr1	2558786	NoMinorHom	Keep
AX-179141075	TTAAGTACTTGGCATAAGTATGAACTGCACTTGAC[A/T]TAGTAATTTTCTCAAGAGTAATTGTATGTCGAATG	Chr1	2560081	NoMinorHom	Keep
AX-179141076	ACTTGATACACAATCTTCTTGCAGCTTGGGGTCTT[A/T]CTTGAGAGGAGGGTTTTGTTATTCGTTCTTCCAGC	Chr1	2560291	PolyHighResolution	Keep
AX-179141077	TGGGTTTAAATCATTCTTATTTTTGCTTGCTTGTT[T/C]ATTTCCCGTCTTTTTGGGTTTCAGTTACTAACCTA	Chr1	2560811	Other	Remove
AX-179141078	GTTCATTCCCACATAACACAGGATTAAATAGTATA[G/A]AAAATTGTTTTGCAATAATTCTAATGCTTATACCC	Chr1	2562327	MonoHighResolution	Keep
AX-179141079	TAGATACATGTTTATTTTAAAATCAGATGCTAACT[A/G]CTTCATCCTTGCTCCAGGTTAAAGAGCCCAAGGTT	Chr1	2562666	MonoHighResolution	Keep
AX-179141080	AACAGGTAAGCGTATGATACTTACCGATACTGTGG[T/C]AACAGATACCTTGCATTTCTTATACGATATTTGAC	Chr1	2562814	PolyHighResolution	Keep
AX-179141081	CACGAGTGCAGCCGTACACTTGCTTGTGACTCTAG[C/G]TTGAGTGGTTCCTGTTATTTTGGTACATGCAGTTT	Chr1	2566219	NoMinorHom	Keep
AX-179141082	CAAAACATCAGCGAGTACCTTTCTAATCCCTCCAA[G/C]TCAAATTAAACACCATATTTGTTTGGTCAGAAAAT	Chr1	2569749	OTV	Keep
AX-179141083	GAGGGTAGTGCCTGATTCTCTGCTACTGCACAAGA[C/T]CGTCGAAGGGCGGTTGGTGCTGGTTCTGTTGGCCA	Chr1	2570126	MonoHighResolution	Keep
AX-179141084	TTCATTAATGGAACGTGGTTCAATGTCATCGCTAA[A/G]CATGATGCCGGAAGCAACGGTATACTTGAATGCAT	Chr1	2573507	Other	Remove
AX-179141085	ACATTAAAGGACAGGAGAATATATGGGGCTCTACT[C/T]AATGCCTATGTTTGGGCTAGAATGAAAGAGAAGGC	Chr1	2580719	PolyHighResolution	Keep
AX-179141086	CTATATGAATCTCAAAGACTATGATAAAGTTGATT[C/T]GATTATTTCTGAAATGATAGAGAAAAACATCCAGC	Chr1	2580865	NoMinorHom	Keep
AX-179141087	TGTGGAATGTATACAAAGCAATTTTTCCCAGCATT[C/G]CGAATTTGGGTTACCATGCTATAATGTCTTCTCTG	Chr1	2581221	NoMinorHom	Keep
AX-179366685	GAAGGGGCTGAGAAGCTTTATGAGGAATGGCTGAC[G/T]GTTAAGTCAACATACGACCCTAGAATTGCAAATCT	Chr1	2581310	MonoHighResolution	Keep
AX-179141088	GTTTTGATGGGACTTTTGAGGCAGTCAGGACAGCT[A/G]AAAAATAAGTTGTATGCATCATTTCTTGGCTTAAC	Chr1	2581649	NoMinorHom	Keep
AX-179344802	AGGCAGTCAGGACAGCTAAAAAATAAGTTGTATGC[A/G]TCATTTCTTGGCTTAACTGATGATGTTAATGATAA	Chr1	2581667	Other	Remove
AX-179345294	GTTAATGAGGATGATGATGAGAAAGCAGATGACGG[G/T]TCAGAATTTCTTTTGAACCAATTGCAGGACACTAC	Chr1	2581745	Other	Remove
AX-179141089	GGATGATGATGAGAAAGCAGATGACGGGTCAGAAT[T/A]TCTTTTGAACCAATTGCAGGACACTACCCCGTGAT	Chr1	2581753	NoMinorHom	Keep
AX-179141090	CAACATTAGTTGTTGAAGGGTTAAAACAAGAAGTA[A/C]GGGCGAAAGCAGCCTAAGTTGTTTGCTGTAAGTTT	Chr1	2582220	OTV	Keep
AX-179141091	TGTCTCCGAGCCATAGCCTTCTTGGAAAAGATCAC[T/G]GTATATCCATATGCGCCTTCTGTTTAAAGTACAAG	Chr1	2582395	PolyHighResolution	Keep
AX-179141092	GGTGTTAACTGAAAACTGACCCGAGAAACAAGTAT[G/A]TTGATGCCAGAATGTTTTGAATCCCATCCAAATTC	Chr1	2588882	PolyHighResolution	Keep
AX-179141093	GTTTATTTAACACGACACCGTATCAAAATTTTTGA[C/T]ATGTAATTAAATTTGGAAAGCAAATTATAAGGTCC	Chr1	2589149	OTV	Keep
AX-179377249	CATGTAGCCACTGAAGTCGCAGTAAAATGGGCATG[C/T]TCCTTCACCAATACTGTCATTGTAAGACCCCCTAT	Chr1	2589241	NoMinorHom	Keep
AX-179141094	TACATTTACAAGTCTAGAAAGAAAATACTGTATAC[C/T]TGAATAGACCGGTTAAGAAGCAAAGCCGAGTAGAA	Chr1	2589514	NoMinorHom	Keep
AX-179141095	TCCATGTCTTCAGGTCTTTCCCAACAAGTGTGGTC[G/T]CTATTGGGGTCACCAACAACGCCAACAACAGAATC	Chr1	2589697	PolyHighResolution	Keep
AX-179141096	CCCTCGTGTGGACGAGTATGTGGAGCCCCTTGAAC[C/T]TATTTATGATCCCGACCTTGATAATTGTTGTGAGG	Chr1	2592565	MonoHighResolution	Keep
AX-179141097	CACCATTATCAGGATGCTCTTCAGGATCTTGATTT[G/A]GCAGCATCCCGTCCTCCTATCATCCATACTTACAA	Chr1	2596103	CallRateBelowThreshold	Keep
AX-179141098	TTAAGAGCCATTCCATATGTGCTTGAATGATTTTC[T/C]TATTATCTGGGATGGGTACGTAGTATACAGGTAGT	Chr1	2596745	CallRateBelowThreshold	Keep
AX-179141099	TCGTTGTCCTTTATCAAAGCAAATTTGCACATGTT[T/A]GGCTTGTCAATTTGGTATTTCCTTGCCCATTTCTG	Chr1	2598560	MonoHighResolution	Keep
AX-179141100	CACATAAAAATGTAAAAACCTCAAACTTAGGGATT[C/T]GACTATAAGGACTCTCTCATTAGAGACAATATACA	Chr1	2600328	PolyHighResolution	Keep
AX-179141101	GCCATGAAAGTAATAAACAAGTAAATTAGAGATGA[T/C]CTGGGTCTGCTTAATTTTCCTAATGCCTATCGGAT	Chr1	2604049	Other	Remove
AX-179141102	ATAAAGTCAATAACATTTATAAGGAAATATGGGTA[A/G]TATGGGGAAAATTTTTGGATGTCACTGGCGGATGT	Chr1	2622054	MonoHighResolution	Keep
AX-179141103	AAGTAGTTGTTGAGGTAGTGATTTCTGTAAATTTT[A/G]TTGTTTTTTGGCCTGGCAAAATGAACATTAGACTT	Chr1	2622619	CallRateBelowThreshold	Keep
AX-179141104	TTTTACACGATGTCGTGATAATATTTACCGTACAA[A/G]CATCATAAGTCGAATTACTCATTCTCTTATCATCT	Chr1	2622758	Other	Remove
AX-179141105	ATACATTGACAACACAAAACATTGCGACATGGACA[T/A]CACATAGGTTTAGACCGCCATCCACCTAAAAAATC	Chr1	2629826	MonoHighResolution	Keep
AX-179141106	CCAATCACCACCCGCCCACCGTCACACCAACCCCA[C/T]TAGTTTCCCAATTACAAAATTCAAATGATGACGAT	Chr1	2630857	PolyHighResolution	Keep
AX-179141107	GTGGGATTGCATTGGAATATAGCAGCCGGTGGTGC[T/A]TTTGGATCATAGAGGGACTAAGTAATGTGAGTTTA	Chr1	2632428	MonoHighResolution	Keep
AX-179141108	TGGTATGCGTTTTATTTTTCCAGTTGGCATACTCC[T/C]CGTCGCTACATCTTCATGCTTTCTGGCCATAACTA	Chr1	2632916	Other	Remove
AX-179141109	GCCGGAATCTCCTTAAATACGAACCCGTGAGCTGC[A/G]AGCGTTCCTTGTATTAGCGCGAAAGGCGGGCCAAA	Chr1	2633544	PolyHighResolution	Keep
AX-179141110	AGCTGCATAAATTTAAGACCGAACGAAAGTTTAGA[T/A]GCGGTAATCATGCAGTTTGGTTTAAGAAGATTACA	Chr1	2633936	Other	Remove
AX-179141111	ATAATCATGTTAAAGCTTATAACGAGCAGCATCCA[T/C]AGCCGCTAGAGTTTCAAATTCATGAAGCTAAACCG	Chr1	2634227	MonoHighResolution	Keep
AX-179141112	CTTAGTTACTCTGATCTGAAAATGCTTGTGAATCG[T/C]TTTGTCCCAAAGAAGAAATGTTCATATATCAGCAA	Chr1	2634973	NoMinorHom	Keep
AX-179141113	GCCAGAATTGCCATGAATTTTTAAGAATAAATAAG[A/C]AGATTATGGTAGAATAGACTGAATAGTAGCCCTAA	Chr1	2635441	MonoHighResolution	Keep
AX-179141114	TCGTCACACCGAAACTCCTATCTTATACGAGTTCA[A/G]TAAATTCTTGTACATTATATGAAAACTACACAACC	Chr1	2635572	OTV	Keep
AX-179141115	AGCATCACCCCAGAGCTCCAAATTCTCAATCCCTC[T/G]GCAGCATTCTCCATCTTCTTCTCCACTCCTCCATC	Chr1	2636028	MonoHighResolution	Keep
AX-179347944	GTCTCCGAATTCCGAAACCGAATCAGCTGATGTTA[T/C]GCCGCTCGGTTTTGAGGCCACAGCGAGGAACAGGT	Chr1	2636103	OTV	Keep
AX-179141116	CAAAGAACAAGGACACTTTCAATCAGATTCCAGGG[G/A]AGGACAAGGAATGGTCTTTGTGGCAGATTTTAGAA	Chr1	2647532	MonoHighResolution	Keep
AX-179141117	TGATCAGACTCAAATATGGCCATTTCTTTTTCATC[C/A]AGGGTCACCCAAGCTTCGATACCATCTTGCTCTTT	Chr1	2651505	MonoHighResolution	Keep
AX-179141118	CTCCCATCCAAAATCCATTTCATACAGAGGAAGCT[G/T]GCATAAACTTGTGGTTTTATAAACATTTACGATGT	Chr1	2651636	OTV	Keep
AX-179366639	GGCATAAACTTGTGGTTTTATAAACATTTACGATG[T/C]TATTGCTATTAAAAATATCAGCCATCTCTCTTAGA	Chr1	2651671	MonoHighResolution	Keep
AX-179141119	AAATCCGCTGGCCTTCTCATTGCGAAATTCTGTCA[C/T]TCCTTGCGTCATTTTGCTCACCAAATCGTGTAATT	Chr1	2651777	Other	Remove
AX-179371044	CTCACCAAATCGTGTAATTCAGTCTCATTTTCTTT[T/G]AACAACACTGGAATTGTCCAAAACCAATTCCCCAT	Chr1	2651829	MonoHighResolution	Keep
AX-179141120	CTCAGGCTTGCACTGACGAGAAGCAGCAATAGAAC[A/C]TCTCAAAATCATAGCCAAAACAAGTTGTATGGTTG	Chr1	2651978	NoMinorHom	Keep
AX-179371878	ACAAGTTGTATGGTTGATGGGATGAAGGTTTGGAC[A/C]ACACTTCCAATTTTTGTCTTGAGACTGACTACCTT	Chr1	2652033	MonoHighResolution	Keep
AX-179364338	CAACACTTCCAATTTTTGTCTTGAGACTGACTACC[T/G]TCGAGACATCGAATACAAACCTTCTTGCAACTAAA	Chr1	2652067	MonoHighResolution	Keep
AX-179354927	CACTTCCAATTTTTGTCTTGAGACTGACTACCTTC[G/A]AGACATCGAATACAAACCTTCTTGCAACTAAACTT	Chr1	2652070	Other	Remove
AX-179141121	TGGATTTCCAAGGATCCCTTGATGGACGGCAAGGA[T/A]AGCTCTCTAGGTGGCAACAAAGACCCTCCAATAAA	Chr1	2652147	MonoHighResolution	Keep
AX-179141122	TTGGCCAGCCATTGGATAGAAATGAACTAGAGTTT[T/G]GGATAGAGAATCTTGCAAGCGTTTAGATTTTCTTG	Chr1	2652551	MonoHighResolution	Keep
AX-179141123	GGTTCCATACAAAGTAGAAGGCATAAGTTGGTCCA[C/G]AAGAGAGAGGTTAAGAATTCTATTGTGAGGAGGAG	Chr1	2652686	Other	Remove
AX-179141124	ATTTGTCATTTTTGAATGTGATTCCTTCAACCACC[A/G]CCACCATTAGCCTCCTTTTGAACCCAAGAACAAGT	Chr1	2660677	NoMinorHom	Keep
AX-179141125	TCCACACAATCAGCTTGTCGTATTTCACTAGTGAA[A/C]ACAACGCTATTATAACTATCCATTACTGAACACGA	Chr1	2662446	Other	Remove
AX-179141126	TTTTCAGTCCTACTTTTTCTCTCAGGTGACTCGCA[C/G]AGTTCTTGGTAGAGGTTTGCAAGGAACTTAAGAAT	Chr1	2662956	NoMinorHom	Keep
AX-179141127	ACATTAAGAAAATCCTCTTCTCTTGTTATAGTCTT[A/T]TCTATTCATACGAACAAAAGATGCAGCAGGACTCC	Chr1	2663443	MonoHighResolution	Keep
AX-179141128	AAAATACTATCTATCAGATAACCGGAAATTACAAT[C/T]GCACCTCCTCCATAGCCCATGCCCTGACGACTGCT	Chr1	2664297	MonoHighResolution	Keep
AX-179141129	CATTAGCCGTTGTAAATTAAAATATTGCATACCAG[G/T]TGGCCTCCTGTCATAGGACCTAGATGGAGGAGGCA	Chr1	2665111	NoMinorHom	Keep
AX-179141130	TGATTATTCATAAATTCATGTCCAACAAATTCCAA[T/C]ACATAAAATACTTTCATCAGTAATGTCTAAAATTG	Chr1	2665457	MonoHighResolution	Keep
AX-179141131	GCACAAGTAACTGCAGCCTCATGAGTGTCGAATGT[A/G]ACAAAACCAAAATCTCTCCTCTTAGCAGAGGGCAT	Chr1	2665596	NoMinorHom	Keep
AX-179141132	ATCATCAGCCTGACCTCAGTAACTTCACCAACACC[A/C]GCAAAAGCTTTCCTAAGATCAGCCTCACTTGCATC	Chr1	2666882	NoMinorHom	Keep
AX-179141133	CTCAAGTTCTACATTATGATCAAGCAGAGTTCACA[A/G]TTTAATTAAGACGGTCCTTGTCCATCTCAGATAAA	Chr1	2667384	MonoHighResolution	Keep
AX-179141134	CTACTTTTACAATGCCTGAAGTGTCATTCTATACT[T/C]AATGCTTCCATATGAAACAATGTCTAAACACAAAA	Chr1	2667518	MonoHighResolution	Keep
AX-179141135	TTCCATCTCTGAAGGCCCTGACTGATCAATAACGG[A/G]TGCCTTTTCATCAACAACTGGCTTCTCCTCGACAG	Chr1	2668253	PolyHighResolution	Keep
AX-179141136	AATTTTGATAATAATGTATTGTAATATAAATTTGA[A/C]GCTGGTGGTGATGGTGACGATGAAATTGTGGTTGC	Chr1	2681074	Other	Remove
AX-179353898	TTTTGATAATAATGTATTGTAATATAAATTTGAAG[C/T]TGGTGGTGATGGTGACGATGAAATTGTGGTTGCAT	Chr1	2681076	NoMinorHom	Keep
AX-179141137	ATGTTTGTGGTGATGGTGGCAGCAATGGTGGAAGG[C/A]AATAGAAATCAGGTCACAATTGACCTCGAGCACGC	Chr1	2681470	NoMinorHom	Keep
AX-179141138	GTGATTCTTCAAATATCCCATAAATAAAGGTAGGG[G/T]TGAGACTAACAAGCGAGAAACTTGACTTGGAAAGA	Chr1	2681775	OTV	Keep
AX-179141139	TTTCGGACCACCCAACGAAACCAAGACACCAAAGG[G/A]GATTTCGGACCATCACTCAACGAAATCCAAATCAG	Chr1	2687093	MonoHighResolution	Keep
AX-179141140	TCCATTAAGGTCAACAATCTAAGGTTATTCAATCC[G/A]GAAGATCCACACATCAGATTTCCGATCTGTAAGTT	Chr1	2687755	MonoHighResolution	Keep
AX-179141141	AATTCAGCCGCAGAAACATGCACCGGTCGTAGGCG[G/A]TTTGATCAACCGCCACGAGGACGAGATGGTCGACC	Chr1	2694377	MonoHighResolution	Keep
AX-179141142	AACTCGGTTAAGAAATTAAAGTCGAAGAATTTCAC[C/A]ATATCTTATGTACTTCAATCTCGTTTAATGGGATA	Chr1	2700009	CallRateBelowThreshold	Keep
AX-179141143	AATTTATTTTGATACACAAAAATTATGTTCTTTGG[T/A]CTCAGATCAAGGAGATGCGAATTGCTGCTCTCGAG	Chr1	2700481	MonoHighResolution	Keep
AX-179141144	GTATGAAGTCTTACAACCACATGTGATCCACATCG[C/T]CTGATTTGTGTTGTCCACTTGTTAGGCTTGAAAAT	Chr1	2701910	MonoHighResolution	Keep
AX-179141145	TTACTTGCTATGGCTACCACTCAAAATTGGCATCT[C/T]CACCAACTCGAAGGAAACAATGCCTTTTTGCATGG	Chr1	2702118	NoMinorHom	Keep
AX-179357105	ATATGACAGTTCCACTGGTTTGGGACGAAAGGGGG[A/G]TGCATATATATGTAAATTGCATAAATCACTACATG	Chr1	2702209	OTV	Keep
AX-179141146	CCAGTAGTTCAGTAAGTTTTCGACATCCCTCCAAT[G/A]TGCAAATTTTGGACAATCCAAGGCGGACTACTCAC	Chr1	2702299	PolyHighResolution	Keep
AX-179141147	CCCTCCGGTGTTCTACAGTTTCAAACACCACTCCA[A/C]ACTGTCACTCATCATTGCAAGCTACCTTCCACCTC	Chr1	2711910	Other	Remove
AX-179141148	TATCTTGTGTGAATTTCATGAGCGCGCACACACGC[A/T]TATACACACACGTGTATGTATATATATTTTTGTGA	Chr1	2713525	MonoHighResolution	Keep
AX-179364152	AATTTCATGAGCGCGCACACACGCATATACACACA[C/T]GTGTATGTATATATATTTTTGTGAGACCTACATGC	Chr1	2713536	MonoHighResolution	Keep
AX-179141149	AGTCGAAGAAAAGCTAGAGGTGGACCAAGCTACCA[C/T]GTTCATGGGATCTCTCTCTATCCAACAGCTATAAG	Chr1	2719539	PolyHighResolution	Keep
AX-179345449	GAAGAAAAGCTAGAGGTGGACCAAGCTACCACGTT[C/T]ATGGGATCTCTCTCTATCCAACAGCTATAAGAAAT	Chr1	2719543	NoMinorHom	Keep
AX-179141150	GATGACGTTCATTAAGTCTAGATTGCAAAGATCAG[C/T]TAACTGAAACCTCCGCCATTGAGATGTGTGTTCAA	Chr1	2720028	Other	Remove
AX-179141151	AAAGAAGGTGATTAAGTTACCTGAATGCAAGCGCC[T/C]CGAAGAGATGAATCACGTTAATAATCCTAGGTACT	Chr1	2720489	MonoHighResolution	Keep
AX-179141152	AGCCAGCACAGCAAGGGCAAATCGAACTTGACCTT[G/A]AAGACATGACCGTAACACATACTACTACGATTGTG	Chr1	2720626	Other	Remove
AX-179348220	AAGGGCAAATCGAACTTGACCTTGAAGACATGACC[G/A]TAACACATACTACTACGATTGTGTTTAGATTATTC	Chr1	2720638	Other	Remove
AX-179141153	CGGCCAAAGGTGGAAAAAGGGAGAAAGCAACGCTG[C/T]CGCAATAATAGGAAGCCCAAAAGGAGCGTAAGAGC	Chr1	2720883	Other	Remove
AX-179141154	GAAAGGCCTTGGATCCACAAAAATGGAGTATTGCC[G/A]TCCACCCTTCATCAATTCTTAAAGTTCTACCAAGA	Chr1	2721150	Other	Remove
AX-179141155	ATTGAGGTCGAATCACACTTCGCAGATGCTAAGTT[C/T]TATATGGACGAAGACATGGTACCCGAATCTCTTCC	Chr1	2721258	MonoHighResolution	Keep
AX-179141156	CATGCCATTTTACATGATGCAATATTAGTTCGGTT[G/A]AGACCTATTGCCAACCATTACTAATTCTTAGTACA	Chr1	2722033	NoMinorHom	Keep
AX-179141157	TTGCGCTGCCACAACGTACTAAAATGAGGCATGAA[T/C]GCAAACTGGAAATTTATGTTGGATTTGATTCACTA	Chr1	2722171	MonoHighResolution	Keep
AX-179141158	CTATCTGTTAAAAGGTTCATTGATTTATATTCTTA[G/C]AACTAGAATATTTCATCGTTTCCTCATTTATTTAT	Chr1	2723938	NoMinorHom	Keep
AX-179141159	GATGGTCACTTGAATCCAACTTTCGGATTCCTGCA[G/T]TTGGTCGAGCTTTCTTTTCATACTCGTTGAGTAAT	Chr1	2724345	MonoHighResolution	Keep
AX-179141160	CACACTGAACACTGAAAGCCAGAGAGTCCTAAACA[G/A]CCAATTAATTGGACCGTTTTGAAAGTATCTTGTTA	Chr1	2724557	NoMinorHom	Keep
AX-179141161	AATTCCCATTTTATTTTATCAGATAATGATGGAGA[G/A]AGCTACACTTCTTAGTTTTTAGCTGGTAGCTGTAC	Chr1	2727906	PolyHighResolution	Keep
AX-179141162	ATGTTAGTGAGGGTTGGAACCAGTTTATTAATTAT[G/T]TTGTTCATGAGTTTTACTTAGTTTTGCACACTCAA	Chr1	2728022	NoMinorHom	Keep
AX-179141163	TGTTGGTACACTGCTTGTTTCTTATATGGTTTACG[T/C]TTTTTTGTTGCAACAGAGGTTAGCTCGATTGGAGC	Chr1	2728454	PolyHighResolution	Keep
AX-179141164	TTTTTGAGCTCATTAGGAGTGGCATTAGATTTATA[G/A]AGTGCTATACTTGACACTGAGACAATAATAGAACT	Chr1	2728600	OTV	Keep
AX-179141165	GTGATTTAGATTGTCTGCAAACAATGTTAGACATG[G/A]TTTTCACTTCCAAGTCTGGACAGTTGGTGTTTATT	Chr1	2728742	Other	Remove
AX-179141166	GCATGTATATTTGTTCGGCCACTCGTTCCATGTTT[C/A]ATTGAGTAGCTTACCTGTGTATTATTCCCTGCTGA	Chr1	2728909	OTV	Keep
AX-179141167	ACAGAATCCAAGCAAGCATCACCTTAAGTTCTGTC[G/A]TCGCCAAGTGTCGGCCAACACAGATACGAGGACCA	Chr1	2729509	PolyHighResolution	Keep
AX-179141168	TGTTTGTGTGATACTTTTTCTTTCCTGATGAAGCA[T/C]CATCTTAACAAGGAATAAGCAAATTAAGCCAACTA	Chr1	2730676	NoMinorHom	Keep
AX-179141169	GCGGGTATGTTGGCGAGAGGGAGAAACTGAACTTT[G/A]ACAGAATCAAAGAAAGCATCACCTTAAGTTCTATC	Chr1	2741940	Other	Remove
AX-179141170	TTCCTAAAGAGCATAATTTATATCCTCGCCATGGT[C/G]CTTGGAAAACCCTGGACCAACCCGGAATGGCCAAT	Chr1	2742544	MonoHighResolution	Keep
AX-179293691	TCAGACTCAAATATGGCCATTTCTTTTTCATCCAG[G/T]GTCACCCAAGCTTCGATACCATCTTTCTCTTTTGT	Chr1	2742652	NoMinorHom	Keep
AX-179141171	TTCTCCCATCCAAAATCCATTTCATACAGAGGAAG[C/G]TGGCACAAACTTGTGGTTTTATAAACATTTACGTT	Chr1	2742778	NoMinorHom	Keep
AX-179378204	TGGCACAAACTTGTGGTTTTATAAACATTTACGTT[G/A]TTATTGCTATTAAAAATATCAGCCCTCTCTCTTAC	Chr1	2742814	PolyHighResolution	Keep
AX-179141172	TCTTTTAACAACACTGGAATTGACCAAAACCAATT[C/G]CCCATGACATTTTCTGATATCTCCGGGACGATTCT	Chr1	2743003	NoMinorHom	Keep
AX-179293692	ATGACATTTTCTGATATCTCCGGGACGATTCTTTT[G/A]CGGAAGCTCACCATTTGGGACACCACCGTTGGCTT	Chr1	2743042	NoMinorHom	Keep
AX-179141173	CAAAACAAGTTGTATGGTTGATGGGATGAAGGTTT[G/T]GACAACACTTCCAATTTTTGTCTTGAGACTGACTA	Chr1	2743173	NoMinorHom	Keep
AX-179293693	AAACTTTGACTCCGGATTTCCAAGGATCCCTTGAT[G/A]GACGGCAAGGATAGCTCTCTAGGCGGCAACAAAGA	Chr1	2743279	MonoHighResolution	Keep
AX-179141174	TAAACTCCGGCGGCACCAATTGCTGTCCGAGGGCT[C/A]CATCATCACGATTTATCGCTGCCCATGCTTGCACG	Chr1	2743358	Other	Remove
AX-179293694	CATGCTTGCACGAACGTGAGGACTGATGCTGCATC[T/C]GCAATCTTGTGCGAAGGGGACACAGCAACAACAAT	Chr1	2743417	MonoHighResolution	Keep
AX-179141175	GGACACAGCAACAACAATTCCTCCACAGTTGAAAA[T/C]GCTGATTTGAACCAGCAAAAGTGTAGATCCCAAAG	Chr1	2743470	NoMinorHom	Keep
AX-179356550	ACAACAATTCCTCCACAGTTGAAAATGCTGATTTG[A/C]ACCAGCAAAAGTGTAGATCCCAAAGCTACGTTGGC	Chr1	2743480	Other	Remove
AX-179141176	AGAAGGTCTGAAAGCTGGCAGTTAACTCGGGCTTC[C/A]AGAAAATGAGCCCCTTCATCATTGCACTCAACTAA	Chr1	2743609	MonoHighResolution	Keep
AX-179373145	CATCATTGCACTCAACTAACGCCGGGCTTTTGAGT[T/C]GGCCAGCCATTGGATAGAAATGAACTAGAGTTTTG	Chr1	2743661	MonoHighResolution	Keep
AX-179141177	GGATAGAGAATCTTGCAAGCGTTTAGATTTTCTTG[T/C]AGTACTCTCTGAAGTTTTGGAAGCAAAATCCGAAG	Chr1	2743731	NoMinorHom	Keep
AX-179293695	AGATTTTCTTGTAGTACTCTCTGAAGTTTTGGAAG[C/A]AAAATCCGAAGCATTGTGGTTTGGGAAGAACCATA	Chr1	2743755	NoMinorHom	Keep
AX-179356129	AAATCCGAAGCATTGTGGTTTGGGAAGAACCATAG[G/A]ATGGTTCCATATAAAGTAGAAGGCAAACGTTGGTC	Chr1	2743792	MonoHighResolution	Keep
AX-179141178	TTGTGAGGAGGAGTTGGAGATGATGGTTTGATGGT[C/G]TTTCTTGAGGTTATTTCCACCAGTGAATTGATATC	Chr1	2743888	MonoHighResolution	Keep
AX-179379452	ATTTCCACCAGTGAATTGATATCACAACTACTGAG[T/C]ACTGTACCATGTCGAATTGCCATTTTTGATCGAGT	Chr1	2743936	Other	Remove
AX-179368095	ATTGATATCACAACTACTGAGTACTGTACCATGTC[G/T]AATTGCCATTTTTGATCGAGTTGGAGATGAGGGTT	Chr1	2743950	MonoHighResolution	Keep
AX-179141179	ACCTTGACACCACTTTTTGTTTCTTAATACCCCAT[G/A]TAACCAAGTTACCTCCAATAAGCGCAGTGCCATAC	Chr1	2745497	MonoHighResolution	Keep
AX-179141180	TTTTAGCGTGTAGTTACTTATAACATGCAGGTTTA[A/T]GAGAGCCGACGAGCAAATATATGACCAAAAAAATA	Chr1	2749173	MonoHighResolution	Keep
AX-179141181	GATAGGGTTAGGTTTTCCTAGTTTCTAGGTCGTAA[T/G]AGTTTGCATTCATGCATAATAATCCCTAGTTTAAA	Chr1	2750485	NoMinorHom	Keep
AX-179141182	GGCTATCCCACGATTCGATGGGCATTATGATCACT[G/T]GAGCATGCTTATGGAGAACTTTCTGCGTTCAAAAG	Chr1	2750870	MonoHighResolution	Keep
AX-179352925	CTGGCATTTGGTAGAAAATGGGATCCCTGCAGTAG[C/T]AGAAGGGACGGATCTTAGTGAAGGTCAAAAAAAGG	Chr1	2750945	CallRateBelowThreshold	Keep
AX-179141183	CAGAAGGGACGGATCTTAGTGAAGGTCAAAAAAAG[G/A]TGGTTGAGGACCAAAAGTTGAAGGATATGAAGGCC	Chr1	2750980	Other	Remove
AX-179141184	GACAATTCTGAAGAAGGATACTGCAAAGGATATTT[G/T]GGAATCCTTGAAGCAGAAATACCAAGGGACAGCAC	Chr1	2751092	MonoHighResolution	Keep
AX-179141185	TTAACAATATGAGAATTCATGGTGAAAGGATGGAA[G/C]ATGTGGTGATAATTGAGAAAATTCTACGATCCATG	Chr1	2751268	MonoHighResolution	Keep
AX-179348669	TTGAGAAAATTCTACGATCCATGACTCCCAAGTAT[G/A]ATTATGTGGTATGTTCGATTGAGGAATCCAATGAT	Chr1	2751316	MonoHighResolution	Keep
AX-179141186	GTCTTATCCATAGACGAGCTTCAAAGCATCCTTTT[G/A]GTTCATGAACAACGGATCAGCCGTCACACTGTGGA	Chr1	2751393	MonoHighResolution	Keep
AX-179379706	AACAACGGATCAGCCGTCACACTGTGGAAAAACAA[G/A]CTCTTCAAATCAGACATGGCCCTCAGCAAGGAGGA	Chr1	2751436	MonoHighResolution	Keep
AX-179141187	CTTGCAGTGGGAATGTCCCAAAAGAGCAAGAGATA[C/T]AAAGGCCAACTTTGTCGAGACCAGTGAGGAGATGC	Chr1	2751605	MonoHighResolution	Keep
AX-179141188	GGTTTCTTGACTCAGGATGTAGCAATCACATGTAT[G/A]GGAAAAGGGAGTTGTTTTCCCAGTTCGATGATAAC	Chr1	2751736	MonoHighResolution	Keep
AX-179141189	CAGATCAAACACAACTCTGGCATCGTCGTTATGGT[C/T]ATCTTAGTTGGACTGGTCTCAAGGTGATTCAACAG	Chr1	2752120	MonoHighResolution	Keep
AX-179359916	TCAAGGTGATTCAACAGAAGAATATGGTGCATGGA[C/T]TGCCTCAGTTGAAGACCCCTGTGAACGTCTGTGAA	Chr1	2752174	NoMinorHom	Keep
AX-179141190	GCGGACCAATAAATCCAATATCGAACAGCAAGAAA[A/G]GGTATCTCATAACCTTTATTGATGACTTTAGCAGA	Chr1	2752339	MonoHighResolution	Keep
AX-179366450	ACTTTAGCAGAAAAACTTGGGTTTATTTCTTGGCT[G/A]AAAAATCAGAAGCATTGGCAAGCTTTAAGTCCTAC	Chr1	2752399	CallRateBelowThreshold	Keep
AX-179344971	TATTTCTTGGCTGAAAAATCAGAAGCATTGGCAAG[C/T]TTTAAGTCCTACAAGGCTAGAGTTGAGAAAGAAAT	Chr1	2752422	OTV	Keep
AX-179141191	TTCAGTAAGTTATTTTAGGGTTTTTGGTTGCATCT[C/T]CCATGTCCATATACCTGATAGCAAGAGAGTCAAAC	Chr1	2752802	MonoHighResolution	Keep
AX-179141192	GGAACTGGGATGAAAGTCACAATGAAGCTATCTTA[G/T]CGGATCTCGAGTGGGAGGAAGAAGAAGAACAAGGT	Chr1	2753002	MonoHighResolution	Keep
AX-179141193	AGAGCTGGAGCATTTTCCAACTAGACGTTAAATCC[G/A]CATTTCTACATGGAGAAATAGATGAGGAAGTATTC	Chr1	2753611	Other	Remove
AX-179141194	GCTTGGTACAGTCGAATAGAAACTTATTTTGGTCG[A/G]GAAGGCTTTGAGAAATGTCCTTATGAGCACACCTT	Chr1	2753775	MonoHighResolution	Keep
AX-179349251	GTCCTTATGAGCACACCTTGTTCGTTAAAAGGGTC[A/G]ATGGAGGTAAATTATTGGTTGTGTGCCTCTACGTT	Chr1	2753827	OTV	Keep
AX-179141195	GGGAAGAACTGAAGAACTTGTTGGCTACTCGGATA[G/A]TGACTATGCCGATGATCAGAATGATAGAAAGAGCA	Chr1	2754353	OTV	Keep
AX-179141196	TTAGTGCGTGTCAAGCTGTATGGCTAAGAAGAATA[C/T]TAGAACAGCTTAACCATGGACAGTGCAAACCAACA	Chr1	2754532	Other	Remove
AX-179141197	AATGTCCAGGGGTAAGCTGAATGCTGATAGCATTC[A/C]GTTTAAGGGAGGATGTTAAAGTTGTTGAGATTACC	Chr1	2754829	Other	Remove
AX-179141198	CAGGCTTTGCAAAATGATGCAAGCTTGGGCTTATC[G/T]TTGCTCCGTGGAGTAGGCCTGGGTGTGCCAGGCTT	Chr1	2760662	OTV	Keep
AX-179141199	AGACCACCTAGGCCACTCAGTTGCCCGCCTAGGCT[G/A]CCCAAGGACCGCCTAGACTGATACCCCATTTGTCT	Chr1	2795876	OTV	Keep
AX-179141200	GCAGTCATTGCCTCTAGGCTATATTCAAGTAGGTC[G/A]AAGAAAGATTTAAGCTTCGTGTTTTCCTGAATGAC	Chr1	2796867	PolyHighResolution	Keep
AX-179358642	AGATTTAAGCTTCGTGTTTTCCTGAATGACCTGTG[C/T]TGCAGTAGGCTTTTGCTCTGGAGAAAGATAACTCT	Chr1	2796908	PolyHighResolution	Keep
AX-179367580	GGCTTTTGCTCTGGAGAAAGATAACTCTCAAATGC[G/A]TTGACTTCTATGTCGAGAAGGCTGTATAGAGTTAC	Chr1	2796951	CallRateBelowThreshold	Keep
AX-179141201	TCCTCATGCTGGAAGTACTTTTTATAAAACTTACC[T/A]GCCAGCTCTTCCCAAGTCCGGATGGAACCTGGTGT	Chr1	2800458	OTV	Keep
AX-179141202	CATGTTTGTAAATGTAGTCCTCGTCGATCTCGTGC[C/G]TTGGCATATATTTGGGCTTGAATGTAGGCTTTGCA	Chr1	2802383	MonoHighResolution	Keep
AX-179141203	CGGCCATGGTAGGGTTCTGCCCTACATGTGACAAC[T/C]TCTGATTGGCCAAGGTGAGTTATCCGTATGATGGA	Chr1	2802699	OTV	Keep
AX-179141204	ACTTTGCTCCAAGAACCTACTTTGTCCTAATTTTT[T/A]AGAAATACCCCGTGTTTTTACGAACGCAAAAAATC	Chr1	2807974	MonoHighResolution	Keep
AX-179141205	ATTGCTGCTTGGAAATTCGGAAAATTTATGGTCTT[T/A]GTATGGTATTTTAGGTTTAGGATACAGAAAGATTG	Chr1	2813933	MonoHighResolution	Keep
AX-179141206	TTTTAGGCCACTGCATATTAAGTTTGTGATAAAAA[G/T]TAGGGATTGTTTGTGTGATTTTTTTCCATATTCAT	Chr1	2814060	NoMinorHom	Keep
AX-179141207	TCAGGTACTCTGTATTAGTAATTGCTTATTTCAAA[A/G]GGGAATGCGGGGATATGATAGAGATGTAACCAAAT	Chr1	2814182	NoMinorHom	Keep
AX-179141208	CTGTTGTTTTGGCATAGGAATATGGTCGGTCAGGC[G/A]ATGAATATGAAGATTATGAGGACAATGAGGAAGGC	Chr1	2814343	MonoHighResolution	Keep
AX-179141209	GGTGCATTTTGTTCCGTTAAACAAACAGCTGCCAA[G/A]TCGTAAACAGCATCCTGGCTTCATTGTGCAAAAGG	Chr1	2818500	Other	Remove
AX-179141210	TGCTGACACCACGAGCAGTGTTGAAAAGAGAAAAT[C/T]TGGTTCTGATGATATTGATCATGAAGGTGACCATA	Chr1	2818965	OTV	Keep
AX-179141211	ATGGGTTGGTGGGCATTGATTTGGCAACTCAAAAC[C/A]ACTTTTCCCATTAAATTATAACGTTGGATATCACG	Chr1	2821385	OTV	Keep
AX-179141212	ATTTGATTTCCGTTAGGAAGCGATCATGAACGGCT[C/T]ACTGTTAAGGTGGGATTGTGAACTATTGGTTTCAT	Chr1	2823234	NoMinorHom	Keep
AX-179141213	ACCCACGCTTCGATACCATCGTGCTGTTTTGTGTC[A/G]GCCAACAGAATTAGGTTCTTTCTGACACCTGGGCT	Chr1	2828856	PolyHighResolution	Keep
AX-179141214	TCGATTTCATACAGAGGAAGCTTGCACAGACTCGT[G/C]GCCCAAAATCCATATAAGCCCTTATTTCTCTTATA	Chr1	2828959	OTV	Keep
AX-179293696	TTTCTCTTATAAAGATCTGCCCTTTCTCTCTGAGA[C/T]TCAGATACCACCAAGAATCCCTCCTCGCCTTTAAA	Chr1	2829019	MonoHighResolution	Keep
AX-179350993	TCTCTCTGAGACTCAGATACCACCAAGAATCCCTC[C/A]TCGCCTTTAAATCTGTTGGCCTTCTTGGCCCGAAA	Chr1	2829043	PolyHighResolution	Keep
AX-179141215	CCCTCCTCGCCTTTAAATCTGTTGGCCTTCTTGGC[C/A]CGAAAGTCTGTCAATCCTTGCATCATTTTGCTCAC	Chr1	2829073	MonoHighResolution	Keep
AX-179376014	CCTTGCATCATTTTGCTCACTAACTCGTGTAGTTC[G/T]GTCTCATTTTCTTTGAATAACAATGGATGTGACCA	Chr1	2829124	MonoHighResolution	Keep
AX-179141216	TCCCCATGACATTTTCCAGTATCTCCGGGACAATA[C/T]TTCTTCGCAAGCTTATCATCTGGGTCAGCACCATT	Chr1	2829203	NoMinorHom	Keep
AX-179370435	GACAATATTTCTTCGCAAGCTTATCATCTGGGTCA[G/A]CACCATTGGTCTTATCCAACTCTCAGGCTTGAAAT	Chr1	2829231	PolyHighResolution	Keep
AX-179350520	AGCTTATCATCTGGGTCAGCACCATTGGTCTTATC[C/T]AACTCTCAGGCTTGAAATGACGGGAAGCAGCAATA	Chr1	2829248	MonoHighResolution	Keep
AX-179141217	CGGGAAGCAGCAATAGAACATTTCAATATGATAGC[C/G]AAAACTAGATTTATGTTTGATGGGATGAAGGTCTG	Chr1	2829304	MonoHighResolution	Keep
AX-171947729	ACTAGATTTATGTTTGATGGGATGAAGGTCTGGAC[C/T]ACACCCCCATTATTAGACTTGAGGCTGGCTATCTT	Chr1	2829343	PolyHighResolution	Keep
AX-179363249	ACACCCCCATTATTAGACTTGAGGCTGGCTATCTT[C/T]GAAATATCGAATACAAGCCTTCTTGTAGTTAAACT	Chr1	2829379	CallRateBelowThreshold	Keep
AX-179141218	GCTATCTTCGAAATATCGAATACAAGCCTTCTTGT[A/G]GTTAAACTTTGGATTTCCATGCTGGCGTTGATGAA	Chr1	2829406	MonoHighResolution	Keep
AX-179293698	TAGTTAAACTTTGGATTTCCATGCTGGCGTTGATG[G/A]ATGGCAAGGACAACTCTCTAGGAGGCAACAAAGAC	Chr1	2829440	NoMinorHom	Keep
AX-179293700	TTGATGAATGGCAAGGACAACTCTCTAGGAGGCAA[C/A]AAAGACCCTCCAGTAAACTCCGGTGGCACCAATTG	Chr1	2829469	MonoHighResolution	Keep
AX-179348443	GAGGCAACAAAGACCCTCCAGTAAACTCCGGTGGC[A/C]CCAATTGAGCTCCGAGCACTCTGTCTTCGCAATTT	Chr1	2829497	Other	Remove
AX-179293701	ATTGAGCTCCGAGCACTCTGTCTTCGCAATTTGTC[G/A]CTGCCCATGTTCGCATGAATGTGTGGAGTGATGTT	Chr1	2829536	NoMinorHom	Keep
AX-171947730	GTCGCTGCCCATGTTCGCATGAATGTGTGGAGTGA[T/A]GTTCCATCTGCAAGCTTGTGTGAAGGTGATGCAGC	Chr1	2829568	PolyHighResolution	Keep
AX-179371390	GATGTTCCATCTGCAAGCTTGTGTGAAGGTGATGC[A/G]GCAACAACAATTCCTCCACAGTTGAAAACGCTGAT	Chr1	2829601	MonoHighResolution	Keep
AX-179293703	GGGGATAAAGTTGGTGAGTAATTTGATATCAGGTT[G/T]TTTGAGAAAGTCTGAAAGCTGGCAGTTAACCTGGG	Chr1	2829729	MonoHighResolution	Keep
AX-179141219	TGAAAGCTGGCAGTTAACCTGGGCTTCAAGAAAAT[G/T]AGCCCCTTCATCGTTGCACTCCACCAATGCAGGGC	Chr1	2829777	NoMinorHom	Keep
AX-179366465	TGGATAGAAGTGAACTAAAGCTTTTGATAAAGACT[C/T]TTGCAACCGTTCAGATTTTGTCTCTGAAGTTTCGG	Chr1	2829867	MonoHighResolution	Keep
AX-179293705	TGCAGTTAAAGTAGAAGGAATAAGTTGGTCCAGAA[G/A]AGAGAGCTTAAGAAATCTGTTGTGATGAGGAGTTG	Chr1	2829984	MonoHighResolution	Keep
AX-171947733	TTGTGATGAGGAGTTGGAGATGATGGTTTGATGAT[C/T]TTTCTTGAGGTGATTTCTACCAGTGAATGGATATT	Chr1	2830039	PolyHighResolution	Keep
AX-179141220	TCTTCTATAGGTGGTTACTATTCTCCGAAACTTTG[A/C]AAGAAAAATCACCATAGTTTGGTGCTCTAGAGTGC	Chr1	2830149	NoMinorHom	Keep
AX-179141221	TAATGTTTACTACAACCTCGATCAAATAGTTCATA[A/T]GTAGCCCTAATGGTGATCAAACATTAAGATTATCA	Chr1	2842666	MonoHighResolution	Keep
AX-179141222	TCTGAAATCACATTCCTTGACTTCATTGATTCGTT[G/A]GATTCAGTCTAAATTGAGAAAGCTTCAGAGATGTA	Chr1	2843269	NoMinorHom	Keep
AX-179366144	CTAACCCTACATTTTGGTGTATTGTATGAGTTATT[A/C]ATTAATGTGATTATGGAATGGTGTTGGAAAGCATG	Chr1	2843363	MonoHighResolution	Keep
AX-179141223	ATCGACGACAAGATGGTTGGAATGATTGGTTGGCA[A/G]ACAAGGCATCTTCTTTGGCACGAGAAAGTTTTGAC	Chr1	2843988	NoMinorHom	Keep
AX-179141224	CTCCATTGTTTGAAATAAACTCAACAATGTTTATT[G/A]GCACCATAATCCAAGTTCGAGACTCTAACTCTCAA	Chr1	2855118	MonoHighResolution	Keep
AX-179350192	CTCAACAATGTTTATTGGCACCATAATCCAAGTTC[G/A]AGACTCTAACTCTCAAATGTAAGCACACTCAACTC	Chr1	2855137	Other	Remove
AX-179141225	ATTATTGTATTTAAAAGAAATGGACTACTTGTGTT[A/T]TCTTTTACTTGTTTGGGGTCTTCTGATATTCCTTA	Chr1	2858405	MonoHighResolution	Keep
AX-179141226	CCTATGATCCATATGAATGCGTGTAATCTTATGAT[C/T]TCATAATTTCTGTCCTTATAATTGCAAGCCGATAG	Chr1	2858967	MonoHighResolution	Keep
AX-179141227	CAGTATCATGAACATTAGATTTCTTGTAACAAATA[G/T]ATACACCTTGCACCAGGAACCCCAATGTTTCCATT	Chr1	2860620	MonoHighResolution	Keep
AX-179141228	CCATTTGATTATAAATAAAATACACGAAAATGCGT[C/T]ATAAAAAGCATGCATCCAACTGATATCTTACATTT	Chr1	2860930	MonoHighResolution	Keep
AX-179141229	TACCCCTTTAAATACGTTATTGTGGACAAAAGTTC[T/G]AACGGTGTTTCTCAAAAGGACCATTGCCTGGCTTT	Chr1	2861985	MonoHighResolution	Keep
AX-179141230	CACCCCTAATTGCAAATGAGAAACTCAAGAAGGAT[G/A]ATGGAAGTGAATCAGTGGATTCAAATCTTTACAGA	Chr1	2867088	PolyHighResolution	Keep
AX-179141231	TCAACTATTCTAATTTGGATTTTGTGACAGTGACT[G/A]GGGAGGCAGTGAAGATGATTGCAGAAGCACATTAG	Chr1	2867335	MonoHighResolution	Keep
AX-179359419	TGACTGGGGAGGCAGTGAAGATGATTGCAGAAGCA[C/T]ATTAGGATATGCATTCACTTTTGGTTCAGGGGTTT	Chr1	2867365	Other	Remove
AX-179141232	CCACATCACTTCTGTGTGACAACACCTCAGCAATC[G/A]CCATGACTAAAAACCCAGTTTTTCATTAGAGAACA	Chr1	2867574	MonoHighResolution	Keep
AX-179141233	CTTAAAACCCCAATGAAGGGCTAGGATTAAATCTG[G/C]AGAATGCTAAGTTTGCGAGTTGGCAATGTACCAGG	Chr1	2868009	OTV	Keep
AX-179141234	TTAGAAGGACGTGCATTTGAATACTAAGTACCTTT[T/C]GATCCCAATAAAAGCCAAAATAAATCTTTTCTCTT	Chr1	2868791	NoMinorHom	Keep
AX-179141235	CAATTCTGTCATGGCAAAGTGTTGCCCCACGCAAA[C/T]GCGAGCACCCACTCCAAATGGCATATAAGCTTGAG	Chr1	2870989	MonoHighResolution	Keep
AX-179141236	TTAATATCTTCCAAAGCTTGTCTTATGACAAACAC[A/G]GCTGGTGGGTACAGACGCAATGTTTCTTGAATCAC	Chr1	2871206	PolyHighResolution	Keep
AX-179141237	CTGTTTTCACGCTTCGAAGCATATCAGCATCTGGA[A/C]TAGCATCCCCGCAAATCTCTAGCACCTCAGCACGA	Chr1	2871721	PolyHighResolution	Keep
AX-179141238	TTCTCATCAGTAGCCTCCATACTGTGTTTGTTTGC[A/C]ACCCTTAATATCATTGAGCGGATATCTTTCTCTAA	Chr1	2871990	NoMinorHom	Keep
AX-179141239	GCAGCACAACTTAAACAAAAACCACTGCAACAATA[C/T]CTATTATGGTTATTAAATAAATGAAGTACGATCAT	Chr1	2872304	MonoHighResolution	Keep
AX-179141240	GACGGCCAAAGAGAAAACAGAGAAATAAAGGTAGT[G/A]TGATCTATGGGAATTACCATACTCATTTCTCCACT	Chr1	2873093	OTV	Keep
AX-179141241	TTTGATGCTTTTAATTTCTGGGATATTTCCCAAGA[G/A]AAATGATGAAGGAGGAGGCCCTCTGATCCCTTGCT	Chr1	2873246	MonoHighResolution	Keep
AX-179141242	TAGCACCCACTACATGTTATTCTCTTTTCGGCTAG[T/G]CCTGAATCGGCACCATATGGACTCCAGTCTGATAA	Chr1	2873693	Other	Remove
AX-179141243	ACTGGATTAGGTACCTGAATCTTGCGAGACAAGAA[T/C]TGTCCTATCTCAACAAAGTTGACAAACTTCGCCCA	Chr1	2874713	Other	Remove
AX-179141244	ATACTTTTGCTGCAAACCTTGGTTGGATTGTACAT[G/C]CCGTTACCCATTTCATTGCAACTTTGGACGGATAG	Chr1	2875576	MonoHighResolution	Keep
AX-179356770	TTGGTTGGATTGTACATGCCGTTACCCATTTCATT[G/A]CAACTTTGGACGGATAGAAGCATGGATTTTGTTTT	Chr1	2875594	MonoHighResolution	Keep
AX-179364017	TTTTGTTTTGAGTTTGTCTGGCATTCAACGTGGTG[T/C]GGGCCCAATTTTTGTGGTGGTCAATTGATTTTCAA	Chr1	2875656	OTV	Keep
AX-179141245	AAATCTCGAGTCGTGGGATCAGAAGTTATGCATTG[C/T]AAAGTTCGCTTACAAGCCTTTCGTCAATTGCAGCA	Chr1	2875976	OTV	Keep
AX-179141246	AAGTTGAAAGTTCACTCATTTATTGCTCGTTTGGA[G/A]TAGCGTGATTACTTGAAATGGAAAGATTCTTAGCT	Chr1	2884258	MonoHighResolution	Keep
AX-179141247	TTTTAGTGTTTGACTAATGAATACACATGAAATTC[G/A]TAGAAGAGGACTAAAAATCTACTTGGTAGACATTT	Chr1	2884403	PolyHighResolution	Keep
AX-179141248	ACTTCTTGGATTTCATGGTTCTGCAATTTGCGAGG[G/A]AATGAATTTTTTTGTGAAGTTGATGATGAATACAT	Chr1	2884582	MonoHighResolution	Keep
AX-179141249	GCATATTTTTCCCCTTTAAAACCATCTTTTTTACA[T/C]CTTTTAAAGTAAAGGTAAGGAAAATTGCATACTAT	Chr1	2884800	Other	Remove
AX-179141250	AATAAATCTCCTTGGAGTGAAAGGCTATTAGTGTT[T/A]TATGGAAATTAATCAATTGTCTGCTTGAATTATAT	Chr1	2884901	Other	Remove
AX-179141251	TTTTGGTATGGTTTTTTGGACTAAAAGTTTTTATG[G/C]GTATGAAAAATGAATACTTAATTTTGAAATATCAA	Chr1	2885397	MonoHighResolution	Keep
AX-179141252	TTTACCCTTTTTGGTCTTTTGTAGAAGTTGTATTT[A/C]AGTTCAGTGTTGTTCTCTTGTAAATATCATTTGAC	Chr1	2886233	NoMinorHom	Keep
AX-179141253	TTAATCAAAGAGATTGAGAATTTGTCACTGTTGGA[C/T]GAATATGTCACGAGGCACGCGTGGAAATTGATAGG	Chr1	2887436	Other	Remove
AX-179141254	ATTTTGTTATTGCGATACCAATATTGTCTTATTGA[T/C]GTTGTTTCCGCATTGTCTCTGAAGTTTTTTGGTTG	Chr1	2895212	MonoHighResolution	Keep
AX-179141255	TGGGCTTTCATCTCTGTTGTACGTGATTGTTGCTG[G/A]ATATTCTGGGCAGCAAGTACTTTAGGCATTGGGTG	Chr1	2895426	MonoHighResolution	Keep
AX-179141256	CCAAAAGATCATGAAAGTGGAGATGATTTCAAGGT[A/G]GTACTAGGGTTGTTCGCTTAACACTTATAGAAATG	Chr1	2895594	MonoHighResolution	Keep
AX-179141257	ACGCTAAACTGTTCCTTGCTTGTTTTTGACCATGT[G/C]TTTTAAGGAGAACAGTGATATATGTTGATAATGAA	Chr1	2895750	Other	Remove
AX-179141258	TCAGATATTGAGATGCAGACATGTTTTATAAATGG[G/C]CAATTATTTTTGTGTTTGGTTTCGACCTTATATAT	Chr1	2895857	MonoHighResolution	Keep
AX-179141259	GTACATACTATTTACATAAAATATTTGTGTTTACC[C/G]TCTGCATTTTTCTTTGGCATGCAATCGTAGCAGAT	Chr1	2896291	PolyHighResolution	Keep
AX-179370117	GCCCTTAGTTGGTTTGGCCATTGAACAGTATTGTT[G/A]GTCAAGATGTTTATAGTTTTTGGTGCTCACCATAT	Chr1	2896377	MonoHighResolution	Keep
AX-179141260	TATTGTTGGTCAAGATGTTTATAGTTTTTGGTGCT[C/G]ACCATATCACTTTGTGTCAAGTTAAAGAAGACTGC	Chr1	2896405	NoMinorHom	Keep
AX-179141261	TTTCCAGTAATCACGTTCTTAGGGAAGCATGAAAT[C/T]GGGTTGACAATTATTATAACACTGAATAGCCGATG	Chr1	2896651	OTV	Keep
AX-179141262	AATTCAAATTGTATGAAAATCCCAATGAGGACTTA[C/T]TTATCCATGCAAGTTTGCGAGGTGTGAGAACAAGA	Chr1	2896935	Other	Remove
AX-179141263	TTGAGATGATGATCCTTCTTTAAACTCATTTATGG[G/A]GAGTATCAGAGTTTACATCTATGTTGTTCGTTAGG	Chr1	2897075	PolyHighResolution	Keep
AX-179352656	CAGAGTTTACATCTATGTTGTTCGTTAGGTTGTGT[A/C]TGCATATAGGGAGAAAGAAGAGGGAATGCTGGTCG	Chr1	2897117	MonoHighResolution	Keep
AX-179141264	GGAGATAAAATCTTCAGTAACCAACAACCATTCTA[C/T]TTACGCATTTTTCTTTTGTTTGTCCATGGACATAA	Chr1	2897333	MonoHighResolution	Keep
AX-179141265	TAATGAATTTCTTCGAAACCATAATAGAACACAAA[T/G]AACAAGGCACATAAAAGGGTTAACGCGACAACTCC	Chr1	2899310	Other	Remove
AX-179141266	CCCATTTGAACCCAAAAATTAAAAAAATCGAACAA[A/T]AAGAAAATAAGTAAAGCAATATGAGATTCGAATAC	Chr1	2899860	MonoHighResolution	Keep
AX-179141267	TGATTTTGCATAAGATAACATGTTGTGTGTAATTC[T/C]GAATATTTGCCCTTGGTGTGCATGTACACGTTCTG	Chr1	2902932	MonoHighResolution	Keep
AX-179141268	GCAGGATTATTTTATATCAGAACTTGCGGGATAAT[A/T]TTGCAACTTCCGGATTGTTGTCATTAAGTTGCTCA	Chr1	2903925	Other	Remove
AX-179141269	TCTCCCCTTTTTGAGGTTAACCAAATGACAAAGCA[A/G]ATGTTTATGTTGGGATTGAACTGCTAATAGTTTAG	Chr1	2904084	NoMinorHom	Keep
AX-179371597	CAAATGACAAAGCAAATGTTTATGTTGGGATTGAA[C/T]TGCTAATAGTTTAGAAGGATTAGTTTTATTGCAAT	Chr1	2904105	OTV	Keep
AX-179141270	TAATAATACACGTAGTGCTAAATTGTACTCATTTC[C/T]TGAACTGCAGAAGAAGAAACTCACCCTTCCAAGAT	Chr1	2904306	MonoHighResolution	Keep
AX-179141271	GGTGATGAAATTGATGGTTTTGATGAAACCCTTTG[T/C]CCCCTTGACTTCGAAACTCAGGGTATGATTGTTGA	Chr1	2904492	NoMinorHom	Keep
AX-179141272	GTTAGTTTTCGGTAATTTTGATCCCGATATGTAGA[T/C]TAACATTTGTCAGGTATGCATATGTATCATCTCAT	Chr1	2904683	Other	Remove
AX-179141273	AGGCAGAACTTTCGCTATTGTTCCGTTATCTGAAC[T/A]TATGCATGTATGATCTTATAATGTCCAGTTAAACA	Chr1	2905049	Other	Remove
AX-179349736	TGATCTTATAATGTCCAGTTAAACATGGTGCTTAT[G/A]AGTATTGTCATCATTTTCGAATTCTGTTGTGTTCT	Chr1	2905095	PolyHighResolution	Keep
AX-179141274	ACATCAACAGGTGCTATGACTTTCTGCTTCATCCA[A/G]GCAATTGAGCGTGGACAAGCGAGTACCTATGGAAG	Chr1	2905479	MonoHighResolution	Keep
AX-179141275	TTGGTACTACTATAACGCATCCATGCTTTTCCTCT[A/C]GGCCTTTTTCCTCATTGGCAGTGGCTTCCAGATTA	Chr1	2907313	OTV	Keep
AX-179141276	GAATTGGGCATGGAGGAAGTTTCAATTGGGGGATG[G/C]TATCGACTTCAACCTAGGAAATAATATGTTTCCTT	Chr1	2907591	MonoHighResolution	Keep
AX-179141277	TTAAAATGTGGAGCAAGTGCTTCAAGTTACACCGT[T/C]GGTTGTTAGAACTTGTGTCCCTTAATGCTTCTTAG	Chr1	2908323	PolyHighResolution	Keep
AX-179141278	TGAGACAGGAAATAAATTGAACAATAAACAGATTC[T/A]GCCTATGATATGAATTGCATATGCAAAAGGTACGA	Chr1	2908506	MonoHighResolution	Keep
AX-179141279	GCTGCCAAAGACATATCTCTAAGATGGTCATCTGT[C/A]AATACATTTTCTGAATGAACATTTTGTGTTAAAGT	Chr1	2911382	OTV	Keep
AX-179141280	GGTCTTTGTGTCAAGGGAACTGACAAGGTCCTACT[C/A]TCATAAGAATGTCTTTCATCTGTACGGACATCCTG	Chr1	2911802	PolyHighResolution	Keep
AX-179141281	TATTCTCCTCACATGTACCTTCAGTTTCAGTTTTT[G/A]AAGTTCTACCTGAAAGTTCGGTAGTTTGAACAGAA	Chr1	2913747	Other	Remove
AX-179362961	AATGCTGCTCTAATTTGCTAGATTTTGAAAAAAAA[A/C]CTTCACTGCCACCCATACTATCACTTCTGCTTAAA	Chr1	2913822	Other	Remove
AX-179141282	GCAGGTACTTTAGCAGATTCCAAAGGTTTTACAGA[G/A]ATGGATTCTGCAGAAATACCATGACCTTCAGTATC	Chr1	2914013	Other	Remove
AX-179141283	AACTGTCTAGTTGACTATGATGAACGGAATCTGAA[T/G]TACCAACAACCATCCCAGGAGCAGATATTTCAGAA	Chr1	2914170	PolyHighResolution	Keep
AX-179372729	GATGAACGGAATCTGAATTACCAACAACCATCCCA[G/T]GAGCAGATATTTCAGAAGAGATGGGAATATTGCCT	Chr1	2914188	MonoHighResolution	Keep
AX-179141284	ATCACTAGTAGAAGGTATACCATGCTCTGCAGACT[G/C]AGACAGAGCGCTTGATGTAGAGCTAGACTGCCCAA	Chr1	2914399	Other	Remove
AX-179141285	GATTGGTCACCTGCAGATTGGATAATTTCTCCAGA[T/G]TGTCTCACAGGCTTCGATAATTCACCTTTTTCAAC	Chr1	2914807	NoMinorHom	Keep
AX-179141286	CGGATTAATGAAAGGTACAGGTTGGGAACCCTGGC[T/C]GACTGGATAGCTGAACCTTGGTGCTTGTGAATTGG	Chr1	2915079	OTV	Keep
AX-179141287	TGCACTGGCGCTCATACTCTGAGATTGGATCTGCT[G/T]GTTTGGGCCACCAAATTGCAATGGAACCTGTGGCT	Chr1	2915631	MonoHighResolution	Keep
AX-179141288	TTCGAGCAGGAATCTACAAGGAACACAACCTTTCC[G/A]CTTTTAAAAACATACTATAATTTGTTCGGCGCTTA	Chr1	2916257	Other	Remove
AX-179141289	GCCAGCGAATATCTTCTAAGATGGTATTCAATCTC[C/T]AAGGGGGGTTATAGGCTCCACTGATAAACTGAATC	Chr1	2918413	PolyHighResolution	Keep
AX-179141290	TTGAAGCATTTTAGTCAAACGGAAATAAATGTAAA[C/T]ATCCCTCCCTTAGTGCATGGATCCTACGTGGCATT	Chr1	2921068	OTV	Keep
AX-179141291	GCTCGCTCTTCCTTTGCTGCTTTCGTAAGAAGATC[A/C]AAATTTTTTTTTCGAGCTAGGTATGCTCTCCTGCT	Chr1	2925327	Other	Remove
AX-179141292	TAAATGTGATTTGATTCATGGTTTGGACATATTTG[G/A]AAAAAGTAATTTGAAGTGCATATTGAAATGCTTGT	Chr1	2925779	OTV	Keep
AX-179141293	TTGATCAATGTGGCTTGAGAATAATACTATGCTTC[G/A]TTGGTTATTTGATATGTTACATGCTGTGGATGGAG	Chr1	2927075	Other	Remove
AX-179342991	CTATGCTTCGTTGGTTATTTGATATGTTACATGCT[G/A]TGGATGGAGGTAGCATGTTGAAAATAAAGTAAATT	Chr1	2927101	MonoHighResolution	Keep
AX-179141294	AATTCGAGGCTTGAGTTGTGCTTGGTACATATCTC[G/A]GAGGTGGGGTATGTTATATATACGGGTACTTGGTG	Chr1	2927295	MonoHighResolution	Keep
AX-179141295	TAAGAAGGCGTAAGACAAGTAAAAAGTTCGCACAA[G/A]CACATGTTTATTATCAAGGTCCCAGTAAAAAGGCT	Chr1	2927637	PolyHighResolution	Keep
AX-179141296	CCATATTTGATACCGTTCTGTCTTAGTGGAAAATT[G/A]TAGCTTTATTTCTTATCTTTTAAGAAATATATAGC	Chr1	2929693	OTV	Keep
AX-179141297	TTTTCGTAATTCTTTGTGTCGTAGCAAGATCACTG[C/T]GCTGCGTTGTACAACTATCATGGTTCATATTTGAG	Chr1	2930383	PolyHighResolution	Keep
AX-179346447	TTCGTAATTCTTTGTGTCGTAGCAAGATCACTGCG[C/T]TGCGTTGTACAACTATCATGGTTCATATTTGAGTT	Chr1	2930385	OTV	Keep
AX-179141298	AAGAAAGTGATTGATAAAAGGCTTAACAACCATTT[T/C]AGCCTTACTACCCCAAATTGAATCGTAGCCCTTCA	Chr1	2931427	Other	Remove
AX-179141299	GGGTTTTTGGTCATGGCTATTGCAGAGGTGTTGTC[A/T]CACAGAAGTGGTGTGGCATCAACCTGTAATTCCCC	Chr1	2931893	MonoHighResolution	Keep
AX-179369605	TATGAACCTTAGCTAAATAGCTTGAGCTGTAGCTT[C/A]TAATGCATTCATATACTCTGCCTCAGCTGTGGACA	Chr1	2931976	OTV	Keep
AX-179141300	ACACAGTAGTTACATGTAGCATAGATCTCATCTAA[G/A]CTTCTCAACCTCACTGGAGTTGAACTTGGTGTTGT	Chr1	2933240	Other	Remove
AX-179361641	TGATTGAGTTGGTTATGGACTCATGCTTACTTATT[G/A]TGGAGTCCCTTGTATGTCATTATTCTCTGTGACTT	Chr1	2933317	NoMinorHom	Keep
AX-179141301	TTTTGTTGAGATTAAGTTGTAGAGAGACATTGTCA[T/A]TCTCTTCTACCCTTGTTTCCCAGTTCCATGTTGAG	Chr1	2933427	MonoHighResolution	Keep
AX-179141302	ACACTACAATATTTACTGCTTCATCCCAAAATGTA[T/C]AGGGCATGTTCTTCTTATGCATCATAGACTTAGCC	Chr1	2933763	OTV	Keep
AX-179141303	CGTGAATATGCCATTGTGAGTTGTTTCTCCAATCC[T/C]ACATCTTCACAGAATACATTAAACTCATGTTAAGT	Chr1	2933882	OTV	Keep
AX-179141304	AGCTCCTTTCCATCTTCGTGTATTAATTGACTGAT[C/T]TGATTCAAGGAAACGACATTCTCTAAAATGACCTT	Chr1	2940424	PolyHighResolution	Keep
AX-179141305	CATCAATCACCGTATCCTCTAAGGTCGACAGAACA[G/A]TTTCAAACCTGGGCAGATAAAAGAAGAAATTAAAT	Chr1	2940533	MonoHighResolution	Keep
AX-179141306	AAGATCAGAGGTCACGTCAGCAGCACCTGTCTTAG[A/G]AACAATTTCTTTTCTTTTCTTCTTCAAAAGAATTT	Chr1	2943184	OTV	Keep
AX-179141307	ATCGTACCGTAAAGCGAGTGCTTAAGAGAATGATT[A/G]GGGTTTGATTGGAGTACCTTGAGAGTGAGGAGAAA	Chr1	2947616	Other	Remove
AX-179141308	TCAACCTTGAGTTCTTCTTAAAACGATCTTGATAG[C/T]TAGTTGGCAACTCCCTTGTTAAGCAAATAAATTCT	Chr1	2958258	MonoHighResolution	Keep
AX-179141309	CGTAAGAATTTGCAGTTAGTTACATTTTTTTGGGA[T/A]ATAATAGAATACATACACGATATTATGCATACTTC	Chr1	2960352	MonoHighResolution	Keep
AX-179141310	ATCTAAGATGAGTTCTTGGAAAGCCAATGACTGAA[C/A]ATCAACAATATGTATTTAAATCTTTAATGTCAAAG	Chr1	2961253	MonoHighResolution	Keep
AX-179141311	GAAGGAGCAGCATTCACATTAGCATTCAAGATCTG[T/C]GCTATATCAGACATAATTTCAAAACCTTCCGGAAG	Chr1	2963868	MonoHighResolution	Keep
AX-179141312	TCCTGATTGTCTCAAAGGCTTGGATAATTCACCTT[T/C]TTCAACAACAGTTGAGCTGTTTGGCAATGGGTCGA	Chr1	2964398	MonoHighResolution	Keep
AX-179141313	TAAGGGATGAGAACTTGGAGCAGGATAATATAGGG[G/A]ACTGGGATTGTAAGAATTGGCATAATAGCCGGTGG	Chr1	2964731	Other	Remove
AX-179141314	CGCAGAGATAGAGATGGAGATGGAAAAGGAGAAGA[C/T]AGCACCAGCGACAGAGAAATATGAGCAAAATATTG	Chr1	2967269	CallRateBelowThreshold	Keep
AX-179141315	TATCCCGATGACAATCTATGAAGACAATGCAGCAT[G/T]CATCGAACAACTCAAGAAGATTGAAGTCACGCAAA	Chr1	2974182	MonoHighResolution	Keep
AX-179141316	GGGTCTTTGTAAGGTTGACTAGAAGCTTTGCCAAA[C/T]GATGTCTTTCAGCGTCCTTCCTCTCAAAAGAGTCT	Chr1	2975889	PolyHighResolution	Keep
AX-179141317	ATCTATTGGTAAAGATGCAGCATTGTGTCTACACG[C/T]AACTGCCAAATTGGTATTAAAGACATACACTGAAG	Chr1	2986054	MonoHighResolution	Keep
AX-179141318	TCCTCGAATGGTTATATCTTTAATGTCAAGGGATA[T/G]TGCAATATCTTGGAGGTCCCAAATATGACCTTAGT	Chr1	2986246	Other	Remove
AX-179141319	ATTATGCCTACAACAGAAGTGTATTTTTCTTTTTA[G/A]TAATATCGCTTGTATTAAAGAAAATACGCACATTA	Chr1	2987268	MonoHighResolution	Keep
AX-179141320	TTCTTTTTCCATATGATCTTGATAAATTTTGAATA[T/C]GCTTCTGTGCTGGGGTTAATGATTCACATATATTA	Chr1	2989536	Other	Remove
AX-179141321	CCAAGTCATTTTGACCTAAATACTAGAATTATGAA[G/A]AATTTGATTATTTCCTTCAAGAACATAAATATTGG	Chr1	2989711	MonoHighResolution	Keep
AX-179141322	ACCATTATGCAAGTTTCAATATGTTGAGTCTCATA[T/A]TGGAAATAACTTTAAAGCTTGGAAACAAAAGATTG	Chr1	2990410	NoMinorHom	Keep
AX-179141323	CTACCTTAACCAACTGCACTAACCGAAGAAAGCAC[G/A]CCACAGCAAAGGTGTAATGTGGGAAAGGGATAATC	Chr1	2990522	Other	Remove
AX-179372328	GATAATCAAATGTCCATTCTCATAATGCAAATGCG[A/G]TGGAAGATCACATAGGGGAGGAATTTCAATTTGTG	Chr1	2990586	PolyHighResolution	Keep
AX-179141324	TGTTAAAGCCATTGGAAATATTGATTTAAAAATAT[C/T]CAATGGAGACAGTGACACTCCTCATAACAAGTGAA	Chr1	2991071	CallRateBelowThreshold	Keep
AX-179359869	AACAAGTGAAATGTGCCCGGGAACGACAAGTTGCC[A/C]AAATGAGTTGCTTCTAAGAAATAGTTGGCAATCTT	Chr1	2991132	Other	Remove
AX-179141325	GTTCTGAGAAACACAGTACTAAGTTTGATGGAGTT[G/A]ATTACAAACGAGTTTTGCAACATGGTGATTATTCT	Chr1	2991877	OTV	Keep
AX-179141326	CCTTTATGGTTTAAAGCACAAGGGAAAGTTGAAAG[A/G]TTAAAGGCAAGGCTTGTGGCTAAAGGATTTACACA	Chr1	2992560	OTV	Keep
AX-179141327	CAATAGCTTTGACATGAAGGGTTTGGGTGAAGCTT[A/C]TTATGTATTAGGCATTGAAGTTGTAAGTGATAGAA	Chr1	2992835	OTV	Keep
AX-179141328	GTGGTTAAGAAACTTGATCTATGACATGAAGATAG[T/G]GAGAAGTGTTGAAAGACCAATTAAGATTTTTGTGA	Chr1	2993264	OTV	Keep
AX-179348914	AACTTGATCTATGACATGAAGATAGTGAGAAGTGT[T/C]GAAAGACCAATTAAGATTTTTGTGACAATACCTCA	Chr1	2993274	NoMinorHom	Keep
AX-179351636	GACCAATTAAGATTTTTGTGACAATACCTCAATAA[C/T]AGAAGGTAAGAAGCTTCAAAACTCATAGATATTAA	Chr1	2993314	OTV	Keep
AX-179141329	TAAGTATTTGAAGCTCCTAGATGAAAACAGAAAAG[G/A]AACTGTCGATCTAGAGCATATTGGTACTTATCACA	Chr1	2993382	CallRateBelowThreshold	Keep
AX-179141330	CAATTATAGATCATGTTTGAATATGGGAGTAAAGT[A/T]ATTTTCCACTGATCATGTTTGAATGTGGGAGTAAA	Chr1	2993529	OTV	Keep
AX-179141331	TTGTTATGTCAAGCAATGTGGGAGTCATGCTTGCA[G/A]TTGAAGGTCTTCTCATTTGAGTTTTCTCTAAATAT	Chr1	2993773	Other	Remove
AX-179369274	GGTCTTCTCATTTGAGTTTTCTCTAAATATAGTCT[C/T]ATTTGGATTTGATTAGTTTGTGGTTTTAGCATAAA	Chr1	2993814	MonoHighResolution	Keep
AX-179141332	ATCATGCAAGGTTGATCTTGATCTCTGAATGAAGT[A/G]TATAATTAATTTTTACACCTTGATCTCCACCGTTT	Chr1	2994477	OTV	Keep
AX-179141333	GATCTAATTCAAGGAAACGACAATCCTAAAATGAC[C/A]TTGGCAAAGATAAGGCCAAGAAACACTGGTGCTCT	Chr1	2996626	NoMinorHom	Keep
AX-179141334	AATAACCAAATGCAGATGTAAACTTTCCCCTACCC[C/G]TTGATGAGCTGAGATTGACTCAAAGTTCCATCATT	Chr1	2996809	MonoHighResolution	Keep
AX-179355950	CAAAGTTCCATCATTGGTCTTTGTGAGGTTGATTA[G/A]AAGCTTTGCCAAGAGATCTCTTTCAGCGTCCTTCC	Chr1	2996865	OTV	Keep
AX-179141335	GATGGAAACTTGGCGAGTTCAACTCTTTAATGCAT[A/G]AAGCAATCTCTTTCTCGTCTCGAGCACTGAAAATA	Chr1	2996975	MonoHighResolution	Keep
AX-179141336	TGTCAAAGGTTGCGAGCATCCACCAGGTCCAACTC[T/C]GACATCAAGTGGATGCATCAGGGCAAGAATGAGTT	Chr1	2997205	MonoHighResolution	Keep
AX-179141337	CAAGAATTTCTTAACCCCAAAAAAAAAAAGTAATG[A/C]GACAGGACTGCTCTCTCAAAACTACGAATATACCT	Chr1	2998457	MonoHighResolution	Keep
AX-179141338	TTAATTTCATGTGGGCATTAGGTGAAGATAACTTA[G/A]TCGATCCTCTTGGACTGAATTCCATAGGAGGCCCC	Chr1	2999610	Other	Remove
AX-179141339	GCATACATATCACAGAATGTAGGCCGCATAAGAGC[C/A]TTGTCAAAGATCTGTGAAACGACGCCAGTTAGAGT	Chr1	3000314	NoMinorHom	Keep
AX-179141340	CTTGGCCAGCTCTTCATCACTCACTTTACCCACTT[C/T]ATTCTTCCTGTCAGCTTGGTGCATCACCTGTAATG	Chr1	3000481	CallRateBelowThreshold	Keep
AX-179141341	CCCTGATGACCAACAGAGTGAACAAGACCAGGCAG[G/T]ATCCCTCTAACATGCTGCTGAACTGGTGTCCGTGC	Chr1	3000641	OTV	Keep
AX-179141342	GGGCTGGAGACCTGGAACAAACACTGGCTGCTGTA[C/A]TTGAGTACTACCAATTGGTAATTGCACAGGCATTG	Chr1	3000874	NoMinorHom	Keep
AX-179141343	TTAAACTCATTACTAAATCGCCTATTTGGGAGAAA[A/G]CTGCCAAGAAAATCTAGCATTGACATCATAACGTT	Chr1	3001156	MonoHighResolution	Keep
AX-179141344	CATTCTAGCCAACATTAGTTTCCAAGTTTCTTTTA[G/A]CGTTGTACTCGTCATTTCGATGAGTATAAGCATAG	Chr1	3009563	MonoHighResolution	Keep
AX-179141345	AGCTCTGTTAGTCAGCTTTATACCAGATTCCTCGA[C/T]TGTAAACTTTGATTAAATTGATACTCTTCTTGGGA	Chr1	3010480	MonoHighResolution	Keep
AX-179141346	TCTATACAAGTTCAAGCAAACAAAAAACCTGACCA[G/A]ATTGTCATCTTGACGTATTTATATCTCACCGTGCT	Chr1	3011816	MonoHighResolution	Keep
AX-179141347	CCATTGTCTTACAAGTGTCGAGAACACACATTTCG[A/C]AGGTGTTGTAAATTGTTCTTGAAATAGTTCAAAAC	Chr1	3014723	MonoHighResolution	Keep
AX-179141348	GTCTTGATGATATATGTCTAAGACTAGGAATCACA[A/C]GATGCATGAGTTGTAGAGATCCATCCACCATGAAT	Chr1	3016194	MonoHighResolution	Keep
AX-179141349	CCATAAACCAACAATAGAATGAGAGAGTTCATGTA[T/C]AAGGCATGCTAACTGAACAATTATCACAGACACTT	Chr1	3019706	MonoHighResolution	Keep
AX-179141350	TGATATTCCAAGGAAAAGAAAGACTGTTACATTAC[A/C]AGGGAAAGAAAGCATGAAGATGTGTGGTGGTTTGT	Chr1	3020649	OTV	Keep
AX-179141351	ATCTTATGTGCAAATTTGACAAAGACTGGTAGCTC[C/G]TCGTCCATGCAGACTTGCAGAGCGATACATTCATT	Chr1	3025587	Other	Remove
AX-179372757	CTCCTCGTCCATGCAGACTTGCAGAGCGATACATT[C/T]ATTATTTATCCAGCATAAGATAAGTTAAATGACAA	Chr1	3025619	MonoHighResolution	Keep
AX-179370672	ATTTATCCAGCATAAGATAAGTTAAATGACAACTA[T/C]GAAGTTGGTAAAGCCACATGTTCAACTTGAGCAAT	Chr1	3025658	MonoHighResolution	Keep
AX-179141352	ACTATGAAGTTGGTAAAGCCACATGTTCAACTTGA[G/C]CAATCATGCAAACAAACACAAAAACGTATAGACAG	Chr1	3025689	NoMinorHom	Keep
AX-179379466	TTTCCAATACCTCAGCTTAAACAACTCGACTCCCA[A/C]AGACAGCAAACAGATCCCAGTACTGCTCTTCGATC	Chr1	3025781	NoMinorHom	Keep
AX-179141353	AAACAACTCGACTCCCAAAGACAGCAAACAGATCC[C/A]AGTACTGCTCTTCGATCCTGAGAAATTCCACAAGT	Chr1	3025799	NoMinorHom	Keep
AX-179373551	GATCCCAGTACTGCTCTTCGATCCTGAGAAATTCC[A/G]CAAGTTTTACTTCCAGCCAAAACAATAGGTTCTTC	Chr1	3025829	MonoHighResolution	Keep
AX-179346404	CACAAGTTTTACTTCCAGCCAAAACAATAGGTTCT[T/G]CTTTTCCGTTGTTGGCGGTTTAATTCATTAATCTT	Chr1	3025863	PolyHighResolution	Keep
AX-179361860	TTTACTTCCAGCCAAAACAATAGGTTCTTCTTTTC[C/A]GTTGTTGGCGGTTTAATTCATTAATCTTAATTTCT	Chr1	3025870	OTV	Keep
AX-179293706	GTTGTTGGCGGTTTAATTCATTAATCTTAATTTCT[A/G]AGGATGGCAGTAAGTTTCATTGTCCTTTTTGGGGT	Chr1	3025906	OTV	Keep
AX-179293707	AATCTTAATTTCTAAGGATGGCAGTAAGTTTCATT[G/A]TCCTTTTTGGGGTGCTAGGTAATTTATAAGAATCA	Chr1	3025928	CallRateBelowThreshold	Keep
AX-179141354	AGTTTCATTGTCCTTTTTGGGGTGCTAGGTAATTT[A/C]TAAGAATCAGTTCTCCGTGTTTTCTTCGTTACTTT	Chr1	3025954	PolyHighResolution	Keep
AX-179345582	TAATTTATAAGAATCAGTTCTCCGTGTTTTCTTCG[T/G]TACTTTTCATTTTTCGAATTCGTATGAACTGATGT	Chr1	3025983	Other	Remove
AX-179350612	ATTTTTCGAATTCGTATGAACTGATGTGAAGTGTT[A/G]CACAATGATTTGCATGTGTTTCAGGTAACATTATG	Chr1	3026027	MonoHighResolution	Keep
AX-179141355	ATGTCGGGATTAGTCTACATCTCTCCTGCGTGAGC[T/A]CATTAATTGCAACTTACTAACCTTGGTTTTAATAG	Chr1	3026095	PolyHighResolution	Keep
AX-179354390	TTAGTCTACATCTCTCCTGCGTGAGCTCATTAATT[A/G]CAACTTACTAACCTTGGTTTTAATAGTTCTTGTGC	Chr1	3026104	NoMinorHom	Keep
AX-179376266	ATTGCAACTTACTAACCTTGGTTTTAATAGTTCTT[G/A]TGCAGATTTGATTTCTTTGGCAACTGATTACGTGA	Chr1	3026136	Other	Remove
AX-179141356	GTGTTTGTGCGAATTGTAAAGCGTAGATCAACTGA[G/A]GAATTTGAGAGTATTCCTTATGTTAGCAAATTATT	Chr1	3026234	MonoHighResolution	Keep
AX-179375620	ACTGAGGAATTTGAGAGTATTCCTTATGTTAGCAA[A/G]TTATTGAATGCTTATTTCTGGTCTTACTATGGACT	Chr1	3026264	PolyHighResolution	Keep
AX-179357114	CTGAGGAATTTGAGAGTATTCCTTATGTTAGCAAA[T/C]TATTGAATGCTTATTTCTGGTCTTACTATGGACTT	Chr1	3026265	Other	Remove
AX-179352078	TTATTGAATGCTTATTTCTGGTCTTACTATGGACT[T/C]GTTGAACCTAACAGTGTGCTCGTGGCCAGCGTCAA	Chr1	3026300	MonoHighResolution	Keep
AX-179141357	CCTAACAGTGTGCTCGTGGCCAGCGTCAATATTTT[C/T]GGTGCTGGTGTTGAGATCGTTTTTCTTACCATATT	Chr1	3026342	MonoHighResolution	Keep
AX-179293711	GTGTTGAGATCGTTTTTCTTACCATATTTCTACTT[T/G]TCGCAACACCAAGAATGAAGGTAAGTTGATTTATC	Chr1	3026385	MonoHighResolution	Keep
AX-179293712	ATTTCTACTTTTCGCAACACCAAGAATGAAGGTAA[G/A]TTGATTTATCTCTGTATTACAAAAGTATACATAAG	Chr1	3026410	NoMinorHom	Keep
AX-179141358	TGATCGCTTATTTGATGGTCATGCGATCTTAGGCT[A/C]GGACTGCCATGCTTGTTGCTGCTCTTGATGTGGCA	Chr1	3026517	NoMinorHom	Keep
AX-179353255	CAGCAATTTTGCTTACTCAGTTTCTGCTACATGGC[A/G]ACAAGCGAATCGATGTAGCAGGATTGTTCTGTGTA	Chr1	3026598	PolyHighResolution	Keep
AX-179354794	ACTCAGTTTCTGCTACATGGCAACAAGCGAATCGA[T/C]GTAGCAGGATTGTTCTGTGTAGTCTTCAGCATGAT	Chr1	3026612	MonoHighResolution	Keep
AX-179293713	TATGCTTCCCCTCTTTCAGCAATGGTACGTAGGAT[T/G]AGTACTTGAAAACTTCAAAACAGGCAACATTAATT	Chr1	3026687	PolyHighResolution	Keep
AX-179141359	CTTTCAGCAATGGTACGTAGGATTAGTACTTGAAA[A/T]CTTCAAAACAGGCAACATTAATTAAGTAAAGATGT	Chr1	3026699	NoMinorHom	Keep
AX-172172356	TACTTGAAAACTTCAAAACAGGCAACATTAATTAA[G/A]TAAAGATGTCTATTAACATATATATGCTAAATCTT	Chr1	3026725	MonoHighResolution	Keep
AX-179352132	AAGTAAAGATGTCTATTAACATATATATGCTAAAT[C/T]TTTTAATGTGTGTAGAAAACTGTGGTGATATTGAA	Chr1	3026758	MonoHighResolution	Keep
AX-179141360	ACTGTGGTGATATTGAAGAGTGTGGAGTACATGCC[T/C]TTCCTTCTCTCATTCATCCTTTTCCTAAACGGAGG	Chr1	3026812	MonoHighResolution	Keep
AX-179356043	CTTTTCCTAAACGGAGGAGTTTGGACACTCTATTC[C/A]ATTCTTGCAAAAGACTTGTTTGTTGGAGTAAGTAC	Chr1	3026866	NoMinorHom	Keep
AX-179141361	CTTGTTTGTTGGAGTAAGTACTTCCGAAGTACCAA[A/G]TAAAATCACATATTTTGTAAATTTATAAAATAAAT	Chr1	3026916	NoMinorHom	Keep
AX-179372303	AAGTACTTCCGAAGTACCAAATAAAATCACATATT[T/C]TGTAAATTTATAAAATAAATAATCATTATTGAGTT	Chr1	3026931	Other	Remove
AX-179349540	TAAATAATCATTATTGAGTTTAATATTTGTAACAA[T/C]GGTCAAACATTTGCAGATTCCAAATGGGATTGGAT	Chr1	3026982	Other	Remove
AX-179293714	TTGAGTTTAATATTTGTAACAATGGTCAAACATTT[G/A]CAGATTCCAAATGGGATTGGATTTTTGCTTGGAAC	Chr1	3026995	PolyHighResolution	Keep
AX-179141362	ATGGTCAAACATTTGCAGATTCCAAATGGGATTGG[A/T]TTTTTGCTTGGAACTGCTCAGCTGATTCTCTATGC	Chr1	3027016	MonoHighResolution	Keep
AX-179141363	TCCCAGCTTCAAAATCTACATAAGGCTAAAAGTGA[C/T]ATTATGTTCAGAGAAGAAGTCACTATATATTTTCC	Chr1	3027161	PolyHighResolution	Keep
AX-179355972	TACATAAGGCTAAAAGTGACATTATGTTCAGAGAA[G/T]AAGTCACTATATATTTTCCGGGTAAGAAAGAAGAG	Chr1	3027177	NoMinorHom	Keep
AX-179363895	TATATTTTCCGGGTAAGAAAGAAGAGGACTGAATG[T/C]TAAATATTTCATGAGATATAGGCCACTATATATCA	Chr1	3027222	CallRateBelowThreshold	Keep
AX-179141364	TATCAAAAAGGAGCTAGTGTCTGCTTGCCTGAACT[C/T]GTGAGGTGAAGTCACTAATTACTGTGGTGACAATT	Chr1	3030822	MonoHighResolution	Keep
AX-179141365	GGCTTCAATTTTGTATATTGGATTGCTATTTTTAG[A/T]TGAGATTTGAGGATGAAAGGAGCTTTCAAAATTCC	Chr1	3032544	CallRateBelowThreshold	Keep
AX-179141366	GAAAGATTTACGAACCATGGCTTTTTACGCTTTAC[G/A]ATATATGATGGTTTATGATATGATGCTTTGAGCTT	Chr1	3035025	MonoHighResolution	Keep
AX-179141367	ATCATCAGTTTTTAAGAGTTTGTTACCAACTCTAA[T/C]TCTAAGATTAATTATATTAATTCACTTGATTAAAC	Chr1	3037456	Other	Remove
AX-179141368	ATGGCCACATAAATTTTCTATATAGATGACCCTAA[G/A]GGCGGGAGGGGATGGAAAGTAGTTTAGAAGATTGA	Chr1	3043383	NoMinorHom	Keep
AX-179141369	CATAGCGGTCAGTCGCCCCAATTCGCCGGAAAATT[C/A]AACATATTCCAAAAATTCTTAAATTTTACTAGAAT	Chr1	3051059	NoMinorHom	Keep
AX-179141370	TACCAATCTAAACAAAACTAATGTTTTGAGAAATT[G/A]ATATAAAGCTGATTGTCGGGATTTAGAGAATTCGG	Chr1	3064084	OTV	Keep
AX-179141371	TCAGGTTGTCACTGTTAATTAGTCTATCAGTCGCG[C/T]CGCTAATTAACACATTTATGATATTTTGATATTGT	Chr1	3064830	MonoHighResolution	Keep
AX-179141372	AATCTAAAGGTAGTCGCCAAAACGTTCTTCTAGAA[C/T]GTCGATAAGTCGTCTAAAATGCCCAAAACTTAGGG	Chr1	3065675	Other	Remove
AX-179141373	ACAACACAATATCTTGTAAATATGGGCATAACATC[C/T]AAAATCACAAAATCTCATATAAGCAACATATCATA	Chr1	3066345	MonoHighResolution	Keep
AX-179376493	CATCGACACATGCTGACACAAAGTTCATGCAGAGA[T/C]ATTCTGACATGAACAGGACTGGGTGTAATAATAAT	Chr1	3066425	MonoHighResolution	Keep
AX-179141374	ATCAAACCACTTATATGACAACTGCTTTTCCTATC[G/A]TGGAGACAGTTATCATCAGTTTTTAAAGAGTTTGT	Chr1	3073056	CallRateBelowThreshold	Keep
AX-179371755	ACAACTGCTTTTCCTATCATGGAGACAGTTATCAT[C/T]AGTTTTTAAAGAGTTTGTAACCAACTCTAATCTAG	Chr1	3073073	MonoHighResolution	Keep
AX-179378671	TAATCTAGGAATTAATTATATCATTCAATATTTTG[A/C]ACCCTTGACTAAGGATATGCTTACCGCGTGGTTTG	Chr1	3073136	PolyHighResolution	Keep
AX-179141375	TGTATTGGAATGAAATGAAGCTTATCTATTAATAT[C/A]TTTGAGAAATTACATACAAATGCATACACATGAGT	Chr1	3074915	MonoHighResolution	Keep
AX-179350803	CATGAGTTACAACTACAAAAACAAACAGAGGGAGC[C/A]TTCACAAAGGTTGATCATGTGTAGCCTCAGTACTT	Chr1	3074979	Other	Remove
AX-179141376	TTTTCCCTTGTCCTTTTTCTTTGTTGTTGTTCTTA[C/T]CTGCAAAATAAGGAGAAAGAGAGCAATTAGTCAGA	Chr1	3076307	MonoHighResolution	Keep
AX-179351323	AAATAAGGAGAAAGAGAGCAATTAGTCAGAACCTG[A/G]AATCAAACTTCCAGTATGGAACTGATTGCCTGGAA	Chr1	3076348	Other	Remove
AX-171896015	TGATCCTTCGCCCAATCGGAGACATTGTAGACCTT[G/C]CCCTGGATAGAGATCCATAAATCTCCAGGCTTGTT	Chr1	3084757	PolyHighResolution	Keep
AX-179141377	GGGTTTTCTTTGGATTTGTTTTTGGGTTGCAATGT[G/C]ATTCTTTTTCTTATTTCTACCAAAAATCATATTTG	Chr1	3085110	OTV	Keep
AX-179141378	TGCTAGTTCATCAACCAAAGTCTGGCAGTGCCGGT[G/A]TCGACTAGGGCAACACCCTTGCAATCCGAGCCAAC	Chr1	3091026	PolyHighResolution	Keep
AX-179141379	GAAGAAGATGAAATTTTGAAATATGTTGGCCTTGG[G/A]GTTGAGGGGCATCCAAGAGATTGCATTATATCCGC	Chr1	3091213	MonoHighResolution	Keep
AX-179141380	ATCATCCCTATACAGAATACAGAACAATCATTAGC[A/T]TCTTTTTAAACAAAGCCAAATGTAATGTACAGAAG	Chr1	3091599	MonoHighResolution	Keep
AX-179141381	ACACATAACCCAACATTCCAACAATCTTGTTTCAA[T/A]TTGCATATACCTCACCATGGAGGCTTCATCATGAA	Chr1	3091763	MonoHighResolution	Keep
AX-179141382	AAAGCATACAGACTGATATACATTTAGCGTTAACT[A/C]ATGATCCCAAACTAAAGTTCTAATGAGCAGATGAA	Chr1	3091954	Other	Remove
AX-179375806	ACATTTAGCGTTAACTAATGATCCCAAACTAAAGT[T/C]CTAATGAGCAGATGAAAGCAACTATCAATATACAC	Chr1	3091973	PolyHighResolution	Keep
AX-179141383	GCATCAATGGGACGAGGAACTTCATGGGGATGGAA[G/A]GGAATTTTACAAGGGAGGAAAATTTTGAAGTCTGG	Chr1	3093973	MonoHighResolution	Keep
AX-179345491	GGAGAAATATTCAGGTTGTTGAGGATCCTTGGTTG[C/T]CCACACCAAGAACATTTCGACCTATTTCAAGACCT	Chr1	3094067	MonoHighResolution	Keep
AX-179141384	GTGTGGTGTTTGAGAAGATTGTGGTAGAACCCAAT[G/T]GTGCAATGCAGTTACTTCAGCAGCAATGGGAGGAG	Chr1	3094775	OTV	Keep
AX-179141385	ACATGTGCAGCGCACTAACTCTCTCGCTCCTCAGC[A/T]ATAAATACGCTGCAAATTTCCCTTCCGTTTAACTC	Chr1	3096315	MonoHighResolution	Keep
AX-179141386	TTATGAATTGGTTGATTGAATTTGTGGGGTTTCGG[A/G]TGATTTAGCTTGAAAGTTAAAAATCTGTTGGGTGT	Chr1	3096730	Other	Remove
AX-179357242	CAATGAATTTTGAGCTGTTAATGCCAAGCATTTGT[T/C]AAGGAAGTTGAGTTCTTTATGGTAGCTACTGTTGC	Chr1	3096827	MonoHighResolution	Keep
AX-179141387	ATGCCAAGCATTTGTTAAGGAAGTTGAGTTCTTTA[T/A]GGTAGCTACTGTTGCATTGGTAATGCTATTTAAAT	Chr1	3096847	MonoHighResolution	Keep
AX-179141388	AAATGATACCGTTATGCGGTTTGAAGGGAAAAATA[G/A]GGCATTTTTGTAATGGTTGGATCCTCATAGTCTGT	Chr1	3097029	OTV	Keep
AX-179141389	CATACACATCTGGATGCTTTTATCGTCGCTTGTTT[G/C]ATTCTCAGTTTTACCAGGAATTCTATGCTCCATTG	Chr1	3097257	NoMinorHom	Keep
AX-179360618	AGTTTTACCAGGAATTCTATGCTCCATTGCTTGTT[G/A]GCATTGATTTTCAATTTATGCATCAGGGTACTGGA	Chr1	3097299	MonoHighResolution	Keep
AX-179141390	GGGTCGAGGCAGCATCAGTTGTTGGCATTCATTCC[G/A]AGACATCACAAGCACTACATTTTACCAAGTAAGAC	Chr1	3097634	MonoHighResolution	Keep
AX-179141391	TTATGACTTATGAGTGCACTTTTCATTGGACGATT[A/T]AGCTTTTCTAGTTTATGGCATTTGATTTTACAAGT	Chr1	3097882	MonoHighResolution	Keep
AX-179345595	CTTATGAGTGCACTTTTCATTGGACGATTAAGCTT[T/C]TCTAGTTTATGGCATTTGATTTTACAAGTTCTTAT	Chr1	3097888	MonoHighResolution	Keep
AX-179346641	TTATGGCATTTGATTTTACAAGTTCTTATTGTGCA[C/T]AAGTAATGAGTTTGGCGTTTCAACAATGTGTAACA	Chr1	3097930	MonoHighResolution	Keep
AX-179141392	GCTGCTGCATCAAAAACTCTTTCTTGGCATTTAGC[T/C]TCAGAAACGAAATCAACCTTGAAGGGGACTCCACA	Chr1	3098008	MonoHighResolution	Keep
AX-179370281	TAGGTAATTCCTATGAGAAACAAGAATCTTGCATA[T/C]GGTTTCGCTGTGCTTGGTACAAACTTGTTTTTGTT	Chr1	3098088	MonoHighResolution	Keep
AX-179141393	TGCTTGGTACAAACTTGTTTTTGTTGGTTATCTAT[T/C]GCGTCTGATACTTCTAAGAAAGCTTAAATGTTTTG	Chr1	3098134	PolyHighResolution	Keep
AX-179141394	TTTCCAGCTTGTAGGTATGTTGAATTGGATGGTTA[C/T]GTCATCATATCACCTAGCAGCGAATAGATAAGTTT	Chr1	3098264	PolyHighResolution	Keep
AX-179344818	TTATGCTTCGACTAATATGAATGCAGAAAATGAAG[A/G]AGGGAGTGCCCCTAAATCCTTGGCAATTCAGCTTC	Chr1	3098356	NoMinorHom	Keep
AX-179141395	TGATCTCCGTATTACAGAAGATAAAAAATTTGAAA[G/A]CTGATGAGAAGTTATTTTCCTTGCAGGAAGCAGTA	Chr1	3098515	Other	Remove
AX-179141396	AAACAGAAATCGAATAAGCTGAAGGCTGGATCCGT[C/T]TCGTGAGATCTCATTAAAACAAACAAGTTAAAGAT	Chr1	3098691	MonoHighResolution	Keep
AX-179376910	TGGGTCAGTCAATTTGCCTGTAAATCCCCTTGCCC[G/A]TTAGTTTATCAATTGCTTGAAATCAAAATTCTTGT	Chr1	3098780	MonoHighResolution	Keep
AX-179141397	GTTGAGGTTCTGTTTTCGGGTTTTAATTTGATGTT[C/A]GAATTTCATTGATCATTACATTGAAGTAATACTAA	Chr1	3100406	MonoHighResolution	Keep
AX-179350762	TCATTACATTGAAGTAATACTAATGCACTAATAAC[A/G]TTTCCTTTCAATACATGGCGTGGAATACTAGTGTT	Chr1	3100454	NoMinorHom	Keep
AX-179141398	AGGTGGATCTCTACCTGCTGCCACAGGCAGCATTC[C/T]CAACTGGAGGATTATACTTTAAGAACAAGACGTGG	Chr1	3101819	MonoHighResolution	Keep
AX-179369046	ATAATTCACAATAATTATATCCTGGGTTTTGAGAA[G/A]AAGATAAAACGCTTCCATGATTATGATCTATGGCT	Chr1	3101917	MonoHighResolution	Keep
AX-179141399	AAGAAGATAAAACGCTTCCATGATTATGATCTATG[G/C]CTGGTCGATGATCACGCGGATGAGTCTCCTCTTGG	Chr1	3101950	NoMinorHom	Keep
AX-179350833	CGGATGAGTCTCCTCTTGGGAGAATATGAGATTGA[A/G]TGACATGATCAATATTTGTTTCCATAGAAGCTCAG	Chr1	3102002	Other	Remove
AX-179141400	GAAGAAGAATGTGGGATGGAATTCAGAGGATTTGA[G/A]GTTTTTGAAGGAGTTGGGGTTGTTGGATTTTGGGG	Chr1	3104349	Other	Remove
AX-179362389	AGATTTGAGCCATCAAAGCTTTTGGAGAAATTCCG[G/A]AAGGAAGCTAGAGAGGCTAGTCTCTCTCCTGCTTT	Chr1	3104428	PolyHighResolution	Keep
AX-179141401	CAGGTTTATTCACTTGAAGATGGTCCTGTGCATGA[C/G]ATTTGGAGAGGTTTAGGAGTTCCGGTCAGTATTAT	Chr1	3105114	MonoHighResolution	Keep
AX-179141402	TGGGACCAAATCCCATGCTCACACCACGATTCCTC[T/C]CTGTTTGAATGAATTACCAAATTCCCGCGAATATT	Chr1	3105486	Other	Remove
AX-179141403	GTTGACATTGTTAAATAAGTCAATGTTAATGAGCA[T/C]GGTTCAGTTAATTAGATCTATTGACGGTTGAATCT	Chr1	3105636	Other	Remove
AX-179141404	ATCGTGATTTACTGTGTCCATTAGGTCTGCTTCAT[G/T]GTCCATCTGTTTGTTTTAGGGAAGAAGGAAAAGGA	Chr1	3106401	MonoHighResolution	Keep
AX-179141405	GATAGTGTTAGACAATTATGACGCCTCCCCGCCCA[G/A]CTCTATCAGCGGGCCCTTTCTTTTGCAATACTTAA	Chr1	3106791	MonoHighResolution	Keep
AX-179141406	ATGCAGACAACGTTCTCAGTATGTCTGATGTTGTG[A/G]TATATGGATCCTTCCTTGAAGAGCAATCATTTCCA	Chr1	3107437	NoMinorHom	Keep
AX-179141407	AAAAGTGCATGCTACACAACCTGTGTTGCCACTTT[G/T]TTGTCAGATCCCTTGCTGTCAATTTAGTAGGGATT	Chr1	3109891	OTV	Keep
AX-179141408	TTATCTTGTCCTCTTGATCTTGTTGGAAGTTTCAT[A/G]GTGAACCATAGCAGTTTATACTCGTGGCATGTTGG	Chr1	3110328	MonoHighResolution	Keep
AX-179141409	TTTAAGCAATAAAAGTGTTGCAACATTATTGAGTA[C/A]ACGCATTGACTTAATTGAATGAACTGTCTAGCGGG	Chr1	3110561	PolyHighResolution	Keep
AX-179141410	CATCATGTGTATGCAAACCAGTTGCATATGTATGA[T/C]GGGCTAGGAAGCCTATGGTATTTCACCTCGTCATG	Chr1	3110677	OTV	Keep
AX-179141411	GCTTCGTTATCTGGAATAGCTGAAAATGAATTGTT[A/G]GAATCTATTCAAACACGAAGGCATGGAGACGCACT	Chr1	3111064	MonoHighResolution	Keep
AX-179141412	ATGTATGAAAAAGAGAGACATTTACGGCATAAGGA[G/A]AAAGAGAATAGGAGGAAGAAAAGTAAGGAAAAAAT	Chr1	3112042	MonoHighResolution	Keep
AX-179141413	GAATAAATGTTGGTTCGGAAAACAAAGTTTTAATA[G/T]TTTGTTAGGATAATGTGTTTGGTTAAATAATAAAA	Chr1	3113156	MonoHighResolution	Keep
AX-179141414	TACTTGTAATTGACCCGTTTTTACCCTTTTTGTTT[T/C]GATTGAATATGAATTACGTTGTCTCAGTTCGTCTA	Chr1	3113258	CallRateBelowThreshold	Keep
AX-179141415	TGAGTTTTGAGTTCATTAAACCCTATAGAACTGAA[C/A]ATGTGGCTGCACACTTGCATTAGACAAATCGAAAA	Chr1	3114530	OTV	Keep
AX-179372382	AATTACTACAGTTCAGAGTTTCACAAGTAAAATCA[T/C]AACACTAAACACTGCTACAAGTGCACTTCGATTTC	Chr1	3114609	Other	Remove
AX-179141416	CTTATTTCAGAGAACTTTGTATATTTGGTTGTATT[C/G]TTAAAAGAATTTTCTTGCTTTACTCTTTGTACATA	Chr1	3128117	OTV	Keep
AX-179141417	CCCTATTTACCAATTTATTATTGCATAAGAGTACA[A/T]AATATTGCAAAGTAACTTCTATTCAACGCTGTCCA	Chr1	3128605	NoMinorHom	Keep
AX-179141418	CCTCCAGAGGGTTTGAAGTCTCAGGGAGATCAAAG[G/C]CATATTTGGTTCCCTTTTGATCTGAATGACATTGG	Chr1	3131310	OTV	Keep
AX-179352739	CTCCAGAGGGTTTGAAGTCTCAGGGAGATCAAAGG[C/A]ATATTTGGTTCCCTTTTGATCTGAATGACATTGGG	Chr1	3131311	Other	Remove
AX-179360316	GCTTCGATGCAAGGAGGAAATAGAGATCCACGTCA[A/G]GAACAGCAGGTGGAGGATAAAAAGAAGGAATTCCC	Chr1	3131382	MonoHighResolution	Keep
AX-179141419	TCAGGAGGCTGGAAAGAAGGACAAGGATGTGAATG[C/A]TTCTTGTGATCACAAGACCGAGGATGAAAAGAAGC	Chr1	3131480	PolyHighResolution	Keep
AX-179370534	AAGCAAATCCCATTTCCATTCTTCTTGTTTCCTTA[C/T]GGAAACAAGCAGGAGGAAGTTCGAAAGGAGGGCAA	Chr1	3131547	MonoHighResolution	Keep
AX-179141420	CGAAGGTTGTTCCAATGAACAGTACTGAGGGTGGT[G/C]TCACAAAGGAGGCTGGTACAAATGAAGAGAAACCT	Chr1	3131638	MonoHighResolution	Keep
AX-179369122	GGTCAGGGTGCTGAGGAGAGGAAGGAAAACACTGC[T/G]AACGTGAAAAGCATAGTTGTGAAGCAAATGGATCC	Chr1	3131712	PolyHighResolution	Keep
AX-179141421	AAAGGAGTGTCCCTGTGAAACAAGTGGAAGAGAAC[G/T]TGGGGAACAAACCTTCTGGTACGAGTGTTAAGAGA	Chr1	3131824	Other	Remove
AX-179141422	AACCGTTCGGGAATCTGAGAAGGAAGGAGATAGAT[G/A]TCAGACCAACAAGGATGAAGGAGCACAAAAGGTTG	Chr1	3132152	NoMinorHom	Keep
AX-179141423	TTAATGAGTCCAAGGAAATTGAAGAAGTCGGAGTA[G/C]TGAAGGAAGATGATTACCTACGAAGTGGAGGAGAA	Chr1	3133799	NoMinorHom	Keep
AX-179141424	ACAAGTCCGCAAAGATGATCATCTTCCACTGGCCT[T/C]TGAGTCGATTGAAACCCAAGCACTGAGCTTACCTG	Chr1	3134067	OTV	Keep
AX-179141425	ACCCTTGGACATAATTCATGATCATCATTTGGGCC[A/G]GCCTATCAAGGATGAAGTGCCAATTGAGAGAAGTA	Chr1	3134175	PolyHighResolution	Keep
AX-179141426	AAGAGTGAATCATTGCCTGAGAAACAAGTTGCGAT[C/G]GAGGCATCCTCCATTGATGGAGATGTCACGGAATT	Chr1	3134404	PolyHighResolution	Keep
AX-179366457	ATGGAGATGTCACGGAATTCGAAAGTGGTAGAAAG[T/C]TGATTGAAGAGAACGAGAAACTAAGGGCAATGATG	Chr1	3134456	CallRateBelowThreshold	Keep
AX-179141427	ATTGAAGAGAACGAGAAACGTAGGGCAATCACGCT[A/G]AAGTTCATTGAAGTCAGAAATGAACAGCAACGAGT	Chr1	3136111	CallRateBelowThreshold	Keep
AX-179355231	GCTAAAGTTCATTGAAGTCAGAAATGAACAGCAAC[G/A]AGTTATATCTAACTCGTCTCTCCAGAATAATGTAT	Chr1	3136143	Other	Remove
AX-179141428	TTGTTATGGCGTAGTCACGCATGAGATCTGTTAAG[T/G]GTATAAGTGAATGGTTGATATTAGGACATGTGTCA	Chr1	3136301	MonoHighResolution	Keep
AX-179141429	TACACCCCTACAATCTTGATGATCAAATCTAGTTA[A/G]GAATTTAGAGGTGTAGTTTGATTAATTTTCCCTTT	Chr1	3140854	Other	Remove
AX-179141430	CAAAATCTCTTTACCAATCCCGAAAAACAAGGACA[G/A]GCACGCCACGTTTCGATTAGATAGAGCGAGTACAC	Chr1	3141298	PolyHighResolution	Keep
AX-179354062	CGTTTCGATTAGATAGAGCGAGTACACACCACCAT[C/T]GAACCAGTGCGAGTAAGCTCAGCAGAAGAAAATCA	Chr1	3141342	PolyHighResolution	Keep
AX-179141431	ATAGAGACTACATAAAGATCACACACAAAATAAAT[A/T]CAGAAGATTTGAACTCAAATTGTTCAGGCCAAAAC	Chr1	3146353	NoMinorHom	Keep
AX-179141432	CTTATACAACGGCTCACCACGTTAGATTGAAGTAG[T/G]CGCTAGGAATGAATGGACTAGGTTGCCCCATGTAG	Chr1	3148483	PolyHighResolution	Keep
AX-179141433	ATTAGTCGGAATCATGTTTCGTTCCCCTTATGTGA[T/C]TATATAATTTGTAATTAATAAAGGTAGGGAATGCA	Chr1	3151754	NoMinorHom	Keep
AX-179141434	ATTTTGAATTGGTCTCAGTCTCCGACTTTGTATTG[G/A]TTTAGACCACAGGTTTCATAACCAATATTGTTATT	Chr1	3151929	OTV	Keep
AX-179141435	GTCTGACAGTAATGCAAGAGATTCTCATTTAACAT[A/G]ATTTGGTGTATTATATTTTCTAGATAAGAATTTTT	Chr1	3152031	OTV	Keep
AX-179141436	ATCCTCAGAAAGTGGTATGGTATTGAGCTCCCCTG[T/C]ATTGAGACATCCAATTGGTTAATTGCGTCATCATG	Chr1	3152482	MonoHighResolution	Keep
AX-179141437	CCTGACATAATTAAGGGGATTGGTATCTGGCTTCT[A/G]AAGGGGAGAGAGTGGCAAGAGATTGCACGAATGCC	Chr1	3153073	Other	Remove
AX-179141438	TTGGAGATGGTCCCAGAAGTGCCCTGTAACAAAGA[G/A]GTTCCCCCTTCAGCTCTTTACTGGTTTTTGTTTCG	Chr1	3153270	MonoHighResolution	Keep
AX-179141439	TTATTCATGGTCATGGCTATATTATTCTTTCTATT[G/C]GAATTTATTTCTAGTAAATTCAATCTTATGAATTC	Chr1	3153521	MonoHighResolution	Keep
AX-179141440	GGGAAGCTTGTGTTTGCCTTGTGTGGGTTGGTTGA[G/T]AAGTGACGAAGATCGACACTCTGGTTTTAAAATTC	Chr1	3154065	MonoHighResolution	Keep
AX-179141441	TTAACATGCAAACAATTTGCAGTTACATGGCTATT[C/T]TAAGAACATGCATCCATAGAAGTTTATACATTCTT	Chr1	3154852	NoMinorHom	Keep
AX-179141442	CCAATAAACCCCACCACCACCACTGCACGCCTCCA[T/G]TATTTCTGACGAATCCAACCTAAACTCCATCAACA	Chr1	3155456	MonoHighResolution	Keep
AX-179141443	TGACGAATATAATAATCAATTCTGATTACATCTTT[G/A]TTGTAACATGTGACGCTAATATATGAGGCTAACAA	Chr1	3157020	PolyHighResolution	Keep
AX-179141444	AAACTTTTACGCATAACGCTCGAGTTCAGTTTGTA[T/A]TTTTTGGATGTTAGCGAATAGCACCCTCTTTGAAT	Chr1	3158638	Other	Remove
AX-179141445	CTCCTATTTTCTTGTAACACATCACGCCTAGGCTG[T/C]CTGGAGATGTTCCGAATAAGCAGTTGTAGTTGTGT	Chr1	3158761	NoMinorHom	Keep
AX-179141446	TCACATAATTCTGTTTATTAGTAATTACAAACTCT[A/C]ATTATTCATTATATGGATTTCGGCAGGTATGTTAC	Chr1	3159119	Other	Remove
AX-179141447	GTTATTGTCGTTGTGTCAAATATAGTGTTAGAATT[G/A]CTTATTTTCTTTCATCAATTGAACATATAAATGAA	Chr1	3159559	MonoHighResolution	Keep
AX-179346269	TTTCTTTCATCAATTGAACATATAAATGAACTGTT[A/G]CGCTTATTAAGTGAGATCCATTCAGGTGTTCAGAA	Chr1	3159600	OTV	Keep
AX-179344273	AGATCCATTCAGGTGTTCAGAAAATGTGTTTGTCC[T/G]GATTCTCAAGTCTTTAATTCTCTAACATAAAGAAT	Chr1	3159649	PolyHighResolution	Keep
AX-179141448	AGTTTGCTAGGGTTTGTTTTTCACAACTATTATGT[C/T]AACTGACTCGTCGAAGAAGTAATGCCATCATTGAA	Chr1	3159980	MonoHighResolution	Keep
AX-179362316	AGTCATTTCCTAATCCATTTCATTTTTATCATTCT[A/G]TCGTTTATATTCCACCTAATATTGGCTAAGCCTTG	Chr1	3160073	OTV	Keep
AX-179141449	ACAAAATCTCAACCATATTTTATTTCCAAATCGTA[T/A]CTGTTGATTACTTCTCTGCTTTATGCTCTTCTTTG	Chr1	3160303	NoMinorHom	Keep
AX-179375561	TGCTGCAGGCCTGGTTTTAAATTTGGCGACGGACT[G/A]CCAGCACGCGCTGTCCGAGCCTTCAATAATGAAAT	Chr1	3160394	MonoHighResolution	Keep
AX-179141450	TTCTGCCCGAAGAGTCGGATGACTTTGATCTCAAC[T/C]GGCAGGTTCCTTCTGCTCCTTCAAAATCTGACCTT	Chr1	3160671	Other	Remove
AX-179141451	GCCCGGCCGAACAATTGGCCAAGCTCAAATTGGTA[T/C]CCTCAAAATCACAGTAAATCCAAATATCCAATCTT	Chr1	3161725	MonoHighResolution	Keep
AX-179141452	TTTAATGTTGTAGTTGGCTCAATAGTAAGAGTGCG[C/T]ATTAAACCGAACAATTTCTATAATAATGAACAATT	Chr1	3162082	Other	Remove
AX-179141453	TTGCTTGCAGACAAAAAGCACATAGACAAGACAAC[A/G]GAGGAATAAAGATGCAACAGCCTATTGCATGATAG	Chr1	3162504	PolyHighResolution	Keep
AX-179141454	TCATTGTGTATGATTTGATAATTGTGATCTTATTT[T/C]TACTGCTCCGAAATTTCAAAAACATATGAAATTGC	Chr1	3167046	MonoHighResolution	Keep
AX-179141455	AGAGAGCTTGAAAGGGAGAGAAAAGCGCGTATCCT[A/G]TTAGAAAACTTGTGCGATGAGTTTGCCAATGGAAT	Chr1	3168163	MonoHighResolution	Keep
AX-179141456	CAAATGAAGATACCAGAAGCTCAGAGCGACCTTGC[A/G]GAGAGGAATACAATTGTGGACAAGTTAGGTTTTGA	Chr1	3168355	Other	Remove
AX-179141457	GGAAATTGCTCACGCCGGCAGTCATTAGAGTCCTT[T/G]CCATTGAATGAAGCTACAAGTGCACCACAACATGT	Chr1	3168502	MonoHighResolution	Keep
AX-179141458	CGCAGCTCTAGACAGCGAAAAAAAAATGTTGCAGA[A/T]GGCCAATATGAAGGAATGGCGAGATCTTATTCTGT	Chr1	3168649	MonoHighResolution	Keep
AX-179344510	GAGAAGCTATCAAAGGAGAACACTAAGGCTAATAG[C/T]TTGTCTGGTTTGCAAGGGCAGTATGAAGAACGTAT	Chr1	3168724	PolyHighResolution	Keep
AX-179141459	GTCCTATAATGCAAACAGAAGCAAGTCTGCAGATA[G/A]GGAACATGGTGAAATCACTGAAGTGGGAGCAGAAA	Chr1	3168807	PolyHighResolution	Keep
AX-179357254	GCAGATAGGGAACATGGTGAAATCACTGAAGTGGG[A/G]GCAGAAAATGAGGCTCTGATTGAGAATCTTGAAGA	Chr1	3168835	PolyHighResolution	Keep
AX-179141460	TTCTAACTTGCCAACAATAGTTAAACAACACAATC[A/G]AAACATTTTGTTAGATTTTCACTTCATATGGGCTA	Chr1	3171690	Other	Remove
AX-179141461	AAAGTTATAAAGTAATGGATCATAAAATGTGAGAG[G/A]GATTTGTAGATGACACATTTTAAGTATGAATTAGC	Chr1	3172896	MonoHighResolution	Keep
AX-179141462	TATATGATTATATATATCATCATCACCAATAATAA[C/A]CCGTTTAAAAAGTTAAGCAAAAAAGATGCTCTCAG	Chr1	3175030	MonoHighResolution	Keep
AX-179141463	GGTGGTCCAACCTAATTTCTCTCTATTTATATATC[T/C]GGTGAAATCGATGCGCCATTTTGTATTTGCATGAC	Chr1	3175759	MonoHighResolution	Keep
AX-179348566	AATCGATGCGCCATTTTGTATTTGCATGACAATGT[G/A]CTTAATTATGTATAGATCGGTGAACATATATAGAA	Chr1	3175800	PolyHighResolution	Keep
AX-179141464	AAGCTAGGATGTGCCTGATATATAGACGGTTATTA[T/C]TGGACAAAAGAAAAACTAGATAAAATCATCCTTAA	Chr1	3176256	NoMinorHom	Keep
AX-179141465	CCATGGATGACTTGGGTGCTGCCCTGTTAAAGGTT[G/A]GAGTTGCCCTTCATATATGCCCTTCAACTGCTTGA	Chr1	3180450	MonoHighResolution	Keep
AX-179141466	TCTCCGAGGTGATATATTTCCCTTACTAATTCACT[G/A]CTCTGTTATTGGTGATTTTGTTGTGAAATCTTGGA	Chr1	3182168	PolyHighResolution	Keep
AX-179141467	TAACAATGGTGACCTCTGCTCAATTAGCACTTATG[C/T]AGTCACCTATTTCTTCTTTGATTCCAAGTGTGGCC	Chr1	3182386	NoMinorHom	Keep
AX-179367348	TTCTTCTTTGATTCCAAGTGTGGCCAACACAGTTA[C/T]GGTGAAACTTGATGATTCTAACTTTGTAACTTGGA	Chr1	3182432	PolyHighResolution	Keep
AX-179141468	TACTGTGGGTGTTATCATTTTTGTTGAAGATATTA[T/G]CATTGTTGAATTGCGTGGGCTTCCCTCTGAATATA	Chr1	3182879	Other	Remove
AX-179141469	AGCTAGTGGCGAAGGTTTGCGTATTACTCACATTG[G/A]CTATTCTACTCTTCCTACTCCCAATTATAAATTTA	Chr1	3183923	Other	Remove
AX-179141470	GTTAAGATTCTACAAAGTGATGGTGGTGGGGAGTA[T/A]GTGAGTACTAAATTTCAAAGATTTCTTAGCATAAA	Chr1	3184593	MonoHighResolution	Keep
AX-179141471	TCCACCAAGACTTGATCATTTAAAAGTCTTTGGTT[G/C]CCTAAGTTATCCCTCAATGAAACCTTATAGATCTA	Chr1	3184886	MonoHighResolution	Keep
AX-179141472	ATCTTGTCTTTGACTCAACTAATGCAACATCAAGC[T/G]CTACTTCAGCTTCTTCAAGGTCTTTTAAATTATAT	Chr1	3185290	Other	Remove
AX-179141473	TGGAATGACAGTTTACCTCCTTCCTACTGTCATGA[G/A]GCTTCAAATCATCCTTTGCTGACCCTTCCTTATTT	Chr1	3186000	OTV	Keep
AX-179141474	ATTTATGCACTCTCCTCTGGAATCTCATTTTGTTG[C/T]TGTAAAAAGGATACTAAGATATCTCCGAGGTACCT	Chr1	3186468	OTV	Keep
AX-179141475	CAAACATCACATGATGGCTTTTCACCCAGAGATAT[G/A]TGCATCTACTCAAATAACAAAGCCAAATGATGGCA	Chr1	3199640	MonoHighResolution	Keep
AX-179141476	TGAAACAAAAGAGCCCTTCCCAAACAACACCATCT[T/C]TGTAACCGAATAATTGCAACCTGAAAAAGGACCAA	Chr1	3199845	NoMinorHom	Keep
AX-179141477	AGCTTTTGAATGAGTAAATATTTTACACATAGCAT[A/G]TGTGGCCACCTTAATTGACCTGTCACAACCCCTAA	Chr1	3207194	OTV	Keep
AX-179141478	TCAATTTCAAATGCAAATATTTGGGGGCAACTTTT[G/A]ATTGAGTCCGTTACATTACTCTATTTTTTTTGTTT	Chr1	3208195	NoMinorHom	Keep
AX-179141479	CCCATGCATTTTGTTTATGCACATGATGTGGTGTT[A/T]TGGCAATGTTGGTTAAAGTTTTAAATTTTGTTCAG	Chr1	3208630	MonoHighResolution	Keep
AX-179141480	TTCTTAAGTGAAGTTTATAAAGCACATAAGAAGAT[G/A]GGCTTAATTGAGTAGGATCTCCCATATGCACATTC	Chr1	3208839	MonoHighResolution	Keep
AX-179141481	AAATTTGAGGTTGCTTCATGCATGAGGTATTGCAG[T/C]CGGCTACTGAGGAATATGCCCATGACACCTGAATC	Chr1	3209703	NoMinorHom	Keep
AX-179141482	TGATCTGACTAAGTTCTTGTTCATTAAAGTTGTTT[G/A]AAATTTAGGAGATATATTTTTGACAGTTGGTTCTT	Chr1	3209915	MonoHighResolution	Keep
AX-179141483	GCTGGAATAGAGGCAATTATATCCAGTGATGAACT[C/T]CAGGTTGCATCAGAGGATGCTGTATATGACTTTGT	Chr1	3210025	Other	Remove
AX-179141484	CTTGCACGCTACATTCGCTTCCCATACATGACTTG[T/C]CGAAAGCTAAAAAAGGTCTTAACCTGTAATGATTT	Chr1	3210160	NoMinorHom	Keep
AX-179373854	TCCCATACATGACTTGTCGAAAGCTAAAAAAGGTC[T/C]TAACCTGTAATGATTTTGACCACGAAGCAGCATCC	Chr1	3210179	NoMinorHom	Keep
AX-179141485	TATCGCCCTGTTAAGGTGGTAGAATTTGATCTTCC[G/C]AGACAGCAGTGTGTGGTGTACCTGGACTTGAAGCG	Chr1	3210364	MonoHighResolution	Keep
AX-179374250	GTGTACCTGGACTTGAAGCGGGAAGAGTGTGCAAA[T/C]TTATTCCCATCCGGACGGGTTTATTCTCAGGCATT	Chr1	3210415	MonoHighResolution	Keep
AX-179141486	TTGGGGATGCAGGAAAAAGGGTCAGTGAGTTTTGC[A/T]GTGGACTACGAATTTGCGGCGAGATCAAAGCCAAC	Chr1	3210568	MonoHighResolution	Keep
AX-179364527	TTTGCGGCGAGATCAAAGCCAACTGAGGAATTCAT[C/T]AGCAAATACAAAGGCAATTACACATTTACCGGGGG	Chr1	3210616	OTV	Keep
AX-179141487	AAGGCATTGTAATAACTAGCCACCATTTAGCGCTC[T/A]CCGGTTGAGGGCTTAAACATGATTACAACTATTTA	Chr1	3210899	NoMinorHom	Keep
AX-179347477	ATTACAACTATTTACTTTTCCATCCTCTGTTAATC[G/A]TGATTATCATGTATTTAAGGTATCCAAATTAGGCG	Chr1	3210956	NoMinorHom	Keep
AX-179369537	TATCATGTATTTAAGGTATCCAAATTAGGCGAAGT[C/T]CAAAAGTAATCCAAATTATGGTATGGTGGCGCTTT	Chr1	3210996	PolyHighResolution	Keep
AX-179141488	TTTCTTGTAAAGGAATGCATCGTGCTTGAAGAAAA[C/A]AGCGATAACTCAAACTTTATGTCAGGAATTTTAGA	Chr1	3211823	MonoHighResolution	Keep
AX-179141489	TTCCATTTCAAAACTGAAAAACCTAGAGGTATGTG[G/T]TTTCCAAAGAAATCACTCACAAGTGGCACTGAATT	Chr1	3212066	MonoHighResolution	Keep
AX-179141490	CAAGGCTATGAAAGGTATTGAAGTGGAATTGGAGC[A/C]TGGAAGCAAAAAACAACGCTTTTAAGTTCATTTAC	Chr1	3212981	NoMinorHom	Keep
AX-179141491	TACTACCGCAATGATCCAACTTAACCAACTAAGAT[A/G]CATTCATTCCTTCTCGTAATTTCTGCATACCTTAA	Chr1	3213227	Other	Remove
AX-179141492	ACTAAACGCAGGGAAAATACTTGATATGCACAAGT[C/A]AACTGCAACTAGCAGATAATTCCATTGACACCCAC	Chr1	3213525	NoMinorHom	Keep
AX-179354508	AAGTCAACTGCAACTAGCAGATAATTCCATTGACA[C/A]CCACATAACAGATATTACCAAAATAAATAAAAAAT	Chr1	3213556	MonoHighResolution	Keep
AX-179141493	CTGGCAATGATTTTGTTTCTCTCGAAGTGTTGGGT[G/C]TGTGTTGGTTCGTTATCTCGGAGGGTTGTATCCCT	Chr1	3213967	NoMinorHom	Keep
AX-179141494	TATTCAATTCAATTGAAATAATTAAGTTATATCTT[G/T]TGTTAAAAAACGATTAGTATAAGAGAATATAGAAA	Chr1	3214642	MonoHighResolution	Keep
AX-179141495	GTAATTTCGTAAAATTTTAACCGTAACTCCGATTT[C/T]GATTCTGCTTGCACCTACACGTTTGTACTTTCAAG	Chr1	3218356	Other	Remove
AX-179141496	AAATGAAAAGAATATCTTATGCTAGATCACGTTTC[C/G]CAAGAAAAGTACTAGATCTAAACAAAGCTACACTT	Chr1	3224394	MonoHighResolution	Keep
AX-179141497	GTATAGTTTCCAAACATAGCATACCACATAGAGTA[T/A]GAAAATACTTATCGCAAACAGTAATATCACTAGAA	Chr1	3226530	Other	Remove
AX-179141498	TATTAACATATCTCTTCATTTCTTGGGCATATTCT[G/A]CCGACACCTCTTTCATTGCACCAAGCAAATTGTTT	Chr1	3235706	OTV	Keep
AX-179141499	TTTGAAAATCTAGGCAATTGGTCTTCACTTTACTA[C/T]GAAGTGTCAAATTATACATTGGTTGCTCCTGTTGT	Chr1	3236271	MonoHighResolution	Keep
AX-179141500	TTACTTGGCTAAGTGTTTTCAGAAGGGACGGCAGC[T/C]TGGCTTTTGTGCCTATAACATTCAACAGATAAAAC	Chr1	3237183	NoMinorHom	Keep
AX-179141501	GCATTTGAAACTGTAAAAGTTCTACATTAATGCGT[A/G]AGAATATGATTACTCTAACATAATCTACATTAGCC	Chr1	3237307	Other	Remove
AX-179141502	CTGCGTGACAATAAGTTGTCAGATTGATTGTGCAC[C/T]ATATATTAGTTTGATTCGTTTTGAGTGTATGATCC	Chr1	3237695	OTV	Keep
AX-179141503	AATATTATAACGGTAACTGTATGTATTATTCTCCA[A/G]CAAATATTTGTGTTGCAACATTGTGACCTAGATCA	Chr1	3238193	OTV	Keep
AX-179343761	TTGTGTTGCAACATTGTGACCTAGATCACAAATTT[T/G]GACAAAAATTCTAATTAACAATCTAGTAAAAAGAA	Chr1	3238236	MonoHighResolution	Keep
AX-179141504	CTTCTTTACGTAAATTAAAGTAGTTTTGACCATCG[G/A]TTGTATAAAAAAGATAGGTCTAACTTCACCTATGA	Chr1	3239312	PolyHighResolution	Keep
AX-179141505	GATGCGTAACCGTTTGTTTATTCTCTTTTTGGGCA[A/G]AGGCGGGAAAGGCCTCGTTGGCACTTTGACAGTTC	Chr1	3243947	MonoHighResolution	Keep
AX-179141506	TGAATCGATTCATTGTTCTAATGTTTTCCAAAGAG[C/G]ATATCGGTTTTGGTTTGTGTTAGGAATTCCCAATA	Chr1	3249927	Other	Remove
AX-179380320	ATCGATTCATTGTTCTAATGTTTTCCAAAGAGCAT[A/G]TCGGTTTTGGTTTGTGTTAGGAATTCCCAATAGAA	Chr1	3249930	NoMinorHom	Keep
AX-179141507	AGATCAAAGGAGTGATGCTCTAATCAAGGAAGTTC[G/A]CAATACTTCTTCACGATATCTTTGAATAAGCCATA	Chr1	3250322	MonoHighResolution	Keep
AX-179141508	ATTCGCCTCTGCTGGCAGTAAGCTGAGATACATTG[T/G]TTTCGTGTTAATCTTAGTTGTTTACTGTTGGAGCT	Chr1	3250449	MonoHighResolution	Keep
AX-179141509	AGCCTGGACCAGCTGAGGAGGCAAGTGCAGCTACT[G/A]ATAAAGTGTTGGGTGTAACTCTTGCTGCTGTTGGT	Chr1	3252509	MonoHighResolution	Keep
AX-172346873	TTGTTTCTCATACTTAATCCAAATTATGCACCACT[G/A]AATGTAGCTTATGGTGGCTTGAATATGATTCACAG	Chr1	3252769	PolyHighResolution	Keep
AX-179141510	CTTATCTGCAGACAATGTGGCACTTAAATCTGAAA[T/A]AAACCGGTTAACCGAGAATTCTGCTACACTGAGGC	Chr1	3253047	Other	Remove
AX-179351176	CTGAGGCTAGAAAACACTACATTACTGGTACATCC[A/G]CATACTATGTCAGAATCATTTCTTTACTCGGAAAT	Chr1	3253111	Other	Remove
AX-179141511	CGCTGCTGGCTGATCATCGACCGGTAATTGGCACA[G/A]TTTATTTAGTAACGTAGTTTTGGCATATTACAAGC	Chr1	3253460	NoMinorHom	Keep
AX-179141512	GCTGGAATGGCCACTGAAAGGTGATGTACATTGAA[G/C]GGTGTAGAGATTTAGTTTAGAACCACCTTCCTTAA	Chr1	3253704	OTV	Keep
AX-179354399	TAGAGATTTAGTTTAGAACCACCTTCCTTAATTGT[A/G]TGCGTGTGGGTGTGATGTAAACTTAATTAACAGTA	Chr1	3253744	OTV	Keep
AX-179366076	GCGTGTGGGTGTGATGTAAACTTAATTAACAGTAA[T/C]GTGATGACACTGCAATGTCGATGTATGGTTTTATT	Chr1	3253781	MonoHighResolution	Keep
AX-179141513	ATGACACTGCAATGTCGATGTATGGTTTTATTTGT[A/G]ACTCATTTGTCTAAATATTCGGCTCCATCTCTCCC	Chr1	3253820	OTV	Keep
AX-179141514	ACTTCATGGAGGAATAAGCACGGCGAAGAACTCCT[A/G]TTCACTAGCAGCAAGGTATAACTTTTCATTTCCTA	Chr1	3256309	NoMinorHom	Keep
AX-179141515	TTCTTACAATTTTGTGGCTGTTGTAGTTGAAAGCA[T/G]TTGATTTCGTCTTTTATCCTGGCATGAATGTTCTC	Chr1	3256409	NoMinorHom	Keep
AX-179141516	AAAAGATACTAAAATCTGAAAACTCCAACTGATGC[T/C]TTTTACTTAATGCTTTTGAAGTTTGGGAACTGTGG	Chr1	3256876	MonoHighResolution	Keep
AX-179141517	ATCAACTCATTTCCTATTGATTGAAGTTTGTATGC[T/A]CAATTTTTGTAACAAAATGCAAGTCCTAGATAATT	Chr1	3257157	MonoHighResolution	Keep
AX-179141518	TTGGACAACCTTTGTGAAAGACAACGTTTTACAGA[A/G]CAAGGAGATGCCATAACTTTTGAGTCTGAGGTAAA	Chr1	3257543	MonoHighResolution	Keep
AX-179346295	TGTGAAAGACAACGTTTTACAGAACAAGGAGATGC[C/A]ATAACTTTTGAGTCTGAGGTAAATTCTTTTTATTT	Chr1	3257555	MonoHighResolution	Keep
AX-179141519	TTTGATGGAAAGTGAAATAGATTGAAAATTTTGGC[G/A]TGTGGAGCTTGTATACTCAAGTCTCAGTTTTTCGT	Chr1	3258069	PolyHighResolution	Keep
AX-179141520	TCTTCTTGTAATTAAGAACTCTTGGAGATTGATGC[A/T]GGGGGATAATGGCCTTTGGGCAAAACTTTTACAAG	Chr1	3267176	MonoHighResolution	Keep
AX-179141521	TACCTTTTTTCTGTGTGGTTTTACCCTTTACTTTC[G/T]TTTTTTAACGTTCTCAGCCGATTTCGAAGCTCGAT	Chr1	3270586	MonoHighResolution	Keep
AX-179141522	TTGGATCTTTGGTAGGCATTTTTTTGTTTGGTTTT[C/T]TTCCAATGCAATTTTGCGATTGAACAATTTTTGAA	Chr1	3270835	MonoHighResolution	Keep
AX-179141523	GCGGTGTTTCAATAGTGTTTGGAGTTTTAGTGTGC[G/A]GTGGTATAGTTTAGTCATCCAACAACTTTTCAGTT	Chr1	3271996	PolyHighResolution	Keep
AX-179141524	ACTTGTATGATATTTGTCTTGTTAAATTACTTAAC[A/G]GTAAAAGTATGTGTAGAAACATTCTTGATGCCTTA	Chr1	3272200	CallRateBelowThreshold	Keep
AX-179141525	GGAAATGTCAATAGTATATCATGTTTTGAATTGTT[G/T]CCAATGCTTTGGCTGAAGACGAAACTCAATCTATT	Chr1	3272454	PolyHighResolution	Keep
AX-179365308	TGGCTGAAGACGAAACTCAATCTATTAATATTCTT[T/C]CACCAAATTGTTTTTGCAGGTTGCCTTTAGGACTA	Chr1	3272499	MonoHighResolution	Keep
AX-179141526	TGCTCTCACCATATCTAAGGTTCTGATCTCTTCGT[G/A]ACTCGTTATGATTTAATAATGTCATATGTTTCAAT	Chr1	3272640	NoMinorHom	Keep
AX-179359707	TCACCATATCTAAGGTTCTGATCTCTTCGTGACTC[G/A]TTATGATTTAATAATGTCATATGTTTCAATTTTTC	Chr1	3272645	NoMinorHom	Keep
AX-179141527	TTCACAAATTACCTAATTTTAATCTTCACCATGTA[C/T]GCCTCATCTGGATTTCCATCAAGGAGCATATGCCA	Chr1	3272820	MonoHighResolution	Keep
AX-179141528	GTGGTTTAATGGATATTTATCGTAACAACTTTGAA[A/T]TATCAGCAGTTAAATGTTCAATTTACCGTCTATAT	Chr1	3273331	NoMinorHom	Keep
AX-179141529	GTGAATTGGTTTAGATGATGTGGTCAGCGTGAATT[C/T]AAGTCATCCAACGCTCTACTTAGTATGAAAGTTGG	Chr1	3274739	OTV	Keep
AX-179141530	CAATGACTTATAAGAGATTGAGTTGCTCTTTATGC[T/C]GCCAATTTGTTTTAATGGTGCAACCCCAACTTTTT	Chr1	3283858	PolyHighResolution	Keep
AX-179141531	CAAGTTTAGTGTCCGTTTAATGATGCGTCATGGTT[T/G]ATGTTTTATTAAAAGTTCATAACCAGTTATGTGTA	Chr1	3285093	NoMinorHom	Keep
AX-179353415	GTCATGGTTTATGTTTTATTAAAAGTTCATAACCA[G/A]TTATGTGTATTTTTACAAAAACTAGTATACAAGTT	Chr1	3285119	PolyHighResolution	Keep
AX-179141532	CAAATCTTCCCTTTAAAGGAAAGAAAAAAGAAAAA[G/T]TGACAAACAAAATGATTGTGTAGAAATACTTTAAT	Chr1	3285329	MonoHighResolution	Keep
AX-179141533	AATGCATGTTTTGGCAGTGAAAATAATGTCCCTTT[C/G]AATTGGGATTTTAGAGAGAGGTTGAAGATAATGTC	Chr1	3286204	PolyHighResolution	Keep
AX-179141534	TCAAATGCATTTGTTTGGTTTGCTCACAGTTATGT[C/G]TTGATATATAACTTGTAATCTCAATTGCATACAAA	Chr1	3287024	NoMinorHom	Keep
AX-179348309	TTGTTTGGTTTGCTCACAGTTATGTCTTGATATAT[A/G]ACTTGTAATCTCAATTGCATACAAATTCAACGGTT	Chr1	3287034	PolyHighResolution	Keep
AX-179141535	AGGAAGAAAGTTGGGCAAAAGGAAGCTCTGGTGTC[A/G]CGTCATAAACAATGCAGCTATGCGACACGGATATC	Chr1	3287593	Other	Remove
AX-179141536	ACCAGCTGTTGTAGACAACTTGATTCAACTTATTC[A/T]CTTGCCCCTTCTGTGCAGATCAGGCGAAGAATTCT	Chr1	3303694	Other	Remove
AX-179141537	GTTTGGCGCCCTCTGCTCCACGCCACGAATTATAC[A/G]TCGAAGTATCGAACACATACGCAATGACGCACTCT	Chr1	3307159	OTV	Keep
AX-179141538	TTAACCCTCTTGACGTTGCCAAGGTTCTGCTATTT[C/A]TCTTCCTTTTTTTGTATTCTTTGTATTTAAATTTG	Chr1	3307538	OTV	Keep
AX-179351219	TTCTTTGTATTTAAATTTGTCCATTTCTTCATCTT[T/G]TGGACAATTTGTCCCACTTTCCATATGCTGTGATT	Chr1	3307590	PolyHighResolution	Keep
AX-179362359	TGTCCATTTCTTCATCTTTTGGACAATTTGTCCCA[T/C]TTTCCATATGCTGTGATTGAGATTCCGTATTCTTC	Chr1	3307607	PolyHighResolution	Keep
AX-171987527	TACACAACTGGTTTTCGATTACTTAGTTTAGTAGT[A/G]CCTCTTTTATTGAGTTCATCTTCAATTCTTAATTG	Chr1	3307961	CallRateBelowThreshold	Keep
AX-179141539	TAGATGCTTTCAGATTTGAGATCTTCCATGCCACG[C/T]ACAAGCTCAATACTTGGATCCAAGACTGTCTGCCC	Chr1	3308124	NoMinorHom	Keep
AX-179378256	AGTATAAAGGAACACTGGATGTGCTGTACAAAGTC[A/G]TACGCCAGGTTAGTGGGTGCATACATTTATGTTTA	Chr1	3308209	PolyHighResolution	Keep
AX-179141540	GCCATGCCAACTGTAAGTCTCCTCTTTCCAATGAT[T/A]ACCTCTTTTATCTAAATGGTTCCTTGCAGCGTTAG	Chr1	3308748	NoMinorHom	Keep
AX-179378579	TGCACTTTGTTCTGGAAGTAATGTTGCTAGTACTT[A/G]CTTTTTCTATTTGTCAATCAGGTGGGGATCTACAT	Chr1	3308825	NoMinorHom	Keep
AX-179141541	TTAGTTGCAGGGTCAATAGCACGATCCTTAGCTTG[C/T]GTTTCTTGTTACCCTGTTGAACTGGCAAGGACGCG	Chr1	3308975	PolyHighResolution	Keep
AX-179141542	ATTTGGAGGTATATGAGACTTCTAACCGCAATATA[A/G]GCCATCAATCACATGATTTCAGTTCCCTAAATTAA	Chr1	3310191	NoMinorHom	Keep
AX-179141543	TTCATGGGAGTTGTTCCCCGTGTTGGCCGTGCCGG[C/T]CCTTCTGTTGGCATAGTCATCTCCTCATATGAAGT	Chr1	3310337	NoMinorHom	Keep
AX-179141544	ACTAGAAACACCATTAGCATCATCACCAGTAGCAC[C/A]AGAACTCTCCACAACATCGTCAGCGAACACGCAAA	Chr1	3311851	Other	Remove
AX-179141545	ACCACAACTGCATCACCCTTCATAAACTCTCCTTT[A/C]TTTCGGTTCGAAAACATATCATCGCCACGATCGGC	Chr1	3312176	Other	Remove
AX-179141546	TGCAGACCTGATCATATAAGATGGATTTGATTTTT[G/T]ATTGATGCACTTCTGCGCCAAGCAGAGAGCAACCT	Chr1	3312826	NoMinorHom	Keep
AX-179141547	TCAAGATTAATCTGAGACTTAATCAAGTGCTCATC[T/C]TCAAAGCTATAACATGAATACGATATTTTAACATT	Chr1	3321966	MonoHighResolution	Keep
AX-179141548	AACTATCTCCAAAAATCACCAAATTTGACAGAAAT[A/G]TAGATCTCAATGAGTGGAGCAAGTTTTATACCTAT	Chr1	3322710	Other	Remove
AX-179141549	ACATTATAATCTTATAAACCAATTCACTCCGAACA[C/T]AAAACGTAATTCATATTCCACAATGCTCCCCTCCA	Chr1	3326257	NoMinorHom	Keep
AX-179141550	GTAATAATGACAGTTGCTGGGCTGGCAACTTACAG[C/A]AAACATTGGGAACTTCCGATAGTTGTCAAGAAAGG	Chr1	3327039	MonoHighResolution	Keep
AX-179141551	ATTAAGAGAATAGGCCAAAACTAAGCAGATATATA[G/C]GATAATCATTTTACAACAATTCCATTTCAACTTTC	Chr1	3327699	MonoHighResolution	Keep
AX-179141552	TGCTTTTTTGGAAAAGAAAAACAAAGGTAAGACAA[G/C]ATTCTAACCTGCAGAAGTCTTCTCATAACATCAAG	Chr1	3328016	Other	Remove
AX-179141553	ACATCTTTCCGGTCGCCTCCCTGGTGCATTTCAAA[T/A]TTTCAAAACATAATCACAGACATCTTTATCAAGAG	Chr1	3329522	MonoHighResolution	Keep
AX-179141554	TTAAGACGCAGAGAGGAAAAGAGAGTAGAGAGTCA[G/T]AAAGTGAGTGGGAGTGGGAGGAGGGACCTGAGTGG	Chr1	3330051	MonoHighResolution	Keep
AX-179141555	TCAAGCTTCCACTCCGGCATGGTCTCATAGTCGGA[C/T]TTAGTGTACCGCGGATAGTGCAGAGGCATCTGAAA	Chr1	3331664	MonoHighResolution	Keep
AX-179141556	TGATGTGAAAACCAGAGAAAGGAATAATATTGTTT[G/A]CTGTGTATGTACGAAGCAAAGCACTGTCGAGGCTG	Chr1	3331919	NoMinorHom	Keep
AX-179141557	AACAATCAAGATTGAATTAAAGAGATACTATTTTT[C/T]CTTACTTCTCGATCTAATAGATATAAAGCCGGACT	Chr1	3332580	MonoHighResolution	Keep
AX-179141558	TTTGATAAGAGAAGTAGCTCACTGATAATAAGTTG[T/G]AAACTCAACTCACGCTCTAAGTTTGAACCTTCAAA	Chr1	3332720	PolyHighResolution	Keep
AX-179141559	CTTCCAGTGCATCATTATGAATCTGCAATTATTCA[G/T]AAATGTTCTCCATTAGAACGATGGTCTACTATAAT	Chr1	3333022	MonoHighResolution	Keep
AX-179141560	TCATAAATTGATTATTTTTGTCATATGATTGATGT[G/A]GGATCCTATTCTCCAACAAGATATTCTTATTTTTT	Chr1	3333681	NoMinorHom	Keep
AX-179141561	CTAGATGAGTATGTTTGTCTCTGCTGTTTCATCGA[C/T]AAGATTTGGCAGAAACCCTCATCGTCTTCGATGTC	Chr1	3337706	MonoHighResolution	Keep
AX-179141562	GGTGGTTGACATATCCTATTCGATCGAACCATTTT[T/C]CCCTGGTTAGTCATATAATACCTCGACCATTATCA	Chr1	3337856	PolyHighResolution	Keep
AX-179368486	TGGTTGACATATCCTATTCGATCGAACCATTTTTC[C/A]CTGGTTAGTCATATAATACCTCGACCATTATCATT	Chr1	3337858	NoMinorHom	Keep
AX-179354380	TATAATACCTCGACCATTATCATTGTTTTCTTATT[A/G]CTTCTTTTTGTTTAATACGTTTGGTTCCATTTCAG	Chr1	3337905	NoMinorHom	Keep
AX-179141563	TGAAATGGAGCAATTTCGAAAGATCGGGGAGGATA[T/C]GGGAAGTTTAAAGGCCTTAATGGTGTTCCAAGACA	Chr1	3337995	PolyHighResolution	Keep
AX-179141564	ACGGATCAGAGACACAGAATTTGAATGGGAAGCTC[T/C]TACCTAGTTCAATCCTGGTAGGGTCTAAGGACTAC	Chr1	3338645	PolyHighResolution	Keep
AX-179141565	CCTTTAATCTGGTATGCGCCGGAAGTTCTGGAAGA[G/T]CAAGAACAAGGAAAAAGTACTGAGAAAAAGTACTC	Chr1	3339293	MonoHighResolution	Keep
AX-179141566	TTTGAGCTTCTGACAGGGAAAGTGCCCTTTGAGGA[C/T]AGTCATCTCCAAGGGGACAAGATGAGCCGAAACAT	Chr1	3339401	MonoHighResolution	Keep
AX-179141567	AAATGTTGGCATAGTGATCCATACCAACGGCCAAG[C/A]TTCTCGTCCATTTGCAGGATTCTTCGCTATATCAA	Chr1	3339536	PolyHighResolution	Keep
AX-179141568	ATTGCAGAGAGAGAAAGAACGTCTTCAAGCCTGAA[G/A]GATACTTCAGAATCGGGAAGTGACGGAGCTTCAAT	Chr1	3339773	NoMinorHom	Keep
AX-179367321	GGAAGTGACGGAGCTTCAATCTGTGGGGATGAAAT[T/C]GTGGTCCCTGCAGATGATTCGTTCCCATCAACACC	Chr1	3339824	MonoHighResolution	Keep
AX-179141569	TCAAATGTACAGAAAGAACTCTATACCAGGAGAGA[G/T]ACGGAGGAAGAAGAAATTGTTTAAGTCCTGAAAGT	Chr1	3340506	PolyHighResolution	Keep
AX-171987485	GCAAGAGCATTGGGATTTCATTTCACAGTCAGAAC[A/C]AGATATACATACACCATGAATGGGCAGAAACTCAG	Chr1	3340591	OTV	Keep
AX-179141570	AGAGTTCCAAGCATTTAGACTGATATCTGTACATT[T/C]AATAATTTCTTTTACAGGTTGATTAGGTTCTATAT	Chr1	3340993	PolyHighResolution	Keep
AX-179141571	ATACAATGATCTTCAGTAACCTCCAGTTTTGGAGG[C/T]AGACCAGCTCAAACATCGCTGCTGTACCCGTGATT	Chr1	3341179	MonoHighResolution	Keep
AX-179141572	GGCATCGGTAGACTTCTGTAGTAACTATAAACCTG[T/G]AAAGGGAAAAGCACAGAGAGCGGAACAATTATAAT	Chr1	3341716	PolyHighResolution	Keep
AX-179141573	TCAAACACCAACCCATTATTGAAAAATATTAATTC[A/T]TATCTGGAGGACAAAACTTGAAGATAAACAAATTC	Chr1	3341948	MonoHighResolution	Keep
AX-179356280	CATGCTATGTATCCATCCAAAACAGATAAACCCAC[G/A]AAATTCTGAAAAGACAAGATGTGGCGAGTTAGAAC	Chr1	3342042	MonoHighResolution	Keep
AX-179141574	CATGACCAGGTAAAGTGCACCAAGGGATTCTAGTA[T/G]TCCGAAGATCATAGCCATAAATTTTGTAATCAGCG	Chr1	3342339	Other	Remove
AX-179141575	GCAGCATTCTGGATTGTGTCTGTTGATTTTTTCTG[C/T]ATAAACAGATGAAAAAGTTTCAGAAAGATAATCGA	Chr1	3342467	MonoHighResolution	Keep
AX-179141576	CTGAATGAAGGCAAATGAACACGGCATTTTTGATT[C/T]GTAAATAAAACAGGATGGTGACTTAAAAGATCGTA	Chr1	3342746	OTV	Keep
AX-179141577	GCTCCAAGCCGATCACCTGATTTCTGGTTGGTGCT[T/C]GAATCCTGACTACCATTTCGCACATGAAGCCAACT	Chr1	3343214	MonoHighResolution	Keep
AX-179141578	CCTTGTGTGCTAAGGAAACATCTGAGGATGTTCCT[G/A]ATAAGGACCTCCCTCCAAACTTGTTTATATCTTCT	Chr1	3343455	PolyHighResolution	Keep
AX-179141579	TCAGACTGCAGGATCTCTCTGCAGCACATCGGAAA[A/T]TAAGAACTTCAAAATTTGGCCAATTAAACATAAAT	Chr1	3343688	MonoHighResolution	Keep
AX-179141580	CTGCAGATGGTGATACCTAGTTGTTGGACGAGACA[A/T]AGGTTCAGGATGGAGAAGCCATAAGCAAAAGCCAG	Chr1	3343878	NoMinorHom	Keep
AX-179141581	TTGGACCAGCTATGAAATATTCGTCCTCATTACCT[T/A]CACTCATTTTTATCTGTGTTCCACCTAAAATACGT	Chr1	3344365	NoMinorHom	Keep
AX-179141582	CTGATTGTTTTTCCCTTTGACATTTCCTTTACAAG[T/G]AACTGAGAATTGCTATTTGTAGATTGCGTCTTCAG	Chr1	3344880	MonoHighResolution	Keep
AX-179141583	CCACGAAAATTCTTACTTCTGAAACCTCGTGCTAC[T/C]GCCGGGTCTGGGTCTTGCCAACATTCTTGACTAGA	Chr1	3345150	MonoHighResolution	Keep
AX-179141584	CAATGGAGATTAATAAGTTGTTGTGAAGTGGCCTA[C/T]TCATGTCACAATAAAAATGAATGAATCAATGACAA	Chr1	3345510	OTV	Keep
AX-179141585	AGAATTGTTTGCTTCAGAATCTTGATTGTTGAGCA[T/A]GTTAATGATCGAAAGTTTTAAGGTTCATAACATGC	Chr1	3348632	Other	Remove
AX-179141586	TTCAGTCATTCAAGAATTGCTAAAATTTCAAGGTC[T/A]GATTGATCAGCTTGTGTCAGTAGCCATAACAATAA	Chr1	3348769	MonoHighResolution	Keep
AX-179349473	CCTAAATAAAGGTGTGACTAATCTATATTGGTTCG[G/A]TTACTAATAGCTTAGGGGAAGAATGTAAGATGCAT	Chr1	3348849	MonoHighResolution	Keep
AX-179141587	TGGAACCAACTATAAGAAGTGGAGGCAAGATATTG[A/G]AATAGCTCTAGGGCTCATGGATTTCGATTTAGCTC	Chr1	3349134	NoMinorHom	Keep
AX-179374247	TTGAAATAGCTCTAGGGCTCATGGATTTCGATTTA[G/A]CTCTAAGAAAGAGTGAACCAGCTAAGCCTGCTAAT	Chr1	3349166	Other	Remove
AX-179141588	CACCAATATAAGAACAAGAAACAAGTCAATGCAGT[G/A]CAACATGTTGATCTTGCACATCCTTCAAGTGAGAG	Chr1	3349675	NoMinorHom	Keep
AX-179141589	GAAGGGTTAATAGGGGTCACAACCATTTAAAAGTT[A/C]ATAGGGTTGTTGGTATAAAGTGTTTCTTCTATAAA	Chr1	3349784	MonoHighResolution	Keep
AX-179141590	ACAATATACCAATAAGCGTAGTTAACACAATAGGG[C/G]ACAAACGAACATTGACAAACGACACCTCATCCAAG	Chr1	3350336	NoMinorHom	Keep
AX-179141591	GTGCCTTTGTTGCTTTCAAAATTTATAAAGCAGAA[G/A]TAGAGAATGAATTAGACTGCAAAATCAAGGTAGAA	Chr1	3350705	CallRateBelowThreshold	Keep
AX-179141592	CGAAGCTACCTACTTTTCTTTAGGGAGAAGCAATC[A/C]AAAATGCAAATTACTTGCTGAATAAGGTCCCTATC	Chr1	3350968	PolyHighResolution	Keep
AX-179141593	CCAAGTTCATTGAAGAAGTTAAAGATGATCAATGG[G/A]AAGAGAAGCTTGACTGAAATGAAGATACCACAGCA	Chr1	3351264	MonoHighResolution	Keep
AX-179141594	AGAAATGGCTAGCAAGCTTTATGCTTCTCTAGTTG[G/A]GAGTCTCATGTATGCACATGTATGTACCAGACCTG	Chr1	3352464	Other	Remove
AX-179141595	TTCAGTCCTAGCTGTGCATTGAAGGATGTCTTCAC[A/T]AGGTTAGTACAATGGTGTTTTAATATTACATGAAT	Chr1	3354249	MonoHighResolution	Keep
AX-179141596	CTAAAGGATTTTCTGAGCTCTATCTTCTCACACAA[G/T]ATTGCTTTTCATGGTCTTCCTTCCTGTCAAGATTT	Chr1	3372981	MonoHighResolution	Keep
AX-179141597	ACGATTCATGGCATCCAGCACGTCAAGTAACATTC[G/A]GCAAAGCGCAATAACATTATCTAGTCACAATGGTC	Chr1	3376548	NoMinorHom	Keep
AX-179141598	CACATATATTCAAGTCACTCTCTAACCAATGTAGG[T/C]CCACTAGGCTTCACTTAGTCTCCTGTAGTACTAAT	Chr1	3377485	Other	Remove
AX-179141599	TGAATCCCTCTACTTGTAATTTAGATAAATTTTGC[G/A]TATACAACAGAATAACGATTTTGTATTCCTGAAGG	Chr1	3379883	OTV	Keep
AX-179141600	AAATGCTTTCTCAAAGCTTATGGAAGGCATGCGGA[T/C]GCATGTTTTACATTGTCAAAACACTTATTGGCACA	Chr1	3380815	OTV	Keep
AX-179141601	TTGTCTACAAACAAGTAGAACAAAAGGTTCATACT[G/A]ACCTTAACACAATTGGGAACCAAACCCTTGTACAA	Chr1	3381789	PolyHighResolution	Keep
AX-179141602	TGAGACCAACATATGGAACCTGCAAACAAAATTGT[C/T]GGTGTAAGGTTCACAACAAAAGTAAATCTTGCAAT	Chr1	3382153	Other	Remove
AX-179141603	ATAGATAAATCATCGGAGTTAGATCCTAGAGAGAC[C/T]ATCTATTGCTAAGTCAGCAAACTTTATTTCTTTTT	Chr1	3382269	MonoHighResolution	Keep
AX-179141604	CCCTCAGTTCTCCAGATATGCTTCAAGCCTTGTAT[C/T]GTTCCATTGTATTTTATGTTATGCGGATTCTGGAC	Chr1	3383523	Other	Remove
AX-179141605	CATATTCAATAGATTAGCAAGATTTAATATTTCGA[T/A]CTCCTTCTTCTTTTGCATTAACCAAGCAATTAAAT	Chr1	3383989	MonoHighResolution	Keep
AX-179353798	TTTCGATCTCCTTCTTCTTTTGCATTAACCAAGCA[A/C]TTAAATTTAAAGATTCAACCACATTAATTGCTTCA	Chr1	3384018	MonoHighResolution	Keep
AX-179141606	TTAAGTGGAGGCTTGTTTGTTGACAATGGGGTTGC[C/T]AGCTATCTATGTTTGCCACTAGCTACTTGTTGCTC	Chr1	3393738	NoMinorHom	Keep
AX-179141607	ACTTCACTTTTGAATTTGGAATTTCAGAGGACATG[A/G]CCTGCTTTAGGAAAAATATATATAGTAGTTAGTTT	Chr1	3402391	Other	Remove
AX-179141608	AAATGCAAACAGAGGATGCAATGCAAGAAGAAGAA[A/C]GAGAGCTACTGTAGTCTGTAGTGAGACATTGGTTG	Chr1	3403084	MonoHighResolution	Keep
AX-179141609	TTGAGGACTAACTTTATTCTACTTGTCAATCTCAA[C/T]GATATAATGCTGTTCAACAAAGCTAGATGCTAAAG	Chr1	3403579	MonoHighResolution	Keep
AX-179375933	TATAATGCTGTTCAACAAAGCTAGATGCTAAAGAG[A/C]TGTAACAAGACGGAAAACAAAGAGATAATATTGAG	Chr1	3403617	Other	Remove
AX-179141610	ATGTTAAGCAGTATTTTTCTTGACATAAGCATAAC[A/G]ACTAATAAAAAAGTATATGGCAGTTGGTGAGTAAA	Chr1	3404530	MonoHighResolution	Keep
AX-179141611	ATTTGAGTGCATATTTCTTATCTGACTGTTTAGAC[A/G]GTGGCCGCTGCCTTAAGTGACATTGATACCCACTG	Chr1	3406238	Other	Remove
AX-179141612	ATTTTGTTAACAGGAGATGTCCTCGCATTCCCAAT[T/A]TGAATCACAAAATGGTGATCATTACAACAAGGATT	Chr1	3408827	NoMinorHom	Keep
AX-179141613	TCGCTTTCTGAATCTTGGGTTTTGTTGGTTGTGAA[A/G]GGTTTTAATTTTCCAACCAATTTTTTCTTTCTGGT	Chr1	3414322	PolyHighResolution	Keep
AX-179141614	TGGGTGTTTGGAGGATTTGGGACTAGGTTTAGTCC[G/A]ATGATTTGGGCATGTGTAGTTCTTCTCACCTAATC	Chr1	3415231	MonoHighResolution	Keep
AX-179141615	ATGGTCGATGCCAATTGTTCAGGGAGTACCCCATT[G/A]CGAATGGAAAGGCCTTGCAGTTTATCTATGGCAGC	Chr1	3415382	Other	Remove
AX-179141616	GTGCAGTCTCAATGCTGCAGCCCAGACGAAGTGAT[A/T]TTCGGCCCCGATTTCCAACAATCGTTGTATTGCCA	Chr1	3415543	NoMinorHom	Keep
AX-179141617	ATAGCATTGTCCTTGCATTCGGAACCTTCGAGCTG[C/T]TGTGGGAAGAACTGTGTGCTAACATTCGAGACGGG	Chr1	3415673	MonoHighResolution	Keep
AX-179141618	AACAAGCACAAACAAAACAATGAAAGTAGAAGTAA[A/G]GGCAATCTTAAAAAAATTGATTGGAAATAATATAA	Chr1	3416584	MonoHighResolution	Keep
AX-179141619	GCTCCGCTGGTGTTTTATACACGTGATTCAGTTGT[C/A]CTATTTGGTGAACATAGACAGATAATCCAACTCTT	Chr1	3416846	PolyHighResolution	Keep
AX-179141620	GCGAGCTCAAGTGGTGTGGGACGATCGTAGATTTT[A/T]GGTTTAAATCTCTTTGTAAACACATATATGCTCAT	Chr1	3418631	MonoHighResolution	Keep
AX-179356701	GTTGGTTTTATGAGCATTTTTTAAAGTGTCATAAA[T/G]ACTTTGTATCAATCTTCGACTCAAAATAAGTGGAG	Chr1	3418725	OTV	Keep
AX-179141621	AATACTTTGTATCAATCTTCGACTCAAAATAAGTG[G/A]AGAAATTAGTATTTTGATTACATTGGCAGTCATCC	Chr1	3418758	OTV	Keep
AX-179141622	TTCATTTGGATAACATGTCATGTGAATGATCAAGA[A/G]AAACAGCTTTACAGTTGAAAGCATTTTGTTTTCAT	Chr1	3418904	NoMinorHom	Keep
AX-179141623	GCGATCAGTGCATGTCTAATTAATTTCACATAAAC[A/C]AATACAAGGTGAAATTTGTTTTTCGTTGATAATAC	Chr1	3419205	Other	Remove
AX-179351078	TACTTTTCTTTACAACTTGAGCTAATTCAAAGAAC[T/G]TCAAATTCTCTTTTTCATTTCAAAAAAATTCATGA	Chr1	3419294	NoMinorHom	Keep
AX-179141624	TTCCCATAACATTAATAAGAAAAAGAGAGAATTTC[T/C]CCCTATAGAGGGCAATATAGTGTATACAATGGTAT	Chr1	3419943	CallRateBelowThreshold	Keep
AX-179141625	TGGACAACCTAATTTGATACTATGATGAAAGCTGG[G/A]GTTCCACCATAAAACCAATTGACAATATGAGGAGT	Chr1	3420199	OTV	Keep
AX-179141626	ATGGACGAAGAGCTCAACAAAGACGGAGACGGCTC[G/A]GGGTTTGGTGGATTTGTCGCTAGTGGATCAGAAAT	Chr1	3502451	MonoHighResolution	Keep
AX-179141627	AGGGTTTGTTTCTAAATCAACGCAACTATGTGTTA[G/T]ATCTCCTAAACGAGTCAGAAATGCTTGACAGTAAA	Chr1	3583959	PolyHighResolution	Keep
AX-179360787	CTTTTGGATTGCAAGTTCAAGGTTGATATGGAAGG[T/G]GACTTGCTTTCTAATGTTAGCTATTATCAAAAGTT	Chr1	3584042	NoMinorHom	Keep
AX-179141628	TGCGATACATCAAAGGCTCTGTAAGACATGGAATT[C/T]TCATGCAAAATCATGTTTCCACAACCATTCAAGGT	Chr1	3584240	PolyHighResolution	Keep
AX-179353971	GTTTCCACAACCATTCAAGGTTACACTGATGCTAA[T/C]TGGGCAGGCAACGCCTTTGATCGAAAATCAACCAC	Chr1	3584290	CallRateBelowThreshold	Keep
AX-179363264	CACTGATGCTAATTGGGCAGGCAACGCCTTTGATC[G/A]AAAATCAACCACATGTTACTGCACATTTGTGAGAG	Chr1	3584313	Other	Remove
AX-179141629	GAATCTAGTCACTTGAAGAATAAAAAATAGAATGT[T/C]ATTGCTTGATCAAATGCTAAGGTTAAATACAGAGC	Chr1	3584385	NoMinorHom	Keep
AX-179141630	AAGTCTTCTTTGTGATTTGGAAATATCCGATTGTA[C/G]ACCCATGTCTCTTATGTGCAACAACCAAGTTGCGA	Chr1	3584492	OTV	Keep
AX-179141631	TTCTTAACATAACACAGAAAATACAAAAAGAAACC[C/T]TTCAATTTACAACATGTACCTATATTATCTTCATT	Chr1	3584933	MonoHighResolution	Keep
AX-179141632	TCACTTCTAATCTTTAATTGATAATACCCAGATCT[C/T]AAATTAATCTTAGAAAACATGCAAGCACCTTGCAA	Chr1	3590899	Other	Remove
AX-179141633	GAATGACATTAGTAATAGCCTCTCTAAGTTGGGTA[A/C]TATCCAGAAAATTAGACTCAAAAGAGGTACGTGGC	Chr1	3593138	NoMinorHom	Keep
AX-179141634	TGGCATTTTAAACGAAATTCTCTTTAAAACAATTT[T/C]TGGGAAATGCATATATAGAAAACCAAAAGCCCACT	Chr1	3594368	OTV	Keep
AX-179354012	TAACCCCAAAGTTTTTTCTGGCTGTGCTTGTCCTC[C/T]GAAAATGTCTCACCTGACACCGTTAGTATATTCCA	Chr1	3594460	Other	Remove
AX-179141635	GATGGAATATTCCTTGTCTTCTCCGGTGGCTTTGC[C/T]GGAATCCGACGCCGGTCGCCGCTGCGTCGTCATAG	Chr1	3594539	MonoHighResolution	Keep
AX-179141636	CATTTATTGTATGTAAGAACGTTAGCAATAAAGAT[T/G]GGGCAAAAATAGTACTGCACAAGTTATTCTTGCTT	Chr1	3598395	MonoHighResolution	Keep
AX-179141637	CTGTAGACAATTGTAGTTATCCCTGTAGACATTAC[T/G]TTACAAGGTCAAAGACTCAAAGGGTTGTTGAATCC	Chr1	3600953	MonoHighResolution	Keep
AX-179141638	GCAAGCAACAAATATGTGTATGTAATTGACAGAAA[A/T]TTAACAAGATCGGGATTGATCGATTGACAGATAAG	Chr1	3619515	NoMinorHom	Keep
AX-179141639	TTAAGCACCCCTCAAACCGCTCAAGGTAGAGAAAA[C/G]AAACAAGTGATTATCCAACAATCTCATACCTATAT	Chr1	3620095	OTV	Keep
AX-179141640	TTGGATCGTCTTTATAGGTTAACTTAAATCACACT[C/G]AGAATCCCAAAACGATGAATGATCGAACCCGACAA	Chr1	3620498	Other	Remove
AX-179141641	CATGGGAATCCAGAATCACAGGCAGTTGGTATACA[G/T]GTGATTACAGAAAATGCTGACTGTTTTTAAAATTG	Chr1	3620600	MonoHighResolution	Keep
AX-179141642	AAAGAGTTGACATGTTTTAGGACAATCATAATGTC[T/C]TAACAGACGGTTAATCCAAGGACACAGAAAATGTA	Chr1	3620894	OTV	Keep
AX-179141643	ATGCTAGTCTAACTAACAAAAGCTTACTTAACCCT[G/A]AGATTGCAAAGATGTAAAGGTCAACTTGTTTATAC	Chr1	3622005	MonoHighResolution	Keep
AX-179359210	ACAAAAGCTTACTTAACCCTGAGATTGCAAAGATG[T/C]AAAGGTCAACTTGTTTATACAATACGAAATGAGTA	Chr1	3622020	MonoHighResolution	Keep
AX-179141644	GGGCTACTTATGGAAAACTATTTTATCCAACTCAT[G/T]ACACTGAATCATCTTCATATAAAATGTAGCCTCCA	Chr1	3625193	MonoHighResolution	Keep
AX-179141645	AATTCAAGGCGGTCGAGGTTAAAATAACTAGTCTG[A/G]TGTAGCGATGTGGGAATCCGTTCAAAATGCTTTAA	Chr1	3625782	NoMinorHom	Keep
AX-179141646	ATTAAGAATGTTTATGATGAGTAGACCTCCATATT[T/C]ATGACGAGTTAGACATGTTTCACAGGAATAACGAA	Chr1	3626041	PolyHighResolution	Keep
AX-179141647	ACTTTGAAGTATAAAAAAGAATGTGAGACACACCT[C/T]GGCAAAAAGGAATTTCGTGCTCACAAACTGAACTA	Chr1	3626218	MonoHighResolution	Keep
AX-179141648	AGAGTGCAACAGTCAGTTCGAAAGATCTTCAAGAA[G/C]GATACATGTTACACCAAAAGGAAAACAAAAGATAG	Chr1	3626336	NoMinorHom	Keep
AX-179141649	CTTATCCCATCTTGAAGAATTATGAATTATGGTAG[C/T]GAGATGTACTAAACTTTTGGTCTATGACTTCCACC	Chr1	3626688	Other	Remove
AX-179352958	CCACCCATGTTCACTAACCTTGCCATTCATCCATC[T/C]AACATTTCTACTAAACTTTGTAGACTATCCAACGT	Chr1	3626754	OTV	Keep
AX-179141650	CCAACGTCTTATATTTGTGTTCAATACATAAACAA[C/A]AATATAACATCCCTCTTGAAATGTACGAACCAAAT	Chr1	3626818	MonoHighResolution	Keep
AX-179360800	AAATAGTTTTTCACATGTGAATAATAATCAACAAA[T/C]GAAAGTGAAGAAAATTACTCCAACTGCACCACTAA	Chr1	3626911	Other	Remove
AX-179141651	TTATGGAAACAAAGACTAGCCGTGGAAGGAGAAAT[G/T]GGACTAACCACCCATCCTCGTGGTCCTTCCGCACC	Chr1	3627098	NoMinorHom	Keep
AX-179141652	AGGAAAGGACATTAAATCGGAATCCACTTTACGGT[A/G]AACTATAAATGGAAATGGCAACAAGCTTATTTTCC	Chr1	3627367	Other	Remove
AX-179141653	TATCACAATTTGTATGAAATTATATGAAAACCAAC[G/A]TCTTTGAAGTATTAACTGAGTTCTATCGTGTGGAT	Chr1	3627539	NoMinorHom	Keep
AX-179141654	TACACACTCTAAGGTGATCTCAATTCTACGCACTT[G/T]ATAGCAGCTCGTGATTATCTACAACTGCTTCGAAA	Chr1	3627711	OTV	Keep
AX-179377584	GCAGCTCGTGATTATCTACAACTGCTTCGAAATAA[G/A]CTCAGAAATTGACGACTCATTATTCATAAAACAAT	Chr1	3627750	MonoHighResolution	Keep
AX-179377901	ATTATCTACAACTGCTTCGAAATAAGCTCAGAAAT[T/G]GACGACTCATTATTCATAAAACAATGAGGAAATGA	Chr1	3627760	PolyHighResolution	Keep
AX-179141655	GGAGGGCCTCCATGGCATAATTCTAGAGGGGGATT[C/A]TAGTGAGAGAAACAGAGAAAAAGACTCTTTTGGGG	Chr1	3628469	OTV	Keep
AX-179141656	GCAATCAACAGCAAAAATTGTACAAATAGGAAGAA[C/G]CAGGAAAATACCTCCTTTGAGGAGGAAATCATTGC	Chr1	3630469	PolyHighResolution	Keep
AX-179141657	AACAACAAAGATCCACAGATGTTATATAATTTGAG[G/T]AGAAGTATGGTATCACTTTCTAGAAAACAGCACCA	Chr1	3630877	MonoHighResolution	Keep
AX-179141658	ACGTTCGAATTTGGAATATTGCAGTTACAGTTGTT[C/T]GAAGTCCTGACACTTCAAAATAGGTGAAAATTATT	Chr1	3631170	MonoHighResolution	Keep
AX-179141659	CACCAAGCTATGTTAAACCAAAAGACCAGCACTTT[G/T]TACCGAAGACTGACTAATGGACCGGTTCAGACTCC	Chr1	3632779	PolyHighResolution	Keep
AX-179141660	TTTCGGAAACCTTTCCATTTTCCTGAATTTTTTCA[A/G]AACACATCATCAATAAAAACACAGTAAGATCATAA	Chr1	3633103	Other	Remove
AX-179141661	CAAGCTATGTTGGACCAAAAGACCAGCACTTTCTA[C/T]CAAGAAAGACCAATGAACTTGTTCAAACTCTACTA	Chr1	3636650	PolyHighResolution	Keep
AX-179141662	TTGAAATGTTAACTGACATTCTCATGTATAGTGGT[A/G]CCTATCTAAACAGTGAGTTAGATAATGGAATTTGA	Chr1	3636810	OTV	Keep
AX-179141663	AAACACATTATCAATAAAAACACTACAAGATCATA[A/T]ACTTTTCTGTTTGGCAAATGAGAAAATTGTAAAAT	Chr1	3637003	OTV	Keep
AX-179141664	GATCTGCCACTTAGTATTACAGTCTAGTAGTATTC[C/T]TCTTCACTTGTAAATGAGAAGTCTTAAGTTCTGTT	Chr1	3637206	Other	Remove
AX-179141665	TATTCTTATGTAATCCTCCACTAATAGTTCTTGCT[C/G]TTGTTAATCAATTCATTAACTATAGTTAGCCCGTC	Chr1	3639328	NoMinorHom	Keep
AX-179141666	ATGTTTTCAAACCTTTGTGATTGGATGAAGAAACT[T/C]ACAACTTCAAAATATTGGATGAAGAAACTTCTAAC	Chr1	3639582	PolyHighResolution	Keep
AX-179141667	GCTGAAGTAACTAATACTGTTAGAAAAGTTACCAA[T/G]TAGGCAACGTATGACTGCACCTAATTGAGCGAATT	Chr1	3640733	MonoHighResolution	Keep
AX-179141668	TGCAACACAGAGATTGTGAACGGGCATCATTAAAC[T/G]CCTTAAATCCATCTGGAATAGGGACGAGTTTGATG	Chr1	3641993	PolyHighResolution	Keep
AX-179141669	CTGGTGAGGTAATCGATTTAAGCAGGTAGGGAAAC[A/G]CCAAAAAAATTACCAATAATCTAAAGAGATGGTAC	Chr1	3642405	PolyHighResolution	Keep
AX-179141670	GCTCGAAATGTTTTTGATAGTATGAAGAACAAGAA[C/T]ATTTTTGCTTGGAATTCATTGATCTCAGGGTATTC	Chr1	3649077	MonoHighResolution	Keep
AX-179141671	ACAATTGAGCATTTCTCTTGCATGGTAGATCTTCT[C/T]GGATGAGCTAGTTATCTTGACGAAGCTTTGGATTT	Chr1	3649836	Other	Remove
AX-179360318	CCGGATGCAACTGTATGGGGTGCTTTCCTCACATC[T/C]TGTCGAATCCACAAAAACTTGAGGTTTGCAGAGAT	Chr1	3649929	Other	Remove
AX-179141672	CTCATAATCCAGCCAATTATGTCTTGATGATGAAC[T/C]TATATTCAATGTCACATAGATGGGAGGATGTAGAG	Chr1	3650029	MonoHighResolution	Keep
AX-179141673	TTCATATGTTCTCTGCCGAAGGGAAACCTCATACC[G/A]ATGCAGGAGAAATATATTTTGAACTGTATCATCTG	Chr1	3650176	NoMinorHom	Keep
AX-179141674	CCCCGAGATGTACATGTTCTTAAGTTTTTACAGAG[A/G]TATCATAAGAAAGAATAGGCCATTTTTATTGAAGT	Chr1	3650706	MonoHighResolution	Keep
AX-179141675	CACCATGCACGAAACCCAGGAACAATAAAACTCAC[A/G]GTAGCTTTCCCTTTCCCTTCATGGAGAGCTTATAA	Chr1	3650994	MonoHighResolution	Keep
AX-179141676	ACCAAAGTGCAAACAATATGATCCAAATATTAACG[A/G]AAAAAATAGAAAACTAAATTGAGCATGATAAATTA	Chr1	3651605	PolyHighResolution	Keep
AX-179346094	AAATATTAACGAAAAAAATAGAAAACTAAATTGAG[C/T]ATGATAAATTAACAAAATATACATATTTCATGCAT	Chr1	3651629	MonoHighResolution	Keep
AX-179141677	TGGCAGCGTCTTCTGCCTAAAACAAAAGTCCAACA[A/G]ACTAAAAGCCAGACAAAAATTGCCATTATCAATAT	Chr1	3651715	Other	Remove
AX-179141678	GAATATTGCTAAGGGCAATCACCAAGGAACAATAT[C/G]TGCAGGCACATGTTACATGCATTCCTCATACCATG	Chr1	3651821	MonoHighResolution	Keep
AX-179141679	TGTATTCACAGACAGGGAACCCTAAAATATATGCC[G/A]GTGATTAAAGAGCAGTCACAAATTAACATATAAGA	Chr1	3652139	PolyHighResolution	Keep
AX-179141680	ATTGTGGAATGTGCCGCATACGCGTGGCATTAAAA[C/A]ACAAGGGCTACAAAGCACCAGACACAAGGGTACTT	Chr1	3652387	NoMinorHom	Keep
AX-179141681	TCCGACCCAATTGAACAAAGTAATAAAAACCCCAG[A/C]AGAAATAACATAAGAAAGAACCCAGAAAACCTTCC	Chr1	3653234	NoMinorHom	Keep
AX-179141682	AGAGCCTACCATGCTATTATTTGACCAAAAAGGCA[T/A]GCCAAATGTAAGCCCATCTTAGCCTCTTATTTCGG	Chr1	3655932	Other	Remove
AX-179141683	TAATCCAAAGGTATAAGCTTGTAAGAGGACTCACA[A/C]GCTAGATTTTGTTTAGTGACATTTTTCTTTCTACA	Chr1	3657259	NoMinorHom	Keep
AX-179141684	AGGTTTGGTAAGTCTTCACGTGTTGTGTGCATATG[T/C]ATATTTAGAACTAGAACAGTTGCGCTGCTTGAGCA	Chr1	3657519	NoMinorHom	Keep
AX-179141685	AAGTCTTGGTAAATGTCCCGGCATGTATTTTTCTT[T/C]CTTCTTCATTTTTTCTCAGAGTAGGTAAAGTGACT	Chr1	3658085	PolyHighResolution	Keep
AX-179141686	GGGCTTCCCAAATGGATCCCTATCCAACACAATCT[T/C]TTGTGTCTGGCAAGAAGTTAGAGCCCAAGTAGAAC	Chr1	3662495	OTV	Keep
AX-179359393	CCCAAGTAGAACCCAACAAAATGGGCTCTAGTCCA[A/C]ATATTGAGGCAGCAAAAACAGGTAAAACCGACTTT	Chr1	3662554	OTV	Keep
AX-179141687	TCTTATGCGATAGAGTTGCACACTGTTGGTTAACA[G/C]GAAGTTTGAATATTTTTCAGGAAAATTCTTCATTA	Chr1	3669371	PolyHighResolution	Keep
AX-179141688	CACATATACTCGTTGTTTCGTGATTCAGGTAAACT[T/C]TTACCCCTTCATCCCTCTGGATCTGTGTTTGATAA	Chr1	3670681	MonoHighResolution	Keep
AX-179141689	GATTAAATAGACAGATTTCATGTGGCAAAATCATT[C/T]TGATTTCTGAAAGAAAGAGATACCGAATAACATAT	Chr1	3670786	CallRateBelowThreshold	Keep
AX-179375963	TGTGGCAAAATCATTTTGATTTCTGAAAGAAAGAG[A/C]TACCGAATAACATATTTGTAAATGCTTTGACATGC	Chr1	3670806	MonoHighResolution	Keep
AX-179141690	GCATAGATACAGATACCACCCTTGCTACTGTTTCA[G/A]AAGGAAGGAAAATGATTAGTCATAACATCTTCATA	Chr1	3670960	Other	Remove
AX-179377692	GTTTCAGAAGGAAGGAAAATGATTAGTCATAACAT[C/A]TTCATATTCTTGTACAGGGGACAGATGTGCTTGTT	Chr1	3670989	MonoHighResolution	Keep
AX-179141691	TACAACTGGGAGCACAGAATTGTAATTTTCTTTAA[T/C]ACTAAACAAGGAGGAGTAAATAAGCACAAGCATGA	Chr1	3672290	Other	Remove
AX-179360096	AAACAAGGAGGAGTAAATAAGCACAAGCATGAATT[C/A]CAACACCACCACCAAATCAAATACAGCTGACTATT	Chr1	3672329	PolyHighResolution	Keep
AX-179369895	TACAGCTGACTATTAATTCCAATTAGCAAAGGCGA[G/T]TAATAAAGTTTTCCACTAGCTTTGCCACAATTGTT	Chr1	3672386	MonoHighResolution	Keep
AX-179141692	ATGAAAAGTGAACTCTCACTTCAACACTTAACCAA[A/G]GGAGGTAGAGGCGAAGAATTAATGCTGCCACATGA	Chr1	3672482	MonoHighResolution	Keep
AX-179141693	ACATCATCCTCACCCATAGCTAATTTTCTCTTCCT[T/C]GCTTTCTCTGCTTCATCCCACTCTTTTTCCATCTG	Chr1	3672996	Other	Remove
AX-179141694	GCTCTGCTATCATTTTCAACTTGGATTTCTTTTGA[A/G]GACTCAAACTCAAAGACTGCTCTGTCATCAGATAC	Chr1	3673428	NoMinorHom	Keep
AX-179141695	CAAACTAAGGATTTGAGAGGTAGCTCTGAATTCCT[C/T]GTTTTATGGCTGCTGCTGGAAAACAAAGTTCACTT	Chr1	3673896	NoMinorHom	Keep
AX-179372921	ACCAAAAAAACTCCAGAAAATAGAGAAAAGTCATA[A/C]GTTCATACATGGAAATCAACCAACACTAATAAAAA	Chr1	3673976	CallRateBelowThreshold	Keep
AX-179141696	TCTCTTTTAACTAATTGATCCTTTTATTTCCTGCT[A/G]AAACCGAAAGGAGTTCATATAACCGGGTTCATGCG	Chr1	3674429	Other	Remove
AX-179141697	CATTTGTATGCTTTGACTAATTGTATTGTCTACTT[C/A]TGCAGGTTGATCATTTGATAAATCAGAATCATTTG	Chr1	3678412	MonoHighResolution	Keep
AX-179141698	GGTATGTTGTTCCAAAATATATGTTTTTGGATAGC[T/A]CTTTCTAATGGATATACTTATGTTTCTAAAGTTAT	Chr1	3679103	MonoHighResolution	Keep
AX-179141699	AACTCCAGTGCAACCTTTGGAAAATGAAAACATAT[A/G]GCTGAAAACAGCTGTGTGGAACTTGGATGATAATA	Chr1	3679571	MonoHighResolution	Keep
AX-179141700	GGGGATCTACTGGTGGGTTTGATCTTGATAATGGA[A/C]GTTATGAAATGCTTCAGGAAGATGATAAGCAACAG	Chr1	3681109	MonoHighResolution	Keep
AX-179141701	AGGTAAGAGTGTGTCCGAACATTCATCTACCCAGG[C/T]AGATGATGACAACAGAGATTGGAATTCCTCACCTA	Chr1	3681515	MonoHighResolution	Keep
AX-179141702	ACCTGCAGAACAACTTGAGTTTGGTTCTCTTGGAC[C/A]AGTGGGATTCTCAGGTTTGAATGAAGCACAGCTAA	Chr1	3682959	MonoHighResolution	Keep
AX-179141703	TCTGCGGCTTTAATGTCCGTTTTAGGGTTAGGCAC[G/T]TTGTAACTCTACTGAAGTAGAAAACTTGGGTTTAG	Chr1	3683654	Other	Remove
AX-179141704	ATAGATGAAATTGAAACATTTTCGGTTTCGCTGAC[A/T]GTTCTTTCGTTCCTTTTCATTTTTCTGGTACAGCA	Chr1	3683873	MonoHighResolution	Keep
AX-179141705	ACTTCTAGTTAAGTCCTGCATATTGCCTGTATGAC[T/C]AGGGAAACATCTGGATAATCAACGCCGCGTGCAGA	Chr1	3685378	PolyHighResolution	Keep
AX-179141706	AGAATACAAGGACCTGTGCATAATACAAGAATCAC[A/G]TGCTACATAAGATAGCAATAAAGGTGATGCAGCTC	Chr1	3685607	Other	Remove
AX-179345192	TGATGCAGCTCACATATGTTATATAAAATCACAAT[A/G]ATTGTGGGCAACACAAACCATGCTTCCTAAGAAAT	Chr1	3685667	MonoHighResolution	Keep
AX-179141707	CAACACAAACCATGCTTCCTAAGAAATATATCTAT[G/A]GTATTAAATAGATATTAACGAAACACCTGAAAGCA	Chr1	3685711	OTV	Keep
AX-179141708	TAGTGTGTTACATCGCATATAAACAGGTCTATTAA[A/G]CATGTCTCAAATTATGTTGATAGGCATTTTCTTCT	Chr1	3686448	Other	Remove
AX-179141709	AGCTGGTGAAGTTAATGAAACAGGACGATGCAGTA[A/T]ATGACAAAGCTCTCCAGCAATGATGAAAACCTTAC	Chr1	3686743	MonoHighResolution	Keep
AX-179141710	ACCAATAGAAGGATGATATTTCAACAACTTATTGG[C/G]TTCTGTAGCAGCTTGACTGGCCAACTCCCGGGTTG	Chr1	3686883	MonoHighResolution	Keep
AX-179141711	GGGAAAAACAAAAACAGACATCCTTAAGAGGACAT[A/C]GTAGTTACTTGATCTTATTTATATTATGGCAATCC	Chr1	3687343	MonoHighResolution	Keep
AX-179141712	TACGCACTAAGTTTGTGCACTAAATGAAGTTGCAC[C/T]AATCCAATTTGTGCTTTAATTCAAGTAATTTGATT	Chr1	3697077	NoMinorHom	Keep
AX-179141713	CTTGTATCAAGTGATCACGATGCAACATTGGAAAA[G/A]GCGATTGAGGGCTGCTAAATTTTCTACCAATGGGT	Chr1	3698278	PolyHighResolution	Keep
AX-179371296	TTGGTACTCATAAAGGTGTGCCCTAGTATGCAATT[C/A]CTTCACCTTCGTTGTGATTAGCAAATCTTCACTCT	Chr1	3698365	MonoHighResolution	Keep
AX-179141714	TTAGTAATCGATAATGTACAAATAGATTGATGGTT[A/G]GTAACAATTAAGATGCTCGTGATACAAATAGGCGA	Chr1	3698519	OTV	Keep
AX-179141715	GTATTTGTATTGTCAGTACTGCCATTACATTTACT[T/G]AAGTATTTATACTGTAAATTCGATTAATTCTGAAA	Chr1	3701979	OTV	Keep
AX-179141716	GTTACCGAAACCTTAGAGACGCTTTTGTTCTTCTG[T/C]ACCCCATTTCCCATTCTATTAGGAATTACATAGGT	Chr1	3702975	MonoHighResolution	Keep
AX-179141717	CACTTATAGCAGTCATCAAGTGTTATTCTTCTTTT[C/T]GACTGTTATGGCCATAAAGCATTTGAGCTACCTTT	Chr1	3703573	PolyHighResolution	Keep
AX-179366385	CGTTCTAATAGGAATCTTTGTCAGATTTTCTATAC[A/G]TAAGTAGAGTTGTGTCTGTTGTTACAATTTCCATC	Chr1	3703663	MonoHighResolution	Keep
AX-179141718	AAACCGTTGTTGTTCTTGAACCAACTTGCATAAGT[G/A]CTTCTAAATTGCTAATTGACTAATTAATTCTAAAA	Chr1	3705328	OTV	Keep
AX-179141719	GGAAGGAAACAATAACAAGCTTCATCCTTGTTGGG[T/C]TTTGGTCGGATACATCAGTCTAGCTTTTTCTGACA	Chr1	3708534	MonoHighResolution	Keep
AX-179141720	GAGGTTGATCACATTTATCTCTATTGCTGTTGTTG[T/C]TAGGTCTACTATATCGTGCGCCTCTTCGAGTTTCT	Chr1	3709026	MonoHighResolution	Keep
AX-179141721	TTTGTTCAATGCTGCTGCTAGTACTTTCGGAATCT[A/T]ATATACTTTCACGCAATTGTTTGTGCACCTGCGTT	Chr1	3709190	Other	Remove
AX-179141722	AGATATTATCATTGAAATGCAGTAACTGACTCGAT[T/C]GAGAGAAGATCGGTGCTTGTGATACTAATGTTGAA	Chr1	3709365	Other	Remove
AX-179371229	TGAGAGAAGATCGGTGCTTGTGATACTAATGTTGA[A/C]TCAAGCACTGAATTCATAATTAGGAGCATTTCCAT	Chr1	3709400	OTV	Keep
AX-179141723	ATTATAATGGATTGGTTTCTGTTAACCATATCTCT[G/C]GTTGGAACTTATGTCCGCAACTCAAATACTGACGT	Chr1	3710154	Other	Remove
AX-179141724	GCATGGGCCGGAGCTGCTTTCAATCTTCTGCTCTA[C/T]ATGCTAGCCAGTCATGTAAGTCTGATTTGATGTTT	Chr1	3710415	PolyHighResolution	Keep
AX-179141725	GCGGTGGCGAATGTGTTATACCAGATAGTTGGAGC[C/T]TTTTGGTATTTGTTCTCCATGGAACGCGAGTATAG	Chr1	3710540	Other	Remove
AX-179141726	GCGTCTGGTGTGGTGGAGACAAAAGATTTTCCAAA[G/T]AAATTCTTGTTCTGCTTCTGGTGGGGACTGCGCAA	Chr1	3710783	MonoHighResolution	Keep
AX-179361586	GATCCTTTAACTCTCCTTTCTTAATCACTTAGCAT[T/C]GTGAAGTGTAGCAGCTAAAACTCTCAAGTTTTGCA	Chr1	3710872	PolyHighResolution	Keep
AX-179141727	CTCTCAAGTTTTGCAGTTCACTTGGCCAAAACCTC[A/C]AAACAAGTACATATGTTTGGGAGATAATCTTTGCC	Chr1	3710928	MonoHighResolution	Keep
AX-179141728	GTTTTCGTTGCTGATTGGCAATATGCAGGTAAAAG[T/C]TGATTCGGCAATTTTACTTTTGTCCTAGATTGAAT	Chr1	3711028	OTV	Keep
AX-179349306	AATTTTACTTTTGTCCTAGATTGAATGAGCAAAAG[C/T]CTAAGATGCTGACCTTGTTTCTTGTGATGTTGTAG	Chr1	3711073	PolyHighResolution	Keep
AX-179141729	GCTTGGGTCTTCTCCAGAGAGTGAGTGTTTTCACT[A/T]ATAACTTCTGCATCCTCGTTTTCTCCAAATATTAG	Chr1	3711361	MonoHighResolution	Keep
AX-179141730	ACACACTTTCAGGCAAGCTTCAGATTACAGTGATT[C/T]TAATGACTTGAAGGAAACTTGTGTTATGCAAAAGC	Chr1	3711846	PolyHighResolution	Keep
AX-179380479	GAAGGAAACTTGTGTTATGCAAAAGCAGCATTAAA[C/T]CGATACATGGATTGCGATTAGTATTCTTGTTTATA	Chr1	3711891	MonoHighResolution	Keep
AX-179141731	CAGCAGTGGAGAACATGGTCAGCCTGTTTCATACA[A/G]GCAGCATGGCGCCGGCACTGGAAGAGAAAGCTCGA	Chr1	3712031	MonoHighResolution	Keep
AX-179353781	ATTGCAAGATGCTTTGACAAGAGATGCAGGAACCT[C/T]ACCTAGCATCCTTGCCGCTGTATATGCATCAAAGT	Chr1	3712129	Other	Remove
AX-179141732	TGCTTCAGCACTACAAACCGAATAAACCATGTCTC[G/T]CACACATTATTGCACCGGGCCATCAAGAAACCATT	Chr1	3713536	OTV	Keep
AX-179354779	GCATAAAATCGCAAACTCAAATGTCTGTTGAAGTA[T/C]AAGCTTTGTACCTGTCCAAGTTGACGTAAGCGTTT	Chr1	3713613	Other	Remove
AX-179141733	GAACAACACTTTGGCTTAACTAAATCAAAACCCAA[C/T]CCATTTTAACTATAAATTTTCCCCTCAAGGAAAAA	Chr1	3714135	MonoHighResolution	Keep
AX-179141734	TGCTAAGTTTTGACAACAATAATGATGTTGTTGAT[G/C]ACTCAGACAACACCAACTATGGTGACTTATAGCTT	Chr1	3717168	Other	Remove
AX-179141735	ATCAATTGGTATTATAAGTCAATGGGATCATTTGT[C/G]TAGACCTATCTAATTCTACTATGGTGTTTTTGTGG	Chr1	3717299	MonoHighResolution	Keep
AX-179141736	ACTCTTAAGATGATCACTTAGCTAGTTCTCAAAGT[T/C]TTAATTGTAGCTGAGAGCTGTGTCTTTGCAACACA	Chr1	3728304	NoMinorHom	Keep
AX-179346348	CTCAAAGTTTTAATTGTAGCTGAGAGCTGTGTCTT[T/C]GCAACACACCAAGGTATTCTATATATACATGAATG	Chr1	3728331	NoMinorHom	Keep
AX-179141737	TCAGCTGTTTTTATGATCATGCAAGATTCATGCCA[C/T]CCAAGGTTTTATTTCCGTAACAACTAAAAATAGGA	Chr1	3728434	NoMinorHom	Keep
AX-179141738	CGTCCCAGTCCTAATTCTAGGGATGGGCAAAAACC[C/T]GAAATTATCCACCCATATAAATTTGATAATTACGA	Chr1	3728758	PolyHighResolution	Keep
AX-179141739	TCATTCTCAATCCTGCACATGAAAATGTCCAACAC[G/A]GTTAACGGTTGGGAGAGAGTATCGTGACCGAAGTC	Chr1	3729289	CallRateBelowThreshold	Keep
AX-179141740	ATTTAAAACTTATGTCAATGTTGCATACGTCATAT[A/G]CTTTAAAACAGTTGAAAGGGTAAACAAGATAAAGT	Chr1	3729416	Other	Remove
AX-179352563	AACAGTTGAAAGGGTAAACAAGATAAAGTTATGGT[C/T]GTTCGTAGATGCAAATATTGTATCATTTATGAAAA	Chr1	3729458	MonoHighResolution	Keep
AX-179141741	CAAAATGATGAACGTAAACTCGATAGAGTCTGAAT[T/G]TCAGTACACAGGTAATTCTAGAGATTCTTCCCCCC	Chr1	3729785	OTV	Keep
AX-179141742	TCAATATCAGAGCCTATTTTCTGTCTCAAGGTAGA[A/G]GTAAAGAGTCAATTAACTGGTCCTAAGACAAACTC	Chr1	3730372	Other	Remove
AX-179141743	ATTTTTCTTAGACACAAACGGCAATATACCCACAG[G/T]GCACCAAAGGAACAATGTTTTCTTCTAACTTGCTT	Chr1	3730651	OTV	Keep
AX-179141744	CTCTTTTCTTTTATGAAGATGACAAAAACTAATGG[C/T]GACGAACCTCTATAGAATTAACATAAGCTACATTA	Chr1	3730869	PolyHighResolution	Keep
AX-179141745	TTCCTCAGAATGAAGGAATAATGGCAATAAAACAA[A/C]CCCTTTTTCACTATCCATAGACAGATCACACAGAG	Chr1	3731977	Other	Remove
AX-179141746	ACATCTTCAACCTACTTGTCAAGTTTATCAAACAA[T/A]ACCCTCATGCATTCAATGCATAAAGGTTGCTCAAC	Chr1	3732181	Other	Remove
AX-179141747	ATAACCTACTTTTCAAAAACAATAACCGGCACCAA[C/G]ATATATAAAATGTCCAGTTGTTTTGCATTTTGATG	Chr1	3732281	NoMinorHom	Keep
AX-179380352	ACCGGCACCAACATATATAAAATGTCCAGTTGTTT[T/C]GCATTTTGATGCATACCAGTGTTTGGGTGGTGGCA	Chr1	3732305	NoMinorHom	Keep
AX-179141748	CTGCCCCTCAACGATAAACATTTTGCAATCTCACC[C/T]GTTTGAAACTTCAATTGAAACCCCCAAGAGACTAA	Chr1	3732946	PolyHighResolution	Keep
AX-179141749	AGGATTCGAAAAGGCTGAAAATTTGGTAAGCATTT[G/A]TGTTGGGTTTTAAATTTTAATGTTAGCTGTGTTGA	Chr1	3734581	NoMinorHom	Keep
AX-179141750	ATGGTGGTTTGAGAAAAATGGTATTTTTCTTATGT[G/T]TTGAAATGAATATAAGGATTTGGACATGTGTTAGT	Chr1	3734734	MonoHighResolution	Keep
AX-179141751	GTGAAACTTGTTTCGGAAATGCTACATTTTCTTTA[T/C]TTCAGAAACTTTTTGGAGAAACACTGTATCTTCCT	Chr1	3735045	OTV	Keep
AX-179141752	AGAATGAGATGGTTGGACCAGTGATTTCCGAAGGG[A/C]AGATAGTTTGGAGTGCAAGTGTTACTTGTTCAGAT	Chr1	3735467	NoMinorHom	Keep
AX-179141753	GTATGCTTCTGAGTTTTTAATCAGATTTATAATCT[T/C]TTTTATTGAAATTTTATGTTATTGCTAAAGCGATT	Chr1	3735814	NoMinorHom	Keep
AX-179141754	CCTCGGGGTTCGGTGTGTATATTTCAATCTCTGCC[C/T]GGTTGTCGGACTAGTTTTGTACTTGTATACCATGA	Chr1	3736421	MonoHighResolution	Keep
AX-179362345	TCGGTGTGTATATTTCAATCTCTGCCCGGTTGTCG[G/T]ACTAGTTTTGTACTTGTATACCATGATGCTTTGAC	Chr1	3736430	CallRateBelowThreshold	Keep
AX-179141755	GAACTAGCATCTGGTAGGATTCTATGGTTGTCTGA[T/A]CCAAACAATTTTACAACGGTGGGGCTTGCGGTGGC	Chr1	3736830	NoMinorHom	Keep
AX-179141756	CTTGTGTGACATAGCTGATTCCTCGGACGAAAATG[T/C]CTCTGGGTTTTGGAAGTTTTAGCGTTTTTAGCCCG	Chr1	3737480	NoMinorHom	Keep
AX-179141757	TAGCAATAATCTGTGGAGTTCCGGGAATCTGTTTC[G/T]TGTAGCTTGGCGAGGAAGTTTTGAGGTGTGTGACT	Chr1	3738090	Other	Remove
AX-171866917	ACTTCTCCTTGAGGTCCATCTCTCATGGCATGGTA[C/T]TTCACTTGAAGTCCTGGCATCGAGAAAATCGAAGA	Chr1	3738195	PolyHighResolution	Keep
AX-179374860	CTTGAAGTCCTGGCATCGAGAAAATCGAAGAAAAC[G/A]TTGAAGTTAGAAACGGATTTTGTCACTCAGATTCT	Chr1	3738235	PolyHighResolution	Keep
AX-179141758	TTTCCCACCCATGACTTGAGATTAAACACTGCTGC[A/G]GTTCCATTCAAAATTAAATGAGATCACTTTAAACT	Chr1	3738433	PolyHighResolution	Keep
AX-179343086	AATTAAATGAGATCACTTTAAACTTTCAACAAATG[C/T]GAGGAGTCAAAATTATGGTTGCTGAAACAGCAAAT	Chr1	3738480	MonoHighResolution	Keep
AX-179351225	TTATGGTTGCTGAAACAGCAAATACCAGTGTCACA[G/A]ATGACTAAGGGGAAAAGTGTATCTGAAGTTACCAG	Chr1	3738528	MonoHighResolution	Keep
AX-179141759	GTGTCACAGATGACTAAGGGGAAAAGTGTATCTGA[A/C]GTTACCAGATGTTGAAGATTCCTTGAGGTGTTTCA	Chr1	3738555	Other	Remove
AX-179141760	CAGTTGCTGTTAACGAATATAACAATGAAACATAA[G/T]CAGACTGCGAAAGCAAGGTCGTTTGGAAGAGTTTG	Chr1	3738790	MonoHighResolution	Keep
AX-179141761	ATTAGCACTATTTCATCTTCATTAGTCCAAAAATA[A/T]AGCACCAGGATGACTGAGTGCAGCTCAAGTAATTA	Chr1	3739017	MonoHighResolution	Keep
AX-179141762	AAATTTAGTGAAAAATGCCATCATGATAGCCAAAT[A/G]TTTTACTGCACTCTCAATCAGACAAATGAGAGCAA	Chr1	3739268	MonoHighResolution	Keep
AX-179141763	CCCAACGCTTGATTAATAAAAATAATTAGAGTAAG[G/T]ACAATTAACAATAAACACTTTCAATATTGATTCTT	Chr1	3741912	NoMinorHom	Keep
AX-179141764	CAGAGGCACGGAACTTTCAGCTCATCAAGTTCATC[C/A]GGATCAAACAAGTAATCGTACCTGTTAAGGAATGA	Chr1	3742284	NoMinorHom	Keep
AX-179141765	AATACTCTTCAACCCGACCACCATAAATTTTTTTC[T/C]ATCTTCGTATTTGTATCTAGCTTATACCATTCCTA	Chr1	3742872	NoMinorHom	Keep
AX-179141766	GAATTAGTATGAACAACTACAACAGCATCTGGATT[T/C]GGGGGGCTGCATTAAGACAAATGTAAACAAGATAG	Chr1	3744374	NoMinorHom	Keep
AX-179141767	ATGCATGACTATTCATGACTATCCACCCAAGCTTC[C/A]AAAATACGGTTGAAAAAAATATAGATATAGCATGA	Chr1	3745658	Other	Remove
AX-179141768	CTTCAATCTGGAACACATCCAACATTAGTATATAC[T/C]ATATAGACTCAATATGATGCATAATTCTGATCAAA	Chr1	3746491	NoMinorHom	Keep
AX-179376932	ACATTAGTATATACTATATAGACTCAATATGATGC[A/G]TAATTCTGATCAAAACAGAAAAGAGTTAAAAGTGT	Chr1	3746512	Other	Remove
AX-179141769	GACTGTTGATGTCTTATCAGAATTACACTGAATAT[A/T]ACTATGCCAATAAATGTAATAAGATCAACTATGGA	Chr1	3746608	MonoHighResolution	Keep
AX-179141770	AAATGCCAAACCATTTTCTTTCAGGAACGTCATAT[A/G]GCATTCTTCACAAAATATAAAAGGTCCGAATTATA	Chr1	3748255	PolyHighResolution	Keep
AX-179141771	TTCACCCACTTTTGGTTCTTTTTGTGTTCCATCAC[T/G]TGGAATCATGACTTGGGTCTTCAAAACATCTCCAT	Chr1	3756293	OTV	Keep
AX-179141772	CTACAAACACATCTTTTAGATATTTTTTAAAGTTG[A/G]TGGCTTGGAAGCTATTGAAAAATATGGAGCTTCAG	Chr1	3756429	OTV	Keep
AX-179141773	TTGTTTCGGTCTAGATTTGAAGTTTTGATTCTTTG[C/T]TGTGGTTGAAAAATTGGGAAAAAGGTTTGGGATTT	Chr1	3762595	PolyHighResolution	Keep
AX-179141774	GATGGCAGTGTTGATATTGTGCATTTAAAACAAAT[C/A]TTTTGTGTGTATTATCTTATTGTAAGTGAATGGTG	Chr1	3762839	NoMinorHom	Keep
AX-179368108	GATATTGTGCATTTAAAACAAATCTTTTGTGTGTA[T/C]TATCTTATTGTAAGTGAATGGTGCATGGTTTTTAT	Chr1	3762851	MonoHighResolution	Keep
AX-179380426	TGTGTGTATTATCTTATTGTAAGTGAATGGTGCAT[G/T]GTTTTTATGTGATGGGTTGCCAAGTTTGTGCGGTT	Chr1	3762878	NoMinorHom	Keep
AX-179141775	AGAGGTTTTATGATGTTTGGTATTAAATTTTGCCT[C/T]GAGTTGATGATTATCTTGTTTTCATCTTGGTCAAT	Chr1	3762983	NoMinorHom	Keep
AX-179141776	TTTTTCATATGCGTAGCTGCACGTTCTCTACTGGT[A/G]GCAAGAGTCCATTTAATCACGTTTATTTCCTTGTC	Chr1	3763089	OTV	Keep
AX-179141777	TGTGATTACTTGTTCATTTGAGTGTTTGACCTTAT[A/T]TTTCGAGTTAACTCTGTGCAAAGTATTGCGTGTTG	Chr1	3763385	PolyHighResolution	Keep
AX-179141778	AAGTGTTTCTGTCTGTCATGTTACTTGTACTCTTT[G/A]GAAGACATTGGTTAAGAGCATATGTTTCGTTCTTA	Chr1	3774646	MonoHighResolution	Keep
AX-179141779	ACAGGCACCCAAAGACAATTTATTTATCTATTTTT[G/A]GGTCTGATCATCGAAATACATTGTGTATATTGGCA	Chr1	3776110	MonoHighResolution	Keep
AX-179141780	TTGCATTTATTCTATTTCTAACTTTTCATTTCTGT[A/T]TTGAATATGTGTATATTTAATTTCTCATATTTCAG	Chr1	3776353	Other	Remove
AX-179141781	AAAGATGTTTCTAATGCAAGCTGTAAGGTAGATAC[T/C]AAAATTGATGGAATTCAAGCAACTGGAGTGGATAA	Chr1	3776944	MonoHighResolution	Keep
AX-179141782	CTCTGTAGTCAGATTTGTGGGGGTAGTTTGTTTAC[G/A]TGGCTTTGATGTAATAGAAGAAACAAAAAAGAACA	Chr1	3778526	PolyHighResolution	Keep
AX-179366002	AGATCATGGCAATTTTCAGAATATCTCGAGCTAGC[C/T]CTCCCTTTATTATGCACTGGTGACTGTTAGACAGT	Chr1	3778598	PolyHighResolution	Keep
AX-179374757	GATCATGGCAATTTTCAGAATATCTCGAGCTAGCC[C/A]TCCCTTTATTATGCACTGGTGACTGTTAGACAGTG	Chr1	3778599	MonoHighResolution	Keep
AX-179141783	AGCCCATCCTTTCTCTTAAAACTCTTTTACCTCCT[C/A]AAGGATTAACCATTCAAAAATGTTTTACCAAACAC	Chr1	3781169	MonoHighResolution	Keep
AX-179141784	ACACGGCTGTAATTTTCATTTACCTATGCACTTGA[A/C]TTGTTGATTTGGAAGTGTGAAAATGAGGATTTGAT	Chr1	3781435	MonoHighResolution	Keep
AX-179352482	CCCTTTTCCATGCCTGCATGCCACTTCGAGAAACT[T/G]GCCTTGATATTGAATTTATTCCTTGTGAATTTTCC	Chr1	3781518	PolyHighResolution	Keep
AX-179141785	ACTGGCCTTGATATTGAATTTATTCCTTGTGAATT[T/G]TCCGGTCGGGAGACAATTACTCTGGCTAAGATGAA	Chr1	3781550	MonoHighResolution	Keep
AX-179141786	GCCTTAGGAAAAATGCCAATATCTGAAATTTACCT[C/T]TAATCAGAAACTCAGAAATATCAAATTACAATTCC	Chr1	3787675	OTV	Keep
AX-179378465	ATTTACCTCTAATCAGAAACTCAGAAATATCAAAT[T/G]ACAATTCCTTTGTGGAACATGAAATATTTTTAACG	Chr1	3787702	OTV	Keep
AX-179141787	GTGGCAATTCACCTTTGTCTGGGATGACTAGTGAC[A/G]CCTTGGAGCCTTGCAAATAGTATTGCTTAATTCTT	Chr1	3788465	NoMinorHom	Keep
AX-179141788	TAAATTAAATAAGAATCGAAGGACAAAAATGAACA[G/A]GAGTGTGCAGAAAGAGAGCAGGCGTGCATAAATTA	Chr1	3788819	Other	Remove
AX-179141789	TTAGACAAAAACGTATATGAGAATTTGTAATCTAT[A/G]TATGATAGTTGGATATGAATGAGATGAAACTTTGA	Chr1	3789832	Other	Remove
AX-179141790	GATTATATATCCTTTGTTATCTCTCTTAATACGTG[A/G]AGAGATATAGAACCGAGATGACTAAGATTCTCCCA	Chr1	3790200	MonoHighResolution	Keep
AX-179378981	CCGAGATGACTAAGATTCTCCCATAAATTTCAGGC[A/C]GCTTTCAAATGCAAAGTTCCTTGCTAGAACCTGCA	Chr1	3790248	MonoHighResolution	Keep
AX-179141791	ACGAATTGGAGTTAGCACATTGGAAACATTGACTT[A/G]CATTCTTCATTAAGCCTTTGAATAACACAAGAAAA	Chr1	3791533	NoMinorHom	Keep
AX-179369910	ATTGACTTACATTCTTCATTAAGCCTTTGAATAAC[A/G]CAAGAAAAAAGGTACAAAATTGAAAAATGAGGGCA	Chr1	3791560	Other	Remove
AX-179377416	CAAAATTGAAAAATGAGGGCAGTATGTATGAAAAA[T/C]GTTGTTTCATTTGACTTCGCCACATGTTGCATGTC	Chr1	3791610	OTV	Keep
AX-179141792	TCAAACGTCTCATACGATTTTAAGTCCCATTTCTG[T/C]AGTGATATTTAAAGACAACAAAACCCTAAGAAACA	Chr1	3791861	MonoHighResolution	Keep
AX-179360635	CCATTTCTGTAGTGATATTTAAAGACAACAAAACC[C/T]TAAGAAACACAAATGGTTTTTCATAGTTACACCCA	Chr1	3791887	MonoHighResolution	Keep
AX-179141793	ATGAAGCATGATTGGAGCTGGTTATTGACGCGGTG[A/G]TCATACGTCCGTAGTCAAACCGTGTTAATGCCGGA	Chr1	3792421	MonoHighResolution	Keep
AX-179141794	TAATTACGATACTCTTGTATCTGACTTGATAATTT[T/A]TCGTATGTAATTAAGTTTGTCTAACTTAACTTTAA	Chr1	3795957	MonoHighResolution	Keep
AX-179376851	ATTACGATACTCTTGTATCTGACTTGATAATTTTT[C/T]GTATGTAATTAAGTTTGTCTAACTTAACTTTAATT	Chr1	3795959	NoMinorHom	Keep
AX-179141795	AATATGTATCGTTTTAAAATTGTATCTCCCAGTCC[T/A]TCTTAAGTGATTCAAATCTTGGATATGATTATAGA	Chr1	3796845	NoMinorHom	Keep
AX-179141796	GATGAGAGACAATTAAGCAAAATGATTCGAAGCAC[T/C]GACACATTATACATGTTTGTAATGGAAAAAATTGA	Chr1	3797350	Other	Remove
AX-179141797	AAATGAGATGAAAACAAACTTTCCAATTAACTTCA[A/G]AAAAGACAATGATAGCACAATACATACACGCCATC	Chr1	3797958	MonoHighResolution	Keep
AX-179141798	CACCAAGCAGGTAAACTGCTTTGATTCCACATCTT[A/T]AAAGCAAACAGGTTTGTGCTCTTTTTTTCTCTTCC	Chr1	3798962	NoMinorHom	Keep
AX-179141799	GTAGCAAGATCTTGGTTGGCAGGGGAAATTGCCAA[A/G]ATAATACAGTTGGGCTGGCAAGAAAAGGCATATTG	Chr1	3799532	MonoHighResolution	Keep
AX-179141800	TGTCAACTTACATAAGGTGCCAACTTCCAAGGGAA[T/C]TTATCCAACCCTACATGAAAATTCTTAAAATAATT	Chr1	3799820	OTV	Keep
AX-179345650	TATCCAACCCTACATGAAAATTCTTAAAATAATTT[A/G]ACTCACCAACAGCGACTTTTGTGAGCCCAGGAAGA	Chr1	3799857	Other	Remove
AX-179141801	CAGGAAGATCGATCAATGTCAAGTTCACAACTGCC[A/C]AGATTAAACAAATAGTAAAGATGACTGCGAAAAAC	Chr1	3799920	Other	Remove
AX-171987042	TGTGATGCATGTCAATTCATAGATTGTACAAATCT[C/T]GAAAAATATAGGAAACCCATATGACCCCTAATCGA	Chr1	3801445	PolyHighResolution	Keep
AX-179369898	AGAATAGTCAATCTTAGCGAAGTAGGTGGACTTCG[C/T]TTACCTTTATGAAGTATAGCAAGATATGGTGGCAT	Chr1	3801542	PolyHighResolution	Keep
AX-179141802	CAATCAAGTTTGAGATCGTTTTATTATTTACATAT[A/T]TTAAATAATTGAATGGTTCATCCTCAAAATTTACT	Chr1	3801885	MonoHighResolution	Keep
AX-179141803	CCAAGACTCTCTAGCATATTCCTTCCCCATTTGGA[C/A]GTCCAATGGCAATACCGTAAAATCAACCCATACGC	Chr1	3802536	NoMinorHom	Keep
AX-179141804	TGGAACTTCTAGTGGTCCCAATGGATGAGGTGAGT[A/G]CAATGAAGTTAATGAAATATAATTACAAATTAGGA	Chr1	3803615	Other	Remove
AX-179141805	GAATCTAGATAATACAGTTGAATGTGATTATCGGG[T/C]ATGGAGGTTTAAAGTTAATCGATTAAGACGTTGGT	Chr1	3803718	PolyHighResolution	Keep
AX-179141806	GGTTGCTGATAGGTAGTGTTGAAGCAATCATCTTT[G/T]TGAACAATTCATGAAGCGCAGTGCCGAAGCACAAT	Chr1	3803861	Other	Remove
AX-179141807	CGGTATTAATATCTATAGTATGTATGAATGAGGGG[A/G]CAATCCTTTGTAATCTCGAGCAATCTCATGCCATT	Chr1	3804294	MonoHighResolution	Keep
AX-179141808	CTGAAATTTAGCTTAAAAGGGGACTACTGTAACTC[T/C]GTAAACAATCTGTGTATGATTCTGTGAATAGTTGA	Chr1	3804922	PolyHighResolution	Keep
AX-179141809	TTTGCTCCTTCATGAATCGTGATTTTGCTTCAAAT[G/A]ATACAATTTTTAAAACAGTTGAAGGAGATGGTGCT	Chr1	3807091	OTV	Keep
AX-179141810	TTTGACTCCGTTTATCTTTGATGATTGCACTTCCC[C/A]AGTTTGTGATCTCGATGATTGTAACTTTCTTGTAT	Chr1	3807234	MonoHighResolution	Keep
AX-179353034	TCAAGGATGCAGATGGAAAAGCGGATGGTAAAATT[G/A]ACGAGGAAGAGTGGAAGGAATACGTAGCACAAAAC	Chr1	3807316	MonoHighResolution	Keep
AX-179141811	GAAAAACATGACTCTTCCATACTTAATGTAAGTCC[T/G]AAAACCTAAACCTGCGTTCTGCAAACTTTAGTTAG	Chr1	3807398	PolyHighResolution	Keep
AX-179141812	GTTATCTCTTGCACCACAAGCATGTGTCTGATATG[C/A]CGGTTCATTGGTGTTCTAGTTTTCGTAGAAGTTTT	Chr1	3807516	PolyHighResolution	Keep
AX-179343914	CGTATGCGTACGTTCTCTCTGCAGGGACATAACTC[T/C]AGCATTTCCCAGCTTTGTGCTGAACAATAAAGCAG	Chr1	3807615	NoMinorHom	Keep
AX-179141813	GAGATATGCACCATTATAGATAATTAAGTTTAAAG[G/A]TAAAGATACCGATTCCAGAATGCTTAGAATAGAAT	Chr1	3808174	PolyHighResolution	Keep
AX-179141814	GTTGTGCCGAGAAAACCTCCTGACAGGGGTTTTTG[G/C]TTGGAGCCTGTCATTGTTAACCCCAAGATTGAATT	Chr1	3811010	OTV	Keep
AX-179141815	CTCAAAACAATCCGAGGGGGCTGCCATTGTCATTG[G/A]ATGGTGAAGGATTGAAAAGGGGAACAAGAGTTGGA	Chr1	3811245	NoMinorHom	Keep
AX-179141816	AGAATAGTGGAAGTTGTGAAGACATGGGCCCTGCA[G/T]CTTTCCCAACTGAGGAAGTGCATAAGATTTCTGTT	Chr1	3811503	MonoHighResolution	Keep
AX-179377818	TCTGTTTTGGATATCAGATTGGCAAATGCAGACAG[G/A]CATGCAGGAAACATTTTGCTGGGCAAAGAGAGTGA	Chr1	3811568	MonoHighResolution	Keep
AX-179141817	TGTTTTTGGCATTTCTTTTCTCGTTTTCCTGAAAT[T/C]TATCTGCATCATATAGTCATCAGCTCATTGCCATG	Chr1	3811758	MonoHighResolution	Keep
AX-179141818	GGTTGTATTGGCCACAAGCACGCAAGCCTTATGCT[G/A]ACGAGGTCATTGATTACATCAAATCACTGGATGCA	Chr1	3811932	MonoHighResolution	Keep
AX-179356084	CACTGGATGCAGAAGAAGATATTGCCCTTTTGAAG[T/G]TCCATGGATGGTACATGCCCCGCAAATGTGCTCGC	Chr1	3811992	PolyHighResolution	Keep
AX-179141819	GTGCTCCCTGATTCAAGTGAAGATTCTTTTCTTGA[G/C]GCCGTGTCCCAAATTATGGACCGTCGCCTTGATGA	Chr1	3812204	MonoHighResolution	Keep
AX-179366874	CTTGATGAGATTGCAAGATCACCTTCGTAACGGGA[T/C]GCTGAATCATGTGGAGAACATAGGTACATAAAGTG	Chr1	3812267	MonoHighResolution	Keep
AX-179141820	TTTGCCCATACACCTTCAATTTCGTATCCGTTTTT[T/A]CATTATAGACCGCAGTTTCTTTTGTATTCGTGCTT	Chr1	3812395	OTV	Keep
AX-179364034	ATACACCTTCAATTTCGTATCCGTTTTTTCATTAT[A/G]GACCGCAGTTTCTTTTGTATTCGTGCTTTTCCTTA	Chr1	3812402	MonoHighResolution	Keep
AX-179141821	TCTAATCCATTTGTAATAGCACTGAAGTTTGTTTT[G/T]AAGACAGAAAATTCCAAAAATGCGTATCAGACAAC	Chr1	3812534	OTV	Keep
AX-179354764	TCAAATAGGAAAATGGCAACTTGTTGGCAGTGGTG[G/A]TTGATACAATCGGAATTGTTTCGGTTTAAATGAAT	Chr1	3812629	Other	Remove
AX-179141822	AGGAATTAATATTTAAGGAACCAGCTCCGAAGATG[T/C]GTTGTTGCAAGTGACCACTCGGAGTCGGAATTGGG	Chr1	3812962	MonoHighResolution	Keep
AX-179141823	CTGCAATCAAAGACATCAAGACGTAAGAAAATGTT[C/T]GTACTAAGAAAATAAAATGCTATGGTAAAATAACA	Chr1	3813371	PolyHighResolution	Keep
AX-179141824	CAGATGGACGGACTTACTTCTTAGCAGGCTTGCCG[C/T]TGAAACCAATTGCACTCTTCATCGTCTGTGTTGGT	Chr1	3813498	MonoHighResolution	Keep
AX-179350395	TGTGATCAAGACAGTCAGGATGCAAAAATGTGACT[A/C]CTTTGAAAACAGAATACAATGAAATCGTGTCCCAT	Chr1	3813576	Other	Remove
AX-179141825	AAGTATTGTATGGAAACAACTTTATTAAAGTTAAG[A/T]AATTACTTCATAATAGGTTTGCCGCTGAACCCAAA	Chr1	3813656	MonoHighResolution	Keep
AX-179141826	CCAAGTTGGCCTCTCTTGAGAGAATATAATTTGCT[A/T]AGACCATGAATTGCAAGAAATTTTCAACAGCTGCA	Chr1	3814157	MonoHighResolution	Keep
AX-179141827	AGAGGTTTGAAACCCAGGACCTCCTGGAACTTGAA[T/C]ATAGTGTTAGATGACAACTAATTCCAGAAGATGAA	Chr1	3814596	NoMinorHom	Keep
AX-179363206	CCTCCTGGAACTTGAATATAGTGTTAGATGACAAC[T/C]AATTCCAGAAGATGAAACTATTGGGGAATGAACTG	Chr1	3814615	MonoHighResolution	Keep
AX-179141828	CTCATAGTGGATTTAATTTCTGGGTCTGTCTCCGC[A/G]TTGTAGGATTCCAAAAACCCCTGAGACCATTTTTT	Chr1	3814975	Other	Remove
AX-179141829	TATTCTCAGCAAAAATTGCCATCCGCTGCTCTTGC[A/C]AATAATTCAAGAACTCCGGACTCTTTTCTATTGGG	Chr1	3815246	PolyHighResolution	Keep
AX-179141830	GTTACTACTTTCATGATCTAAAGAAACCTGTTCCC[T/C]TTGATCATCGTCCATGAAGTGTCTTTTCTCGGTTT	Chr1	3816222	MonoHighResolution	Keep
AX-179367544	ATAGCTTCAAATTTTTCATCCTTCATATCATAATC[T/G]TCAGAAGCATTTTCGGTAGATGGAGGATCTGATGT	Chr1	3816313	OTV	Keep
AX-179141831	GGTTCAAATCGGGGCTCTTCATTTAGCTTTGTTTT[G/A]TCATGTTTTTTGGAAAGATACTCCCTAGCTTCTTT	Chr1	3816499	MonoHighResolution	Keep
AX-179141832	GGAACCATTCCTGGACTTGCTGGACTCCCTAAAAG[G/C]AGCATTGTCTGGTAACTGCAAATTCCGTTTACAGT	Chr1	3816603	PolyHighResolution	Keep
AX-179141833	ATACTTGCTTCCCCTTCTCCATGCCGTTTGACAGC[T/C]TCTATTTCATCCGAATTTTCATTCACAGTTCCATC	Chr1	3816838	MonoHighResolution	Keep
AX-179141834	TTTCATGAACTTTATCATCAAAATCTGTATTCACA[G/A]CAGCAGTCATGGAACTTGGAGAAACTTGTAGAGCT	Chr1	3816995	MonoHighResolution	Keep
AX-179141835	TCAAGGCTAGGCTTTTTAAAGGAACCCAGTGGCAG[T/C]TCTGGAGCTGCTTGAACAACTTCCACACTGCTCGG	Chr1	3817120	NoMinorHom	Keep
AX-179141836	TGAATAACTTCTTCAATGCCCACAACGCAATGACA[C/A]CATACAACACCAATCTCCCAACTCGAGATAGCTTT	Chr1	3817283	MonoHighResolution	Keep
AX-179141837	CCGAACCAATGCCCCAGTACTCAGTATCCCTCTTA[T/G]ACTGCTCCATCCAACTCTCCAATTTACTCAACAAA	Chr1	3817637	PolyHighResolution	Keep
AX-179141838	TTTCGCACCATCATCAGAAACCAAATTACTAAATT[G/C]ACTCTCAGAATCAACAAAATTACTATTCAAAAACT	Chr1	3817800	OTV	Keep
AX-179141839	AGCTCGAAACTTTCTGCTGTTACAGGAGAGTAAAT[A/G]GATGGAAAATGATGGGTTTTTGTGGAAATCGAAGG	Chr1	3817983	MonoHighResolution	Keep
AX-179352970	GAAATGGGGTTTTCTTGTTCGGAGAATTGACGGGA[A/G]ATTTGGAAGGGAAAGGTGAAGTGAGAGAGAGAACC	Chr1	3818069	MonoHighResolution	Keep
AX-179141840	GGAGAACGACATGTAACATATGTCGTACTAATTAC[A/T]GATTTCAAAAGCTAGCATTTTATGGGTGAACAAAT	Chr1	3818244	Other	Remove
AX-179358268	TTTATGGGTGAACAAATATGATGCTCTACACATTA[A/G]TAAGCCACAAATGCGGAGAAGTATTAGTAGTAGTA	Chr1	3818298	Other	Remove
AX-179141841	TAGTGATATTTTAAGTTTATCATTTACTGATATGC[G/A]TTTACATGATTAGTTTGGAATACTGTCACAATGAC	Chr1	3818398	NoMinorHom	Keep
AX-179141842	CACAATGTCAAAAAGTTAAATTTTCCTACTCACAT[G/A]GACAACTGACGATGACAAAATTCATGTGAAGGATT	Chr1	3818517	OTV	Keep
AX-179141843	ACTTGAGAATACAATGTATTTCTTGTATGGTAATT[A/T]TATACCAGTTCATCCAATCTTAGGTTGCTTCATCG	Chr1	3818682	OTV	Keep
AX-179345088	AATGTATTTCTTGTATGGTAATTATATACCAGTTC[A/C]TCCAATCTTAGGTTGCTTCATCGTATACAGATCAA	Chr1	3818694	OTV	Keep
AX-179141844	ACAACATCATGAGGTTCAAAGTTGGCACCCCAAGA[G/A]TTGACACCTTTGGGATTTTCGACATGGCCAGCGAT	Chr1	3819133	NoMinorHom	Keep
AX-179376818	AAAGTTGGCACCCCAAGAGTTGACACCTTTGGGAT[T/C]TTCGACATGGCCAGCGATTTAATTTGGTTTCAGTG	Chr1	3819150	MonoHighResolution	Keep
AX-179141845	GTGCAGCTCCATCGAGTGCAATACAACCTCAGATG[C/G]CCATTGCCCTGATCCGAAAGGCGAATGCCGGTACA	Chr1	3819299	NoMinorHom	Keep
AX-179141846	AACTTAACAAACATGATTATCGGTTGTGGTCACAC[C/T]AATGTCGAAACAAAAGCAGGTCATCACCCACCTGG	Chr1	3819454	Other	Remove
AX-179344550	AACATGATTATCGGTTGTGGTCACACTAATGTCGA[A/C]ACAAAAGCAGGTCATCACCCACCTGGAGTTGTGGG	Chr1	3819463	NoMinorHom	Keep
AX-179370172	GTGGGACATAGGAGTTAGGAGAGAGCCTTCTTCAC[T/C]TTTTGGTCAGATTTCGTACCCCCACCTTTCGTATT	Chr1	3819529	Other	Remove
AX-179141847	TCACTTTTTGGTCAGATTTCGTACCCCCACCTTTC[G/A]TATTGCATTTCTTCCAAAAATAATGGCATCTACAA	Chr1	3819560	MonoHighResolution	Keep
AX-179360507	CCTTTCGTATTGCATTTCTTCCAAAAATAATGGCA[T/G]CTACAATAACAGCAACGTGAAAATTGGGTTACTAC	Chr1	3819589	OTV	Keep
AX-179141848	AAACTCAAACACCTTGGTTGAGCGGTGAAAATGGT[C/T]AGTACTATCTAAACTTAGAGGGCATTAGCGTCGAT	Chr1	3819692	Other	Remove
AX-179141849	TTTAATATGACCGCAGGTGGGGAGGGAGGTGTTTT[C/A]ATGGACTCGGCAACAACTCATACTATGCTTGCATT	Chr1	3819793	PolyHighResolution	Keep
AX-179361967	AGAAGGTAATCATTTATGCTTTATCAGATTTCCAT[A/G]GAGTGGGAGATTATGATGGCATTTTCATAATTTGT	Chr1	3819882	MonoHighResolution	Keep
AX-179141850	TGCTTCATTTCACGGGACTGGAGTTTCCGGTAAGT[G/A]CGGATAACACTTGGGCTGTGAATTCTCAAGGACAC	Chr1	3819996	Other	Remove
AX-179141851	GCACAGGAATGTGAATGTTGGGTATGATTTCAGTT[A/T]ACAACATCACATCCTTCAAGTGTACAAATTTATGT	Chr1	3820123	MonoHighResolution	Keep
AX-179379606	TGGGTATGATTTCAGTTAACAACATCACATCCTTC[A/G]AGTGTACAAATTTATGTCGGTATACTTAAAAACGT	Chr1	3820141	Other	Remove
AX-179141852	CCGCAGAACCATAGCGAGACAGAACTACTTCAACT[G/T]GCTAATGTCAAATAAAACGTGGAGCAGTTATTCGA	Chr1	3821818	PolyHighResolution	Keep
AX-179371482	CTGGCTAATGTCAAATAAAACGTGGAGCAGTTATT[C/T]GAGCAGTTACGTCTGGGCGCCTATTGATCAAAGCC	Chr1	3821851	OTV	Keep
[truncated: 198,483+ more rows]
