# Supplementary material for: Development of an integrated 200K SNP genotyping array and application for genetic mapping, genome assembly improvement and genome wide association studies in pear (Pyrus)
Source: Plant Biotechnol J. 2019 Feb 17;17(8):1582–94. doi: 10.1111/pbi.13085 (PMC6662108; doi:10.1111/pbi.13085)
Supplement: Supplementary file 8 — Table S3 The origin of 188 pear accessions. [file PBI-17-1582-s004.xlsx]

## Sheet: Sheet1
Table S3. The origin of 188 pear accessions.
sampleID	sample name	species	group	cultivated/wild
2	115-3-36	P. pyrifolia	Asian	cultivated
3	K9	/	Asian	cultivated
4	K15	/	Asian	cultivated
5	19-1	/	Asian	cultivated
6	80-14-01	/	Asian	cultivated
7	62-5-6	/	Asian	cultivated
8	15-2	/	Asian	cultivated
9	115-3-41	/	Asian	cultivated
10	26-3	/	Asian	cultivated
11	54S-1351	/	Asian	cultivated
12	43-4-11	/	Asian	cultivated
13	11-11	/	Asian	cultivated
15	K11	/	Asian	cultivated
16	54S-135	/	Asian	cultivated
17	108-1-94	/	Asian	cultivated
18	4×yali	P. bretschneideri	Asian	cultivated
19	5haoli	/	Asian	cultivated
20	lafrance	P. communis	European	cultivated
21	S07	/	Asian	cultivated
22	S14	/	Asian	cultivated
23	S25	/	Asian	cultivated
24	aizhen	/	Asian	wild
25	aizhen no.87	/	Asian	wild
26	Atago	P. pyrifolia	Asian	cultivated
27	aiganshui	P. pyrifolia	Asian	cultivated
28	annong no.1	P. pyrifolia	Asian	cultivated
29	Nijisseiki	P. pyrifolia	Asian	cultivated
30	bahong	/	Asian	cultivated
31	balixiang	P. ussuriensis	Asian	cultivated
32	baxing	/	Asian	cultivated
33	bayuehong	/	Asian	cultivated
34	bayuesu	P. pyrifolia	Asian	cultivated
35	Bartlett	P. communis	European	cultivated
37	baipisu	/	Asian	cultivated
38	unknown	/	Asian	cultivated
39	changshou	P. pyrifolia	Asian	cultivated
40	changshilang	P. pyrifolia	Asian	cultivated
41	chaoxianyangli	/	Asian	cultivated
42	cangxixueli	P. pyrifolia	Asian	cultivated
43	conghuadali	P. pyrifolia	Asian	cultivated
44	cangxiliuyuexue	P. pyrifolia	Asian	cultivated
46	cuiyu	P. pyrifolia	Asian	cultivated
47	daguohuanghua	P. pyrifolia	Asian	cultivated
48	daguosuli	P. bretschneideri	Asian	cultivated
49	dayexue	P. pyrifolia	Asian	cultivated
51	deshengxiang	P. pyrifolia	Asian	cultivated
52	eli	/	Asian	cultivated
53	eli no.1	P. pyrifolia	Asian	cultivated
55	enli	P. pyrifolia	Asian	cultivated
56	fanshan	/	Asian	cultivated
57	Housui	P. pyrifolia	Asian	cultivated
58	Gnachuan	/	Asian	cultivated
59	ganguxiangshui	P. ussuriensis	Asian	cultivated
60	ganlizao6	/	Asian	cultivated
61	ganlizao8	/	Asian	cultivated
62	guiguan	/	Asian	cultivated
63	guihuali	/	Asian	cultivated
64	hangqing	P. pyrifolia	Asian	cultivated
65	hongjinqiu	/	Asian	cultivated
66	hongshan	/	Asian	cultivated
67	hongsucui	/	Asian	cultivated
68	hongtaiyang	/	Asian	cultivated
69	hongxiangmi	/	Asian	cultivated
70	hongxiangsu	P. pyrifolia	Asian	cultivated
72	hanyuandabai	P. bretschneideri	Asian	cultivated
73	huali no.2	P. pyrifolia	Asian	cultivated
74	Whasan	P. pyrifolia	Asian	cultivated
75	huasu	P. pyrifolia	Asian	cultivated
76	huangguan	P. pyrifolia	Asian	cultivated
77	huanghua	P. pyrifolia	Asian	cultivated
78	Wangkeumbae	P. pyrifolia	Asian	cultivated
79	hongxiao	/	Asian	cultivated
82	jincunqiu	P. pyrifolia	Asian	cultivated
83	jinchuanxueli	P. bretschneideri	Asian	cultivated
84	jinchuanyeshengli no.2	/	Asian	wild
85	jinhua	P. bretschneideri	Asian	cultivated
87	jinshui no.2	P. pyrifolia	Asian	cultivated
88	jinshuisu	P. pyrifolia	Asian	cultivated
89	jinxiangshui	P. ussuriensis	Asian	cultivated
90	jinzhuili	/	Asian	cultivated
91	jinxing	/	Asian	cultivated
92	jinxiangli	/	Asian	cultivated
93	jinfeng	P. pyrifolia	Asian	cultivated
94	jinda	/	Asian	cultivated
96	kushi	/	Asian	cultivated
97	kongdeli	/	Asian	cultivated
98	korla pear	P. sinkiangensis	Asian	cultivated
99	lanzhouruaner	P. sinkiangensis	Asian	cultivated
100	lanzhouchangba	P. sinkiangensis	Asian	cultivated
101	linxiadadiaodan	/	Asian	cultivated
102	linxiahuangma	/	Asian	cultivated
103	linxiajiadongguo	/	Asian	cultivated
104	liuyueshuang	/	Asian	cultivated
105	liuyuesu	/	Asian	cultivated
106	longquan19	/	Asian	cultivated
107	longxiang	/	Asian	cultivated
108	lvyun	P. pyrifolia	Asian	cultivated
109	mingzhu	/	Asian	cultivated
111	manfeng	/	Asian	cultivated
112	mantianhong	P. pyrifolia	Asian	cultivated
113	manyuanxiang	P. ussuriensis	Asian	cultivated
115	mingyue	P. pyrifolia	Asian	cultivated
116	mianbaoli	/	Asian	cultivated
117	nanshui	/	Asian	cultivated
118	nanyue	/	Asian	cultivated
119	ningmenghuang	/	Asian	cultivated
120	pingguoli	P. pyrifolia	Asian	cultivated
121	pingboxiang	/	Asian	cultivated
122	qingkui	/	Asian	cultivated
123	qingsong	/	Asian	cultivated
125	qiurong	P. pyrifolia	Asian	cultivated
126	qiuyue	P. pyrifolia	Asian	cultivated
127	qiuyue	P. pyrifolia	Asian	cultivated
128	ruanbaer	P. ussuriensis	Asian	cultivated
129	ruanerli	P. ussuriensis	Asian	cultivated
130	ruoguang	P. pyrifolia	Asian	cultivated
131	shanxihongjinping	/	Asian	cultivated
132	shenbuzhi	/	Asian	cultivated
134	shuijin	/	Asian	cultivated
136	suanwoli	/	Asian	cultivated
137	taiwanmili	P. bretschneideri	Asian	cultivated
138	taibai	/	Asian	cultivated
139	tiantang	/	Asian	cultivated
140	tienong no.1	/	Asian	cultivated
141	tienong no.25	/	Asian	cultivated
142	wuba	/	Asian	cultivated
143	Okusankichi	P. pyrifolia	Asian	cultivated
144	wanxiu	/	Asian	cultivated
146	wushantangli	/	Asian	cultivated
147	xizilv	P. pyrifolia	Asian	cultivated
148	xishui	/	Asian	cultivated
149	xiangnan	P. pyrifolia	Asian	cultivated
150	Niitaka	P. pyrifolia	Asian	cultivated
151	xinhang	P. pyrifolia	Asian	cultivated
152	xinli no.7	/	Asian	cultivated
153	xiehuatian	P. bretschneideri	Asian	cultivated
155	shinseiki	P. pyrifolia	Asian	cultivated
156	xinxing	/	Asian	cultivated
157	xinxue	/	Asian	cultivated
158	xinya	P. pyrifolia	Asian	cultivated
159	xinxing	P. pyrifolia	Asian	cultivated
160	kousui	P. pyrifolia	Asian	cultivated
161	soowhangbae	P. pyrifolia	Asian	cultivated
162	xuefang	P. pyrifolia	Asian	cultivated
163	xueqing	P. pyrifolia	Asian	cultivated
164	xueqing	/	Asian	cultivated
165	xuefeng	/	Asian	cultivated
167	yaqing	P. pyrifolia	Asian	cultivated
168	yali	P. bretschneideri	Asian	cultivated
169	yousu	/	Asian	cultivated
170	yuluxiang	P. pyrifolia	Asian	cultivated
171	yushui	/	Asian	cultivated
172	Wonhwang	P. pyrifolia	Asian	cultivated
173	yunnanhaidong	/	Asian	cultivated
174	yunnanhongxiangsu	P. pyrifolia	Asian	cultivated
176	zaoshenghuangjin	P. pyrifolia	Asian	cultivated
177	zaomeisu	P. pyrifolia	Asian	cultivated
178	zaosu	P. pyrifolia	Asian	cultivated
180	zaosumi	/	Asian	cultivated
181	zaoxiangcui	/	Asian	cultivated
182	zaoxiangshui	P. ussuriensis	Asian	cultivated
183	zheli	P. pyrifolia	Asian	cultivated
184	zhimali	P. pyrifolia	Asian	cultivated
185	diyuan	P. pyrifolia	Asian	cultivated
186	zhongai no.1	/	Asian	cultivated
187	zhongai no. 2	P. pyrifolia	Asian	cultivated
188	zhongli no.1	P. pyrifolia	Asian	cultivated
189	zhong1A2	/	Asian	cultivated
190	zaoshengxishui	/	Asian	cultivated
191	mali	/	Asian	cultivated
192	baozhu	P. pyrifolia	Asian	cultivated
3X	3×	/	Asian	cultivated
45	cuiguan	P. pyrifolia	Asian	cultivated
50	dangshansuli	P. bretschneideri	Asian	cultivated
54	unknown	/	Asian	cultivated
81-1	jimi	/	Asian	cultivated
AGLM	anguliemu	P. communis	European	cultivated
CHL	chihuali	P. pyrifolia	Asian	cultivated
FY	fengyue	/	Asian	cultivated
GS	80-9-31	/	Asian	cultivated
HBLS	conference	P. communis	European	cultivated
HX-1	hanxiang1	/	Asian	cultivated
HX-2	hanxiang2	/	Asian	cultivated
JH4	jinhua no.4	P. pyrifolia	Asian	cultivated
QYS	qiyuesu	P. pyrifolia	Asian	cultivated
SL3	shanli no.3	P. pyrifolia	Asian	wild
WSHX	weishanhongxue	/	Asian	cultivated
XYL	xingyeli	/	Asian	cultivated
