# Supplementary material for: Development of an integrated 200K SNP genotyping array and application for genetic mapping, genome assembly improvement and genome wide association studies in pear (Pyrus)
Source: Plant Biotechnol J. 2019 Feb 17;17(8):1582–94. doi: 10.1111/pbi.13085 (PMC6662108; doi:10.1111/pbi.13085)
Supplement: Supplementary file 9 — Table S4 The details of 2388 SNPs mapped on the 17 linkage groups. [file PBI-17-1582-s005.xlsx]

## Sheet: Sheet1
Table S4. The details of 2,388 SNPs mapped on the 17 linkage groups.
; Sun, 4 Mar 2018, 17:00:42
; ngrp=17, nloc=2388
group LG01
AX-179318828	0
AX-179320295	0.422
AX-179301539	4.844
AX-179270891	8.833
AX-179320265	9.895
AX-179270866	10.48
AX-179288040	11.03
AX-179270874	12.338
AX-179320286	13.828
AX-179325648	14.354
AX-179320253	15.146
AX-179334362	16.046
AX-179303907	17.335
AX-179207830	18.448
AX-179333897	18.993
AX-179325814	19.884
AX-179333839	20.747
AX-179325846	21.304
AX-179334701	22.206
AX-179288107	23.164
AX-179305997	24.167
AX-179305904	24.506
AX-179250692	24.871
AX-179340421	25.579
AX-171854993	25.893
AX-179305859	26.126
AX-179305873	26.707
AX-179361087	26.897
AX-179250632	26.959
AX-179250654	27.198
AX-179250569	27.463
AX-179305875	27.75
AX-179340502	28.211
AX-179340416	28.744
AX-179368551	29.053
AX-179337894	29.345
AX-179340367	29.531
AX-172354237	29.612
AX-179337903	29.912
AX-179337769	30.98
AX-179343924	33.683
AX-179204404	34.563
AX-179322026	34.693
AX-179304649	35.556
AX-179304729	35.673
AX-179304779	36.861
AX-179336142	37.064
AX-179304784	37.219
AX-179331946	39.182
AX-179334956	40.013
AX-179334986	40.6
AX-171986934	42.415
AX-179222633	43.376
AX-179141950	43.414
AX-179141850	43.432
AX-179141901	44.033
AX-179358623	44.054
AX-179141721	44.517
AX-179332150	44.843
AX-179141679	45.129
AX-179332323	45.7
AX-179332459	46.422
AX-179332563	46.72
AX-179304623	46.897
AX-179140685	47.416
AX-179222695	47.509
AX-179332503	48.54
AX-179142216	48.853
AX-179142322	50.834
AX-179142325	51.21
AX-179142317	51.509
AX-172060253	51.995
AX-179142459	52.331
AX-179142319	52.412
AX-179142427	53.36
AX-179142318	54.392
AX-179361416	54.956
AX-179351515	55.571
AX-172064987	56.253
AX-179142545	56.926
AX-171936461	57.201
AX-171936463	57.201
AX-179142705	58.181
AX-179359723	59.702
AX-179142742	60.01
AX-171902615	60.313
AX-179142646	60.808
AX-179142762	61.307
AX-179142709	61.876
group LG02
AX-179153383	0
AX-179153157	0.132
AX-179376421	4.169
AX-171964959	12.875
AX-179151626	16.908
AX-179211810	22.378
AX-179150711	26.562
AX-179150553	27.536
AX-179150496	28
AX-171830134	29.176
AX-179149487	31.278
AX-179342752	33.962
AX-179151149	34.834
AX-179373619	36.697
AX-179148900	37.284
AX-179360508	37.415
AX-179149011	37.754
AX-179151160	38.182
AX-171830081	39.908
AX-179294116	40.072
AX-179149101	40.072
AX-171940145	40.072
AX-179149053	41.008
AX-179148191	41.621
AX-179148165	42.438
AX-179349880	42.916
AX-179294125	43.326
AX-179148122	44.155
AX-179149073	44.373
AX-179148013	44.75
AX-179368886	45.298
AX-179149084	45.478
AX-179149107	45.494
AX-179149091	45.53
AX-179149839	45.662
AX-179361584	46.845
AX-179148088	47.589
AX-179147872	48.099
AX-179147875	48.115
AX-179149801	48.397
AX-179294000	48.599
AX-179365947	49.756
AX-179145783	52.228
AX-179147250	52.341
AX-179148676	53.739
AX-179340569	53.858
AX-179146239	54.384
AX-179351005	57.079
AX-179148509	57.448
AX-179148331	57.505
AX-179342835	57.743
AX-179148356	58.09
AX-179149423	59.45
AX-179146973	67.268
AX-179245631	73.587
AX-179148329	78.815
AX-179148608	94.233
AX-179151722	95.991
group LG03
AX-179157731	0
AX-179157742	0
AX-179158331	1.654
AX-179350134	2.639
AX-179360475	2.953
AX-179378244	3.697
AX-179158356	4.271
AX-179159133	5.115
AX-179159373	6.258
AX-179376099	6.283
AX-179370217	6.697
AX-179159317	6.697
AX-179159295	6.885
AX-179159149	7.134
AX-171902814	7.626
AX-179159428	8.048
AX-179159184	8.251
AX-179159430	8.34
AX-179159422	8.565
AX-179353103	9.222
AX-179159418	9.675
AX-179294665	10.019
AX-179159312	10.023
AX-179159417	10.058
AX-179294661	10.092
AX-179333104	11.143
AX-179319507	13.392
AX-179159651	13.467
AX-179147108	14.182
AX-179159492	14.742
AX-179230537	14.754
AX-179147080	15.202
AX-179331114	15.579
AX-179230588	15.803
AX-179159729	16.144
AX-179273164	17.645
AX-179364964	18.674
AX-179370417	19.142
AX-179159929	19.959
AX-172112470	20.906
AX-179366187	21.325
AX-179160093	21.867
AX-179365740	23.554
AX-179161377	24.395
AX-179161486	24.659
AX-179160322	24.98
AX-179161374	25.521
AX-179161460	25.83
AX-179161493	25.896
AX-179160116	26.09
AX-179161553	26.418
AX-179203839	26.528
AX-179160414	26.564
AX-179160411	26.616
AX-179160439	26.864
AX-179364217	26.995
AX-179161485	27.096
AX-179161529	27.223
AX-179160485	27.311
AX-179160126	28.039
AX-179376235	28.174
AX-179359984	28.174
AX-179352657	28.174
AX-179160303	28.511
AX-179160522	28.819
AX-179160119	29.041
AX-179160606	29.715
AX-179160552	29.719
AX-179160624	29.902
AX-179160574	30.3
AX-179160807	31.109
AX-179294741	31.735
AX-179161082	32.045
AX-179362825	32.268
AX-179294767	32.701
AX-179379770	32.815
AX-179161007	32.841
AX-179161060	32.848
AX-179160975	33.133
AX-179160970	33.336
AX-179303854	33.703
AX-172111341	33.868
AX-179161055	34.037
AX-179160897	34.403
AX-179352160	34.473
AX-171800563	34.842
AX-179380651	34.937
AX-179166007	35.009
AX-179336118	35.124
AX-179161117	35.185
AX-179165633	35.272
AX-179160882	35.478
AX-179371489	35.478
AX-179161314	35.594
AX-179351755	35.712
AX-179161320	36.003
AX-179160825	36.111
AX-179160876	36.198
AX-179161591	36.321
AX-179160829	36.42
AX-179161188	36.582
AX-179165446	36.844
AX-179165691	37.041
AX-179165508	37.161
AX-179165518	37.281
AX-179166614	37.453
AX-179165980	37.545
AX-179295170	37.622
AX-179350375	37.738
AX-172069999	37.902
AX-179165640	37.989
AX-179165555	38.166
AX-179165434	38.289
AX-179295113	38.389
AX-179167170	38.391
AX-179348685	38.476
AX-179166119	38.646
AX-179165532	38.669
AX-179336124	38.766
AX-179336072	38.883
AX-179160534	38.956
AX-179347259	39.041
AX-179167162	39.259
AX-179166152	39.275
AX-179161180	39.541
AX-179166836	39.625
AX-179166174	39.814
AX-179166649	39.855
AX-179166375	40.222
AX-179378279	40.29
AX-179165284	40.394
AX-179165812	40.705
AX-179166707	40.851
AX-179346420	41.124
AX-179165290	41.56
AX-179364235	41.566
AX-179166903	41.609
AX-179350381	41.609
AX-179165328	41.653
AX-179379645	41.653
AX-179165171	41.669
AX-179344155	41.772
AX-179165143	41.961
AX-179359758	42.067
AX-179167058	42.195
AX-179167127	42.301
AX-179165106	43.546
AX-179164612	43.867
AX-179165002	44.083
AX-179164925	44.101
AX-179295076	44.146
AX-179161801	44.156
AX-179164994	44.197
AX-179164357	44.228
AX-179233688	44.449
AX-179374415	44.649
AX-179377748	44.661
AX-179375050	44.737
AX-179209881	44.982
AX-179161771	45.051
AX-179360021	45.099
AX-179164926	45.431
AX-179164747	45.445
AX-179371210	45.502
AX-179164979	45.658
AX-179295072	45.675
AX-179295065	45.778
AX-179164804	45.838
AX-179368112	46.05
AX-179161772	46.125
AX-179164675	46.13
AX-179165029	46.227
AX-179294795	46.243
AX-179164530	46.336
AX-179164488	46.35
AX-179300565	46.501
AX-179370732	46.81
AX-179345340	46.898
AX-179161685	46.962
AX-179295031	47.352
AX-179300464	47.651
AX-179363382	48.151
AX-179300511	48.152
AX-179163269	48.224
AX-179300404	48.419
AX-179300554	48.595
AX-179300624	48.764
AX-172414073	49.13
AX-179162663	49.387
AX-179380940	49.698
AX-179162361	50.253
AX-179357019	50.288
AX-179162648	50.288
AX-179366533	50.302
AX-179162728	50.317
AX-179162449	50.32
AX-179162538	50.33
AX-179348175	50.33
AX-179162289	50.333
AX-179162557	50.59
AX-179348568	50.602
AX-179162403	50.61
AX-179161367	50.674
AX-179300562	50.937
AX-179161905	50.971
AX-179163058	51.466
AX-179162880	51.922
AX-171936254	52.02
AX-179162976	52.04
AX-179360607	52.083
AX-179162555	52.355
AX-179354632	52.355
AX-179162788	52.355
AX-179163207	52.595
AX-179163221	52.802
AX-179163155	52.874
AX-171894184	53.045
AX-179162264	53.284
AX-179300413	53.658
AX-179162281	54.164
AX-179162680	54.312
AX-179380691	54.375
AX-179356537	54.42
AX-179375653	54.725
AX-179162662	55.457
AX-179163148	55.739
AX-179352233	57.606
AX-179158232	65.545
AX-179158985	68.369
group LG04
AX-179360595	0
AX-179171758	3.925
AX-179172143	7.875
AX-179172076	8.647
AX-179171997	9.152
AX-179331494	10.576
AX-179172067	10.736
AX-179172147	11.185
AX-179172232	11.185
AX-179354235	11.635
AX-179331411	12.838
AX-171940364	13.081
AX-179364411	13.576
AX-179322834	14.11
AX-179322939	14.829
AX-179352409	15.363
AX-179322760	15.701
AX-179322544	15.74
AX-179171356	16.063
AX-179322956	16.063
AX-179322868	16.157
AX-179322525	16.819
AX-179322558	17.928
AX-179322798	17.995
AX-179322494	18.26
AX-179171374	19.118
AX-115655340	19.849
AX-179171212	21.086
AX-179295423	22.059
AX-179373671	22.608
AX-179325459	23.959
AX-179325431	24.604
AX-179325415	25.266
AX-179171143	26.135
AX-179170603	27.652
AX-179347200	27.879
AX-179335255	28.076
AX-179170745	28.531
AX-179337261	28.595
AX-179170693	29.021
AX-179170728	29.213
AX-179348634	29.397
AX-179170713	29.906
AX-179170459	30.051
AX-179347916	30.202
AX-179335163	30.878
AX-179170691	30.99
AX-179170816	31.546
AX-179366267	31.704
AX-179170582	32.736
AX-179321548	34.033
AX-179327380	34.1
AX-179170041	34.75
AX-179365993	34.791
AX-179170545	34.822
AX-179327366	35.063
AX-179204076	35.508
AX-171939277	35.646
AX-179170303	35.825
AX-179170305	35.948
AX-179170086	36.405
AX-179353212	36.8
AX-179364594	37.48
AX-179170265	39.297
AX-179174772	39.459
AX-179364195	39.902
AX-179376342	39.902
AX-179301027	40.313
AX-179301050	40.313
AX-179175230	40.313
AX-179174600	40.313
AX-179175336	40.313
AX-179330377	40.849
AX-172104679	41.142
AX-179169908	41.502
AX-179169687	41.654
AX-172408821	41.671
AX-179169869	42.303
AX-179330285	42.456
AX-179353089	42.678
AX-179363408	42.851
AX-179169997	43.03
AX-179175231	43.038
AX-179330356	43.053
AX-179364180	43.225
AX-179175235	43.314
AX-179368968	43.314
AX-179169655	43.814
AX-179319829	44.562
AX-179201912	44.692
AX-179169752	44.74
AX-179175339	45.553
AX-179169607	46.355
AX-179169381	47.539
AX-179169400	48.103
AX-179333315	49.643
AX-179333318	50.179
AX-179333311	51.275
AX-179342323	52.266
AX-179352621	53.011
AX-179330270	53.646
AX-179330239	53.722
AX-179342337	54.149
AX-179169542	54.534
AX-179169464	55.116
AX-179363158	56.075
AX-179369907	58.428
AX-179360077	59.512
AX-179168953	60.383
AX-179168820	60.88
AX-179323330	61.297
AX-179295318	61.457
AX-179323461	61.684
AX-179323357	61.977
AX-179323432	62.189
AX-179323352	62.194
AX-179323751	62.759
AX-179323534	63.016
AX-179323864	63.098
AX-179323755	63.299
AX-179323766	63.316
AX-171966625	63.652
AX-179323382	64.467
AX-179168734	64.717
AX-171816452	64.824
AX-179295248	67.246
AX-179168551	67.959
AX-179356932	68.164
AX-179168538	68.189
AX-179168436	68.4
AX-179168568	70.056
AX-171965333	70.29
AX-179281767	70.728
AX-179366274	71.239
AX-179295291	71.257
AX-115408445	71.77
AX-171780842	72.419
AX-179281635	72.423
group LG05
AX-179184583	0
AX-179183499	1.04
AX-179183621	1.649
AX-179183390	1.829
AX-179183560	2.025
AX-179369659	2.294
AX-179184092	2.382
AX-179347693	2.382
AX-179183766	2.639
AX-179371378	2.856
AX-179185324	3.013
AX-179183954	3.13
AX-179184490	3.406
AX-179379215	3.494
AX-179183578	3.68
AX-179185173	3.82
AX-179185352	4.007
AX-179185333	4.06
AX-179183150	4.357
AX-179183126	4.5
AX-179183240	4.76
AX-179183163	4.839
AX-179185197	5.128
AX-179378076	5.128
AX-179296059	5.291
AX-179378402	5.464
AX-179356030	5.496
AX-179296204	5.535
AX-179185244	5.656
AX-179376396	5.863
AX-179367500	5.934
AX-179379608	6.02
AX-179361116	6.147
AX-179185217	6.178
AX-179185199	6.269
AX-179185098	6.414
AX-179184848	6.587
AX-179185092	6.607
AX-179184862	6.619
AX-179344407	6.695
AX-179185179	6.699
AX-179185357	6.961
AX-179296052	7.36
AX-179296051	7.36
AX-179357658	7.453
AX-179296057	7.523
AX-179183019	7.792
AX-179218028	8.013
AX-179182864	8.014
AX-179358566	8.077
AX-179296047	8.077
AX-179358110	8.212
AX-179182699	8.272
AX-179182906	8.282
AX-179374531	8.51
AX-179182840	8.775
AX-179182774	8.8
AX-179353811	9.048
AX-179182804	9.272
AX-179217995	9.329
AX-179183039	9.628
AX-179182787	9.72
AX-179183549	10.541
AX-171864324	10.832
AX-179182572	11.329
AX-179182546	11.386
AX-179346283	11.78
AX-179365046	11.996
AX-179296018	12.876
AX-179182262	13.15
AX-179182205	13.259
AX-179296022	13.626
AX-179220193	13.7
AX-179296028	13.897
AX-179365815	14.23
AX-179296010	14.443
AX-179371208	14.65
AX-179182177	14.906
AX-179182189	15.297
AX-179355093	15.35
AX-171870609	15.422
AX-179181935	15.542
AX-179182083	15.817
AX-179181798	16.114
AX-179181584	16.774
AX-172212707	17.559
AX-179181716	17.781
AX-179181498	17.805
AX-179229979	17.867
AX-179181703	18.033
AX-179181675	18.076
AX-179229921	18.505
AX-179181761	18.882
AX-179181042	19.309
AX-179216948	19.465
AX-179180835	19.916
AX-179180842	19.949
AX-179180750	20.167
AX-179350273	20.369
AX-179181033	20.528
AX-179180816	20.818
AX-179346698	20.818
AX-179181080	21.001
AX-179181214	21.194
AX-179346016	21.412
AX-179180932	21.684
AX-179181253	21.934
AX-179181112	22.233
AX-179343403	23.008
AX-179181475	23.519
AX-179181337	23.762
AX-179346554	24.107
AX-179348991	24.26
AX-179360652	24.709
AX-179180460	24.852
AX-179180103	25.379
AX-179180188	25.495
AX-179180505	25.731
AX-179180342	25.916
AX-179180293	26.265
AX-179180348	26.618
AX-179180666	28.102
AX-179377382	28.762
AX-179180607	28.872
AX-179373724	29.154
AX-179180594	29.154
AX-179180644	29.518
AX-179374545	30.147
AX-179179430	30.95
AX-179179147	30.95
AX-179359418	31.366
AX-179179312	31.545
AX-179372464	31.595
AX-179179410	31.647
AX-179358874	31.864
AX-179365544	32.014
AX-179179414	32.016
AX-179179046	32.368
AX-179179898	32.734
AX-179360241	32.754
AX-179177962	32.864
AX-179179953	33.006
AX-179179070	33.077
AX-179178957	33.261
AX-179179982	33.312
AX-179180053	33.449
AX-179178001	33.63
AX-179177937	33.797
AX-179179997	34.193
AX-179177967	34.323
AX-179177996	34.748
AX-179179694	35.385
AX-179178000	35.447
AX-179178216	36.021
AX-179178207	36.572
AX-179295823	36.92
AX-179178685	37.428
AX-179178892	37.774
AX-179175566	37.884
AX-179178898	38.031
AX-179363201	38.353
AX-179178676	38.688
AX-179178840	38.867
AX-179178906	38.911
AX-179365559	39.596
AX-179347142	39.837
AX-179178667	39.997
AX-179178814	40.095
AX-179377579	40.188
AX-179346604	40.552
AX-179177299	40.941
AX-179177125	41.11
AX-172076044	41.547
AX-179368130	41.786
AX-179178616	42.117
AX-179178487	42.357
AX-179179760	42.664
AX-179357619	43.192
AX-179178423	43.319
AX-179178918	43.483
AX-179177829	43.802
AX-179177100	44.114
AX-179177276	44.513
AX-179177550	44.663
AX-179176338	45.025
AX-179177507	45.377
AX-171877654	46.418
AX-179295794	47.184
AX-179176333	47.667
AX-179174929	49.474
AX-179320744	49.881
AX-179174864	50.011
AX-179365165	50.241
AX-179174904	50.38
group LG06
AX-179185681	0
AX-179346008	0.275
AX-179186122	0.638
AX-179186119	1.034
AX-179348742	1.116
AX-179185628	1.393
AX-179186123	1.866
AX-171870791	2.14
AX-179187296	2.264
AX-179341495	2.445
AX-179186470	2.883
AX-179341424	3.088
AX-179339201	3.094
AX-179186656	3.348
AX-179186709	3.522
AX-179186660	3.583
AX-179187727	3.723
AX-179341425	4
AX-179341394	4.108
AX-179188648	4.137
AX-179343581	4.354
AX-179319783	4.837
AX-179185636	5.219
AX-179361969	5.507
AX-179360375	5.632
AX-179360734	5.715
AX-179188135	5.894
AX-179341414	6.054
AX-179369206	6.119
AX-171948230	6.194
AX-179187417	6.306
AX-179322453	6.397
AX-179185522	6.467
AX-179185542	6.49
AX-179372161	6.548
AX-179188209	6.62
AX-179188222	6.724
AX-179188131	6.808
AX-179188049	6.824
AX-179187989	6.865
AX-179322454	6.877
AX-179348893	7.077
AX-179187196	7.095
AX-179350665	7.095
AX-179366341	7.143
AX-179362090	7.298
AX-179345489	7.326
AX-179187460	7.36
AX-179186983	7.39
AX-179187010	7.39
AX-179187008	7.39
AX-179186862	7.411
AX-179186980	7.42
AX-179187239	7.425
AX-179187266	7.43
AX-179186825	7.519
AX-179368701	7.52
AX-179187458	7.528
AX-179186227	7.55
AX-179361539	7.558
AX-179186324	7.567
AX-179186969	7.567
AX-179187175	7.567
AX-179186244	7.567
AX-179186337	7.567
AX-179187466	7.602
AX-179359936	7.602
AX-179186377	7.602
AX-179186943	7.621
AX-179187060	7.655
AX-179352601	7.675
AX-179187011	7.675
AX-179186344	7.675
AX-179186269	7.707
AX-179187160	7.872
AX-171884538	7.932
AX-179187832	8.025
AX-179188555	8.062
AX-179345134	8.239
AX-179186645	8.521
AX-179187378	8.643
AX-179187527	8.725
AX-179364215	8.739
AX-179186089	8.794
AX-179187511	8.802
AX-179187092	8.977
AX-179186504	9.019
AX-179186822	9.083
AX-179186611	9.239
AX-179360479	9.308
AX-179349982	9.308
AX-179186579	9.308
AX-179186639	9.315
AX-179186490	9.315
AX-179186665	9.315
AX-179186580	9.315
AX-179353229	9.316
AX-179187925	9.744
AX-179187302	9.983
AX-179186411	10.323
AX-179364679	10.447
AX-179186896	10.506
AX-179360069	10.616
AX-179187841	10.903
AX-179187852	10.916
AX-179187876	10.936
AX-179187875	10.936
AX-179187917	10.944
AX-179185717	11.115
AX-179186391	11.232
AX-179187076	11.374
AX-179188174	11.597
AX-179186004	11.891
AX-179368636	12.262
AX-179185577	12.29
AX-179339204	12.943
AX-179339216	13.109
AX-179188733	13.362
AX-179362088	13.449
AX-179339193	13.535
AX-179357762	13.629
AX-179188377	13.765
AX-179341402	13.919
AX-179188563	14.095
AX-179188535	14.386
AX-179185408	14.386
AX-179339192	14.394
AX-179188493	14.51
AX-179185388	14.671
AX-179341396	14.696
AX-179351608	14.867
AX-179267697	15.091
AX-179341492	15.286
AX-179297972	15.432
AX-179188261	15.577
AX-171907658	15.617
AX-179356943	16.337
AX-179189329	16.556
AX-179189125	16.734
AX-179189300	17.038
AX-179189348	17.063
AX-179189240	17.587
AX-179189313	17.871
AX-179267633	18.179
AX-179189174	18.861
AX-179369694	19.341
AX-179190994	19.589
AX-179188977	19.851
AX-179189082	19.979
AX-179347594	20.161
AX-179188906	20.374
AX-179369188	20.447
AX-179190908	20.52
AX-179190971	20.694
AX-179190853	21.033
AX-172001495	21.043
AX-179190049	21.382
AX-179190141	21.403
AX-179353610	21.437
AX-179190614	21.459
AX-179377018	21.459
AX-179189916	21.543
AX-171939692	22.002
AX-172001664	22.38
AX-179296434	22.702
AX-179188306	22.798
AX-179190117	22.963
AX-179190169	23.733
AX-179353809	24.055
AX-179378199	24.289
AX-179380254	24.722
AX-179368346	24.904
AX-172382936	25.479
AX-179358038	26.017
AX-172165308	26.143
AX-179191259	26.491
AX-179191621	26.705
AX-179356812	26.929
AX-172215634	27.055
AX-179320843	27.174
AX-179347482	27.308
AX-179191283	27.79
AX-179351540	28.03
AX-179191412	28.311
AX-179191539	28.371
AX-179191431	28.583
AX-179191285	28.791
AX-179190310	29.11
AX-179360964	29.986
AX-179191109	30.151
AX-179191312	30.214
AX-179191308	30.603
AX-179171019	31.11
AX-179191952	31.45
AX-179191789	31.8
AX-179354126	32.132
AX-179191911	32.519
AX-179354537	32.852
AX-179341110	37.485
AX-179327448	40.806
AX-179172478	41.962
AX-179243031	42.964
AX-179352801	43.477
AX-179242970	43.809
AX-179146564	45.345
AX-179192335	46.841
AX-171866017	52.442
AX-171866018	53.088
group LG07
AX-179199868	0
AX-179355420	0.425
AX-179245194	0.936
AX-179380514	1.95
AX-179245371	2.236
AX-179199356	2.756
AX-179367819	3.866
AX-179245386	4.071
AX-179377727	4.488
AX-179199079	4.727
AX-179245306	4.996
AX-179349428	5.248
AX-179144324	5.69
AX-179199067	6.091
AX-179199257	6.819
AX-179366921	7.122
AX-179199171	7.825
AX-179292092	9.167
AX-179365988	9.789
AX-179198531	10.712
AX-179198467	11.533
AX-179198735	12.09
AX-179198719	12.359
AX-179292013	12.577
AX-179379661	12.862
AX-179198651	13.027
AX-179198518	13.391
AX-179292308	13.531
AX-179378475	13.58
AX-179292205	13.643
AX-179292346	13.696
AX-179292312	13.715
AX-179292068	13.985
AX-179292293	14.528
AX-179198251	16.072
AX-179349162	16.529
AX-179339277	16.825
AX-179198283	17.055
AX-179347463	17.506
AX-179198320	17.721
AX-179140518	17.828
AX-179140522	18.106
AX-171806477	18.34
AX-179296792	18.39
AX-179140412	18.39
AX-179140387	18.497
AX-179350296	18.52
AX-179140542	18.726
AX-179339280	18.82
AX-179356187	19.247
AX-179198257	19.256
AX-179359124	19.482
AX-179140536	19.647
AX-179198128	19.799
AX-179198089	20.302
AX-179198181	20.788
AX-179339306	20.992
AX-179140597	21.253
AX-179339316	21.474
AX-179339357	22.527
AX-179339494	23.015
AX-179339500	23.328
AX-179140663	23.974
AX-179140679	25.03
AX-179140683	25.16
AX-179140742	25.839
AX-179140728	26.072
AX-179140796	27.031
AX-179198004	27.968
AX-179197953	28.462
AX-179197843	28.64
AX-179165968	28.956
AX-179298067	29.324
AX-179351522	29.626
AX-179298043	29.705
AX-179324728	30.266
AX-172407870	30.703
AX-179298042	30.977
AX-179197952	31.033
AX-179197774	31.305
AX-179319261	31.666
AX-179195975	31.768
AX-179320641	31.873
AX-179302106	32.411
AX-179198041	32.422
AX-179302102	32.539
AX-179197696	32.751
AX-179198017	32.994
AX-179302104	33.188
AX-179332293	33.633
AX-179319208	33.647
AX-179332290	33.855
AX-179197665	34.263
AX-179195925	34.28
AX-179369242	34.869
AX-179230564	35.556
AX-179174155	36.974
AX-179197465	37.266
AX-179379443	37.371
AX-179197405	37.615
AX-179336859	38.211
AX-179336857	38.213
AX-179336833	38.264
AX-179197214	38.344
AX-179197030	38.359
AX-179197357	38.368
AX-179197271	38.747
AX-179197361	39.107
AX-179197344	39.162
AX-179197071	39.442
AX-179141109	39.457
AX-179328565	39.627
AX-179336811	39.941
AX-179197104	40
AX-179197416	40.261
AX-179174171	40.537
AX-179336744	40.817
AX-179300265	41.232
AX-179197084	41.384
AX-179336785	41.583
AX-171889014	41.624
AX-171947729	41.92
AX-179336757	42.327
AX-179336806	42.825
AX-179329747	43.612
AX-179331560	43.963
AX-179149532	44.571
AX-179296741	45.304
AX-179296740	45.317
AX-179196394	45.424
AX-179196348	45.654
AX-179196344	46.095
AX-179196359	47.031
AX-179196452	47.491
AX-179354002	48
AX-179196468	48.237
AX-179196868	48.973
AX-179376748	49.291
AX-179196326	50.315
AX-179196561	50.442
AX-179196558	50.775
AX-179196536	51.125
AX-179353255	52.003
AX-179219540	52.596
AX-179197269	52.85
AX-179245764	53.261
AX-179363949	53.681
AX-171937832	54.108
AX-179328569	54.659
AX-179374516	58.605
AX-179364376	59.573
AX-179248580	60.084
AX-179197692	60.531
AX-179195503	60.951
AX-179343610	61.384
AX-179195489	62.16
AX-179195373	62.566
AX-179369941	64.224
AX-179195205	64.391
AX-179194998	64.735
AX-179194640	64.983
AX-179345016	65.174
AX-179328182	65.711
AX-179195033	65.848
AX-179194559	65.982
AX-179194682	66.134
AX-179345553	66.577
AX-179194644	66.603
AX-179194848	67.235
AX-179194545	68.614
AX-86804952	69.658
AX-179368724	74.848
AX-179198263	77.423
AX-179198055	81.329
AX-171908907	85.208
AX-179142770	86.51
AX-179343009	88.799
group LG08
AX-179206956	0
AX-179347376	0.211
AX-179207536	0.39
AX-179206427	0.804
AX-179207162	1.194
AX-179207323	1.665
AX-179206940	1.869
AX-179371112	1.992
AX-179206903	2.106
AX-179207005	2.213
AX-179206878	2.425
AX-179373035	2.508
AX-179206629	2.646
AX-179207059	3.381
AX-179207096	3.381
AX-179206848	3.718
AX-179206839	4.015
AX-179207163	4.031
AX-179206641	4.448
AX-179206565	4.721
AX-179207193	5.147
AX-179363673	5.622
AX-179297459	5.786
AX-179206601	6.065
AX-179370126	6.243
AX-179207318	6.645
AX-179206244	7.212
AX-179372733	7.508
AX-179205905	7.686
AX-171971131	7.686
AX-179297401	7.734
AX-179205982	8.049
AX-179205925	8.089
AX-179205903	8.11
AX-179205845	8.283
AX-179205895	8.375
AX-179205891	8.467
AX-179363757	8.467
AX-179347932	8.467
AX-179207316	8.923
AX-179373521	9.007
AX-179205898	9.157
AX-179206668	9.457
AX-179369346	9.576
AX-179206351	10.106
AX-179375509	10.312
AX-179206709	10.369
AX-179379026	10.369
AX-179349746	10.421
AX-179206642	10.581
AX-179207329	10.697
AX-172097310	10.922
AX-179206751	11.43
AX-179206138	12.141
AX-179363404	12.521
AX-179205601	13.698
AX-179205563	14.11
AX-179205590	14.451
AX-179264785	14.862
AX-179291611	15.656
AX-171829986	16.626
AX-179205187	16.806
AX-179205206	17.019
AX-179377920	17.023
AX-179205677	17.417
AX-179291644	17.991
AX-179205194	18.287
AX-179205685	18.75
AX-179205250	19.092
AX-179205392	19.472
AX-179348191	19.748
AX-179205186	19.776
AX-179321853	20.605
AX-179205388	20.869
AX-179205166	21.009
AX-179205131	21.663
AX-179205128	21.862
AX-179205137	22.3
AX-179374830	22.549
AX-179337636	22.868
AX-179265591	23.294
AX-179380571	23.824
AX-179205359	24.491
AX-179368426	25.311
AX-179204676	26.636
AX-179205597	26.768
AX-179204662	27.526
AX-179204560	29.46
AX-179204915	29.812
AX-179204527	30.85
AX-179346232	32.618
AX-179231279	33.502
AX-179298284	34.194
AX-179298339	34.464
AX-179370148	35.226
AX-179298334	35.356
AX-179378972	35.439
AX-179298294	35.563
AX-179231318	36.157
AX-179374220	36.787
AX-179321340	38.034
AX-179205063	39.649
AX-179348325	40.471
AX-179205013	41.255
AX-179204449	42.29
AX-179351983	44.362
AX-179204304	44.404
AX-179204240	44.839
AX-179204308	45.937
AX-179275308	51.103
AX-179299399	53.893
AX-179201102	56.328
AX-179303410	58.889
AX-179357912	58.988
AX-179201046	59.134
AX-179297034	62.951
AX-179353383	64.002
group LG09
AX-179354428	0
AX-179213350	0.832
AX-179211410	1.822
AX-179211590	3.418
AX-179211622	4.113
AX-179211737	4.536
AX-171939947	4.562
AX-179376458	4.602
AX-179352175	5.514
AX-179353482	6.002
AX-179211567	6.959
AX-179211525	7.102
AX-179211731	7.971
AX-171844758	9.715
AX-179211953	10.36
AX-179212024	11.312
AX-179211998	11.42
AX-179212069	13.043
AX-179325637	13.679
AX-172390992	14.15
AX-179338990	14.694
AX-179336599	15.469
AX-179336650	16.309
AX-179336657	16.399
AX-179255881	16.785
AX-179292773	17.129
AX-179352080	17.691
AX-179210517	18.241
AX-179358634	19.222
AX-179210413	20.989
AX-179210406	22.203
AX-179210393	22.581
AX-179366644	23.157
AX-115606861	23.783
AX-179210264	24.329
AX-179210288	24.438
AX-179210266	25.494
AX-179367542	26.273
AX-179210893	27.662
AX-179210885	28.13
AX-179209758	28.345
AX-179174824	31.304
AX-179328817	31.328
AX-179209108	33.297
AX-179219005	34.482
AX-179336043	35.123
AX-179209002	35.46
AX-179369894	35.936
AX-179208920	36.091
AX-179209078	36.36
AX-179336038	36.823
AX-179209001	37.926
AX-179209487	38.662
AX-179256011	40.103
AX-179209436	41.631
AX-179209232	42.226
AX-179305543	42.595
AX-179276371	42.971
AX-171836333	43.35
AX-179305455	43.363
AX-179305446	43.411
AX-179276438	43.937
AX-179158940	44.73
AX-179209370	45.603
AX-171816347	46.954
AX-179208826	48.087
AX-179214300	49.593
AX-179208575	49.613
AX-179379688	50.719
AX-179208784	51.081
AX-179374978	51.917
AX-179208640	52.268
AX-179366954	53.053
AX-179209536	53.471
AX-179300155	53.606
AX-179207887	53.706
AX-179207814	53.951
AX-179209598	54.349
AX-179209672	54.818
AX-179300132	55.345
AX-179213856	55.409
AX-179300147	55.962
AX-179350065	56.723
AX-179208442	57.574
AX-179207939	57.796
AX-179370615	58.007
AX-179207877	58.204
AX-179356640	58.259
AX-179343775	58.546
AX-179208080	58.841
group LG10
AX-172097776	0
AX-179218776	0.837
AX-179353752	1.396
AX-179219106	2.002
AX-179218832	3.35
AX-179218912	3.768
AX-179218909	3.768
AX-179218645	4.741
AX-179218403	5.007
AX-179218346	5.536
AX-179217900	5.885
AX-179218104	6.613
AX-179218812	6.678
AX-179220407	7.414
AX-179220534	7.766
AX-179220484	9.025
AX-179374935	10.877
AX-179220127	13.212
AX-179220205	13.88
AX-179347279	14.804
AX-179260835	16.317
AX-179344942	16.783
AX-179219992	17.189
AX-179217551	17.616
AX-179217777	18.344
AX-179217605	18.76
AX-179358538	18.817
AX-179217554	19
AX-179217293	19.45
AX-179378528	19.711
AX-179217255	20.092
AX-179217072	20.324
AX-179378140	20.451
AX-179217088	20.707
AX-179359893	20.994
AX-179217183	21.132
AX-179216791	21.247
AX-179216975	21.509
AX-179365963	21.566
AX-179217078	21.761
AX-179372572	22.105
AX-179223108	22.488
AX-179359751	22.748
AX-179216428	23.025
AX-179375257	23.247
AX-179223130	23.732
AX-179216576	23.786
AX-179357043	24.17
AX-179216809	24.342
AX-179216753	24.532
AX-179362105	25.024
AX-179344525	25.225
AX-179216813	25.442
AX-179216883	25.825
AX-179365204	26.238
AX-179358355	26.405
AX-179221046	27.122
AX-179221112	27.404
AX-179221123	27.597
AX-179221141	27.825
AX-179220938	27.849
AX-179367860	28.045
AX-179222223	28.136
AX-179222098	28.202
AX-179220909	28.659
AX-179222177	29.107
AX-179222170	29.113
AX-179337321	29.695
AX-179220842	29.696
AX-179221387	29.928
AX-179221515	30.01
AX-179221138	30.247
AX-179216406	30.323
AX-179221463	30.581
AX-179365557	30.804
AX-179337440	30.904
AX-179222823	31.118
AX-179222047	31.168
AX-179179352	31.6
AX-179222437	31.753
AX-179221380	31.869
AX-179222445	32.011
AX-179221704	32.195
AX-179221246	32.31
AX-171867659	32.576
AX-179221592	32.713
AX-179337340	32.916
AX-179221533	33.038
AX-179375458	33.264
AX-179221781	33.392
AX-179363766	33.585
AX-179221746	33.705
AX-179304367	33.788
AX-171980534	33.966
AX-179178194	34.047
AX-179357853	34.258
AX-179304272	34.373
AX-179222531	34.455
AX-179221751	34.74
AX-179221642	34.831
AX-179221524	34.891
AX-179304371	35.237
AX-179304384	35.314
AX-179360285	35.546
AX-179337411	35.722
AX-179343431	36.045
AX-179221277	36.665
AX-179222762	37.179
AX-179364727	37.529
AX-179223239	37.855
AX-179222873	38.18
AX-179222918	38.426
AX-179223272	38.653
AX-179334637	38.902
AX-179223397	38.928
AX-179222976	38.95
AX-179223311	38.95
AX-179223348	39.059
AX-179223512	39.294
AX-179223401	39.44
AX-179355627	39.69
AX-179177592	39.856
AX-179223236	40.182
AX-179222864	40.307
AX-172217500	40.771
AX-179147324	41.38
AX-179197449	42.958
AX-179223698	44.114
AX-179223807	44.183
AX-171936766	44.954
AX-179297568	45.157
AX-179380729	45.549
AX-179318840	45.794
AX-179223823	46.488
AX-179224672	47.067
AX-179224599	47.801
AX-179224043	48.501
AX-179224048	48.646
AX-179224263	48.7
AX-179225546	49.342
AX-179224616	49.508
AX-179341144	50.006
AX-179376600	50.396
AX-179296950	51.056
AX-179318955	51.116
AX-179298201	51.505
AX-179341660	52.309
AX-179370603	52.327
AX-179224270	52.765
AX-179146619	53.628
AX-179319560	54.141
group LG11
AX-179299580	0
AX-179343994	1.661
AX-179229630	2.79
AX-179298843	4.571
AX-179298889	4.889
AX-179298876	5.321
AX-179298826	5.879
AX-179229604	7.185
AX-179229808	7.513
AX-179229804	8.223
AX-179186175	9.132
AX-179229827	11.194
AX-179298899	11.271
AX-179298915	11.419
AX-179298853	11.83
AX-179288070	15.056
AX-179230143	15.558
AX-179347369	16.635
AX-179372020	17.215
AX-179357824	18.196
AX-179230396	18.889
AX-179230344	19.929
AX-179328998	21.441
AX-179230699	22.734
AX-179342715	23.448
AX-179359679	24.73
AX-179304880	26.253
AX-179230873	28.313
AX-179379455	29.141
AX-179231057	29.557
AX-179354879	31.151
AX-179235790	32.51
AX-179371643	33.725
AX-179371801	34.835
AX-179231587	35.976
AX-179189892	36.627
AX-179160908	37.09
AX-179231504	37.583
AX-179231703	37.782
AX-179231660	37.907
AX-179231834	38.398
AX-179231453	38.429
AX-179231540	38.631
AX-179189900	39.338
AX-179235151	40.434
AX-179235196	40.904
AX-179235232	41.281
AX-179347564	41.584
AX-179235106	42.209
AX-179235227	42.524
AX-179235125	43.242
AX-179235122	43.652
AX-179377408	44.762
AX-179235103	45.513
AX-179349190	46.497
AX-179277250	47.331
AX-179277258	47.74
AX-179277510	47.74
AX-179371412	48.186
AX-179277240	48.444
AX-179345035	48.646
AX-179277236	48.83
AX-179366079	49.307
AX-179277224	50.116
AX-179233731	51.676
AX-179233693	51.915
AX-179378238	52.82
AX-179234174	52.951
AX-179233438	53.542
AX-179347878	53.744
AX-179233399	53.897
AX-179233338	54.191
AX-179164670	54.474
AX-179233482	54.86
AX-172123694	55.301
AX-179233170	55.301
AX-179233667	55.589
AX-179233479	55.824
AX-179233374	56.159
AX-179346615	56.395
AX-179233502	56.633
AX-179233520	57.729
AX-179233599	58.364
group LG12
AX-179242412	0
AX-179378622	1.438
AX-179242703	1.867
AX-179367504	2.582
AX-179242831	2.823
AX-179371860	3.916
AX-179242705	4.625
AX-179242188	5.033
AX-171776920	5.26
AX-179242650	5.89
AX-179242783	6.13
AX-179242771	6.174
AX-179242298	6.39
AX-179242729	6.419
AX-179355815	6.51
AX-179358084	6.567
AX-179360529	6.835
AX-179242805	7.037
AX-179368118	7.051
AX-179242807	7.133
AX-179282534	8.145
AX-179223957	8.535
AX-179242139	9.084
AX-172371753	9.2
AX-179369589	9.483
AX-179223950	9.732
AX-179242070	10.076
AX-179223964	10.344
AX-179223970	10.504
AX-179255247	10.856
AX-179241851	10.876
AX-179345805	11.114
AX-179223969	11.316
AX-179241926	11.316
AX-179241840	11.35
AX-179241823	11.373
AX-179223978	11.543
AX-179343539	11.719
AX-179365764	11.914
AX-179345398	12.723
AX-179242054	13.013
AX-179334112	13.854
AX-179241762	15.142
AX-179241763	15.538
AX-179241695	16.798
AX-179287951	18.025
AX-179241697	18.548
AX-179287984	18.765
AX-179287973	18.854
AX-179287939	18.889
AX-179241591	18.889
AX-179241636	19.466
AX-179240963	19.809
AX-179240162	20.395
AX-179241483	20.71
AX-179335472	21.034
AX-179241131	21.461
AX-179241494	21.919
AX-179241364	22.846
AX-179333160	23.297
AX-179240016	23.719
AX-179240049	24.197
AX-179240039	24.875
AX-179333214	25.658
AX-179333229	25.658
AX-179240991	25.923
AX-179239791	26.226
AX-179241265	26.289
AX-179241391	26.437
AX-179241308	26.605
AX-179241224	26.73
AX-179241094	26.826
AX-179241362	26.929
AX-179240027	27.035
AX-179303801	27.043
AX-179239965	28.366
AX-179361978	28.501
AX-179240263	30.695
AX-179240437	30.753
AX-179240370	30.782
AX-179240231	30.899
AX-179361783	31.289
AX-179356433	31.317
AX-179368321	31.709
AX-179240462	32.051
AX-179353994	32.134
AX-172329843	32.691
AX-179240208	32.691
AX-179240166	32.827
AX-179355102	33.164
AX-179377533	33.578
AX-179240524	34.21
AX-179350498	35.607
AX-179240626	36.243
AX-179241169	36.657
AX-179370329	36.796
AX-179240890	37.008
AX-179240619	37.47
AX-171891515	38.311
AX-179240925	38.641
AX-179379390	38.769
AX-179302764	38.999
AX-179239746	39.345
AX-179239026	39.495
AX-179239750	39.814
AX-179239780	40.117
AX-179240942	40.252
AX-115186702	40.362
AX-179239789	40.471
AX-179239266	40.926
AX-179366448	41.045
AX-179302966	41.157
AX-171984904	41.188
AX-179302758	41.258
AX-179239327	41.503
AX-179319629	41.727
AX-179302936	42.002
AX-179302931	42.069
AX-179376361	42.359
AX-179239525	43.028
AX-179239473	43.055
AX-179239349	43.144
AX-179239393	43.163
AX-179239392	43.418
AX-179366047	43.423
AX-179239218	43.43
AX-179343217	43.828
AX-179239658	44.067
AX-179239595	44.286
AX-179341070	44.703
AX-179238814	45.261
AX-179235875	45.323
AX-179323309	45.627
AX-179238799	45.815
AX-179238612	46.254
AX-179349828	46.394
AX-179236318	46.614
AX-179361162	46.753
AX-179236265	47.047
AX-179236360	47.047
AX-179236107	47.056
AX-179238620	47.056
AX-179238724	47.259
AX-179236151	47.61
AX-179236238	47.967
AX-179236369	48.482
AX-179236160	48.545
AX-179236371	48.545
AX-179356344	49.625
AX-179237955	50.578
AX-179236411	51.631
AX-179304840	51.798
AX-179375578	51.798
AX-179236530	52.136
AX-179378095	52.257
AX-179236051	52.681
AX-179238110	53.058
AX-179238165	53.078
AX-179238079	53.207
AX-179238062	53.309
AX-179237705	53.959
AX-179237845	54.163
AX-172333886	54.488
AX-179238225	55.305
AX-179304839	55.586
AX-179237717	56.303
AX-179379214	56.303
AX-179237434	56.541
AX-179237733	56.998
AX-179237296	57.066
AX-171841452	57.688
AX-179368663	58.362
AX-179372086	58.548
AX-179237658	58.831
AX-179237617	58.856
AX-179236633	59.037
AX-172455928	59.342
AX-179237376	59.342
AX-179237386	59.43
group LG13
AX-179332828	0
AX-179325016	0.931
AX-179325029	1.03
AX-179320467	1.393
AX-179362699	1.787
AX-179320450	1.794
AX-179332833	2.07
AX-179230251	2.07
AX-179277832	2.993
AX-179324958	3.355
AX-179321116	3.832
AX-179321118	3.832
AX-179368479	3.874
AX-179377138	3.984
AX-179324913	4.215
AX-179304523	4.59
AX-179250464	5.123
AX-179325031	5.686
AX-179321416	5.933
AX-179321398	6.326
AX-179321692	7.082
AX-179324293	7.623
AX-179274385	7.822
AX-179321699	8.676
AX-179302464	8.82
AX-179321733	8.882
AX-179321678	9.11
AX-179321767	9.427
AX-179319290	9.98
AX-179324190	10.5
AX-179324164	10.791
AX-179324294	11.097
AX-179337646	11.894
AX-179342198	13.183
AX-179342285	13.702
AX-179337647	14.392
AX-179301944	14.696
AX-179149522	15.378
AX-179159745	15.72
AX-179325563	15.953
AX-179301955	16.479
AX-179205263	16.898
AX-179252287	17.216
AX-179336210	17.224
AX-179336218	17.259
AX-179252290	17.302
AX-179336223	17.749
AX-179336158	17.777
AX-179378452	18.091
AX-171919331	18.374
AX-179333431	18.902
AX-179333362	18.953
AX-179333420	19.078
AX-179211032	19.226
AX-179336242	19.676
AX-179333353	19.763
AX-179336233	19.91
AX-179149509	20.122
AX-179375807	20.307
AX-179211058	20.696
AX-179211022	21.415
AX-172328537	21.979
AX-179211106	22.764
AX-179211135	23.203
AX-179208773	24.974
AX-179252071	25.629
AX-179252111	26.359
AX-179320696	28.653
AX-179327613	28.747
AX-179320693	29.017
AX-172397071	29.176
AX-179327635	29.502
AX-179327652	29.751
AX-179326541	30.251
AX-179326518	30.543
AX-179326218	30.562
AX-179326783	31.233
AX-179327057	31.247
AX-179248357	31.571
AX-179326722	31.72
AX-179326900	31.736
AX-171945373	32.25
AX-179326592	32.752
AX-179326232	32.821
AX-179326501	32.822
AX-179326263	33.142
AX-179326594	33.142
AX-179326949	33.5
AX-179327826	34.092
AX-179326800	34.774
AX-179327762	36.099
AX-179251592	42.169
AX-179251444	42.693
AX-179297949	44.49
AX-179250187	45.526
AX-179250286	46.044
AX-171905568	46.734
AX-179250220	46.822
AX-179363110	48.179
AX-179249113	48.624
AX-171871057	49.283
AX-179249504	49.505
AX-179249286	49.924
AX-179249325	50.318
AX-179367416	50.81
AX-179248608	51.516
AX-179248559	51.861
AX-179374117	52.223
AX-179248659	53.176
AX-179344803	53.377
AX-179248665	53.658
AX-179249645	54.096
AX-172463908	54.884
AX-171871094	57.998
AX-179349080	58.684
group LG14
AX-179259473	0
AX-179259335	5.154
AX-179259001	6.039
AX-179258972	6.413
AX-179259214	6.542
AX-179359103	8.181
AX-179349794	9.557
AX-179344327	12.405
AX-179343749	12.733
AX-179342896	13.998
AX-179257905	14.032
AX-171876647	15.125
AX-179352754	16.265
AX-179258141	16.464
AX-179258024	16.861
AX-179258090	17.439
AX-179349152	17.767
AX-179258246	18.004
AX-179350943	18.309
AX-179258536	18.91
AX-179258666	19.38
AX-179260247	19.732
AX-179347988	19.779
AX-179375032	19.892
AX-179260136	22.32
AX-179259936	23.57
AX-179260105	24.04
AX-179259996	24.533
AX-179340111	25.635
AX-179259877	25.915
AX-179260080	26.534
AX-179259894	26.935
AX-179259931	27.424
AX-179257112	27.838
AX-179297694	28.382
AX-179347981	28.501
AX-179257561	28.646
AX-179257486	29.22
AX-179257129	29.853
AX-179188420	29.94
AX-172200394	29.942
AX-179257440	30.208
AX-179257489	30.494
AX-179257366	30.581
AX-179257382	30.704
AX-179257603	30.829
AX-179259905	31.042
AX-179257481	31.426
AX-179257105	31.586
AX-179259812	31.872
AX-179257065	31.872
AX-179371141	31.872
AX-179352327	32.072
AX-179259796	32.564
AX-179257168	32.564
AX-179257355	32.726
AX-179344773	32.984
AX-179297639	33.192
AX-179259778	33.408
AX-179256296	35.262
AX-179306262	36.109
AX-179306240	36.433
AX-179299712	36.609
AX-179299665	36.904
AX-179372105	37.598
AX-179260347	38.76
AX-179260520	39.551
AX-179343108	40.174
AX-179255529	40.878
AX-179298145	41.106
AX-179352187	41.407
AX-179256394	41.627
AX-179190775	42.279
AX-179367193	43.067
AX-179256429	43.783
AX-179362146	45.297
AX-171855110	46.202
AX-179256611	46.612
AX-179255666	46.973
AX-179348446	48.213
AX-179364463	49.98
AX-179255863	50.334
AX-179324689	50.845
AX-179306459	54.207
AX-179255785	55.05
AX-179256084	55.584
AX-179324719	55.881
AX-179256123	56.161
AX-179256110	56.407
AX-179333641	56.97
AX-179319441	57.043
AX-179255212	57.294
AX-179157099	58.038
AX-179157105	58.083
AX-179333662	58.401
AX-179255134	58.417
AX-179157137	58.471
AX-179330787	58.515
AX-179330889	58.692
AX-179346337	58.707
AX-179333737	58.99
AX-179330992	59.147
AX-179255357	59.494
AX-179254966	60.156
AX-179361323	60.156
AX-179255199	60.156
AX-179255054	60.156
AX-179303289	60.218
AX-179380117	60.234
AX-172199816	60.234
AX-179333537	60.251
AX-179303366	60.342
AX-179333613	60.497
AX-179255303	60.834
AX-179333562	61.283
AX-179303288	61.943
AX-179346229	62.448
AX-179333624	63.033
AX-179333541	63.817
AX-179370884	64.042
AX-179254912	64.516
AX-179333725	65.289
AX-179255451	66.06
AX-179254796	66.095
group LG15
AX-179261552	0
AX-179261833	0.6
AX-179262592	0.996
AX-179264073	1.433
AX-179261635	2.12
AX-179262035	2.435
AX-179262562	2.539
AX-179261691	2.983
AX-179262624	3.001
AX-179377651	3.001
AX-179262554	3.08
AX-179355459	3.098
AX-179261816	3.098
AX-171783566	3.575
AX-179262737	3.851
AX-179261836	3.924
AX-179262715	4.225
AX-179262707	4.315
AX-179351338	4.558
AX-179264099	5.247
AX-179349739	5.646
AX-179264678	5.796
AX-171795069	6.224
AX-179263879	6.428
AX-179263792	6.512
AX-179264180	6.731
AX-179264090	6.968
AX-179365575	7.273
AX-179367943	7.464
AX-179263663	7.656
[truncated: 408 more rows]
