# Supplementary material for: Development of an integrated 200K SNP genotyping array and application for genetic mapping, genome assembly improvement and genome wide association studies in pear (Pyrus)
Source: Plant Biotechnol J. 2019 Feb 17;17(8):1582–94. doi: 10.1111/pbi.13085 (PMC6662108; doi:10.1111/pbi.13085)
Supplement: Supplementary file 10 — Table S5 The consistency between the order of markers on the linkage map and genome sequence assembly. [file PBI-17-1582-s006.xlsx]

## Sheet: Sheet1
Table S5 The consistency between the order of markers on linkage map and genome sequence assembly.
	Consistency	Inconsistency	Scaffold
LG1	0.303371	0.224719	0.47191
LG2	0.931034	0.0344828	0.0344828
LG3	0.89083	0.0436681	0.0655022
LG4	0.536232	0.130435	0.333333
LG5	0.963918	0.0309278	0.00515464
LG6	0.850962	0.0480769	0.100962
LG7	0.542373	0.265537	0.19209
LG8	0.811966	0.111111	0.0769231
LG9	0.733333	0.111111	0.155556
LG10	0.81457	0.0728477	0.112583
LG11	0.686747	0.180723	0.13253
LG12	0.804469	0.100559	0.0949721
LG13	0.243478	0.173913	0.582609
LG14	0.741935	0.0564516	0.201613
LG15	0.927602	0.0316742	0.040724
LG16	0.564103	0.230769	0.205128
LG17	0.795455	0.107955	0.0965909
