# Supplementary material for: Development of an integrated 200K SNP genotyping array and application for genetic mapping, genome assembly improvement and genome wide association studies in pear (Pyrus)
Source: Plant Biotechnol J. 2019 Feb 17;17(8):1582–94. doi: 10.1111/pbi.13085 (PMC6662108; doi:10.1111/pbi.13085)
Supplement: Supplementary file 11 — Table S6 The summary of 355 SNPs mapped the unanchored scaffolds on each linkage group. [file PBI-17-1582-s007.xlsx]

## Sheet: Sheet3
Table S6. The summary of 355 SNPs mapped the unanchored scaffolds on each linkage group.
LG1		LG2		LG3		LG4		LG5		LG6		LG7
Scaffold ID	Number of Loci	Scaffold ID	Number of Loci	Scaffold ID	Number of Loci	Scaffold ID	Number of Loci	Scaffold ID	Number of Loci	Scaffold ID	Number of Loci	Scaffold ID	Number of Loci
scaffold872.0	5	scaffold872.0	1	scaffold1155.0	8	scaffold235.0	12	scaffold1563.0	1	scaffold918.0	9	scaffold745.0.1	8
scaffold132.0.1	5	scaffold995.0	1	scaffold727.0	3	scaffold202.0.1	10			scaffold824.0	5	scaffold828.0	8
scaffold1494.0	4			scaffold531.0	1	scaffold491.0	3			scaffold197.0	2	scaffold1028.0	3
scaffold1277.0	4			scaffold604.0	1	scaffold615.0.1	3			scaffold1459.0	1	scaffold1182.0	3
scaffold579.0.1	4			scaffold1421.0	1	scaffold333.0	3			scaffold1570.0	1	scaffold567.0	2
scaffold775.0	3			scaffold1252.0	1	scaffold1163.0	2			scaffold906.0	1	scaffold1403.0	2
scaffold341.0	3					scaffold960.0	2			scaffold369.0	1	scaffold470.0	1
scaffold654.0	2					scaffold490.0	2			scaffold1024.0	1	scaffold1153.0	1
scaffold566.0	2					scaffold661.0	2					scaffold542.0	1
scaffold634.0	2					scaffold366.0	2					scaffold425.0	1
scaffold730.0	1					scaffold54.1	2					scaffold384.0	1
scaffold638.0	1					scaffold752.0	1					scaffold1548.0	1
scaffold117.0.1	1					scaffold1460.0	1					scaffold424.0	1
scaffold1253.0	1					scaffold1652.0	1					scaffold279.0	1
scaffold653.0	1
scaffold1276.0	1
scaffold1366.0	1
scaffold1780.0	1
LG8		LG9		LG10		LG11		LG12		LG13		LG14
Scaffold ID	Number of Loci	Scaffold ID	Number of Loci	Scaffold ID	Number of Loci	Scaffold ID	Number of Loci	Scaffold ID	Number of Loci	Scaffold ID	Number of Loci	Scaffold ID	Number of Loci
scaffold1034.0	4	scaffold1319.0	3	scaffold755.0	5	scaffold1081.0	7	scaffold1210.0	6	scaffold351.0.1	14	scaffold630.0	9
scaffold170.2.14	1	scaffold741.0	3	scaffold1261.0	4	scaffold1121.0	1	scaffold608.0	3	scaffold381.0	7	scaffold1225.0	3
scaffold1114.0	1	scaffold1143.0	3	scaffold651.0	2	scaffold463.0	1	scaffold1278.0	2	scaffold731.0	6	scaffold526.0	3
scaffold770.0	1	scaffold719.0	2	scaffold1378.0	1	scaffold1281.0	1	scaffold637.0	1	scaffold331.0	5	scaffold1324.0	2
scaffold1226.0	1	scaffold442.0	1	scaffold1369.0	1	scaffold992.0	1	scaffold235.0	1	scaffold621.0	5	scaffold279.0	2
scaffold162.0	1	scaffold341.0	1	scaffold907.0	1			scaffold1446.0	1	scaffold239.0	4	scaffold1122.0	2
		scaffold803.0	1	scaffold1431.0.1	1			scaffold901.0	1	scaffold170.1	3	scaffold1411.0	1
				scaffold923.0	1			scaffold670.0	1	scaffold1554.0	2	scaffold1344.0	1
				scaffold1031.0	1			scaffold1247.0	1	scaffold170.2.1	2	scaffold863.0	1
										scaffold1518.0	2	scaffold1029.0	1
										scaffold1176.0	2
										scaffold771.0	2
										scaffold955.0	2
										scaffold588.0	2
										scaffold1621.0	2
										scaffold160.2	2
										scaffold1197.0.1	1
										scaffold1272.0	1
										scaffold1408.0	1
										scaffold1015.0	1
										scaffold333.0	1
LG15		LG16		LG17
Scaffold ID	Number of Loci	Scaffold ID	Number of Loci	Scaffold ID	Number of Loci
scaffold1090.0	3	scaffold1168.0	2	scaffold1486.0	3
scaffold1047.0	2	scaffold984.0	1	scaffold1269.0	3
scaffold435.0.1	2	scaffold352.0	1	scaffold786.0	2
scaffold973.0	1	scaffold558.0	1	scaffold830.0	2
scaffold1290.0	1	scaffold1188.0.1	1	scaffold1044.0	2
		scaffold773.0	1	scaffold558.0	1
		scaffold482.0	1	scaffold977.0	1
				scaffold1172.0	1
				scaffold751.0	1
				scaffold1228.0	1
