# Supplementary material for: Development of an integrated 200K SNP genotyping array and application for genetic mapping, genome assembly improvement and genome wide association studies in pear (Pyrus)
Source: Plant Biotechnol J. 2019 Feb 17;17(8):1582–94. doi: 10.1111/pbi.13085 (PMC6662108; doi:10.1111/pbi.13085)
Supplement: Supplementary file 12 — Table S7 The 18 imputed phenotypic data from 219 pear accessions. [file PBI-17-1582-s008.xlsx]

## Sheet: Sheet1
Table S7. The 18 imputed phenotypic data from 219 pear accessions.
sampleID	sample name	species	group	cultivated/wild	Fruitweight	L_diameter_fruit	T_diameter_fruit	L_diameter_core	T_diameter_core	Length_fruitstem	Roughness_fruitstem	Sepalstate	hardness	soluble_solid	Stone_cell	Total_sugar	soluble_sugar	Coresize	germinating	early-bloom	full-bloom	fall-bloom
6	80-14-01	/	Asian	cultivated	190.9	68.05	70.958	31.438	26.64	3.83985	0.274067	2.44079	190.8	11.2914	0.198531	NA	NA	NA	NA	NA	NA	NA
17	108-1-94	/	Asian	cultivated	239.8	73.91	78.844	29.324	31.238	3.699	0.2725	1.85	267.8	12.2833	0.195667	6.15493	8.33	34.58	3.2	3.28	4.3	4.11
13	11-11	/	Asian	cultivated	41.7	37.612	43.122	14.526	14.554	3.00675	0.261667	1.54079	418.2	11.2247	0.419364	4.74564	NA	NA	3.2	3.28	3.29	4.7
2	115-3-36	P. pyrifolia	Asian	cultivated	207.9	72.044	70.952	36.864	34.594	3.70135	0.315067	1.44079	221.4	10.408	0.238531	3.27088	NA	NA	3.2	3.26	3.28	4.7
9	115-3-41	/	Asian	cultivated	220.3	73.974	74.678	31.195	27.7675	3.76215	0.297467	2.44079	269.6	12.5247	0.241864	6.39065	NA	NA	NA	NA	NA	NA
8	15-2	/	Asian	cultivated	93.3	53.23	55.092	26.67	28.122	3.99335	0.291567	2.44079	316	11.708	0.266531	4.02236	NA	NA	NA	NA	NA	NA
10	26-3	/	Asian	cultivated	184.125	57.8875	71.015	28.69	24.5275	3.41205	0.268417	1.69079	213.75	12.508	0.236698	7.95406	NA	NA	3.13	4.1	4.3	4.13
12	43-4-11	/	Asian	cultivated	140.833	65.3033	64.3333	21.6233	19.7567	3.55855	0.281667	1.94079	275	12.058	0.220364	7.75461	NA	NA	3.9	4.2	4.3	4.11
11	54S-1351	/	Asian	cultivated	110.7	52.116	60.466	28.804	28.872	3.32445	0.288267	1.44079	303.2	11.4247	0.289698	7.52292	NA	NA	3.11	4.4	4.7	4.15
19	5haoli	/	Asian	cultivated	386.125	99.025	84.8475	30.96	31.0567	4.60167	0.486833	1	233.25	10.5167	0.186	6.25264	7.1	35.57	NA	NA	NA	NA
7	62-5-6	/	Asian	cultivated	184.8	74.684	72.808	33.676	29.72	4.76915	0.262667	1.84079	145.8	10.1247	0.223364	6.3564	NA	NA	3.6	3.29	3.31	4.12
4	K15	/	Asian	cultivated	107.7	50.234	60.878	25.356	28.208	3.45325	0.332667	1.44079	305.6	11.0497	0.341031	5.73688	NA	NA	NA	NA	NA	NA
3	K9	/	Asian	cultivated	319	83.4125	83.7475	26.2733	28.24	3.16155	0.288667	1.44079	321.25	11.0247	0.210698	0.815956	NA	NA	3.7	4.1	4.3	4.11
21	S07	/	Asian	cultivated	111.2	52.494	60.176	21.822	25.666	3.9005	0.2544	2.5	193.2	9.9	0.186698	5.11031	9.99	34.11	3.4	3.29	4.1	4.11
22	S14	/	Asian	cultivated	106.1	49.738	59.028	19.962	19.52	2.945	0.2793	3	334	9.91667	0.162667	4.11202	7.94	NA	3.8	3.3	4.2	4.1
23	S25	/	Asian	cultivated	184.8	61.416	71.792	26.008	25.32	3.9139	0.2944	2.7	191.8	10.2167	0.104833	6.39569	6.91	30.1	3.3	3.31	4.2	4.11
26	Atago	P. pyrifolia	Asian	cultivated	142.2	58.722	67.096	24.64	24.32	3.8643	0.2792	1	404.2	9.85	0.214333	5.12743	5.92	27.46	NA	NA	NA	NA
30	bahong	/	Asian	cultivated	154	59.004	67.878	32.22	30.014	4.35065	0.285967	1.44079	352.2	11.5747	0.213531	6.43397	NA	NA	3.2	4.3	4.7	4.16
31	balixiang	P. ussuriensis	Asian	cultivated	44	39.294	44.164	22.7	25.334	3.29125	0.271867	2.44079	896.4	10.6747	0.612031	7.9863	NA	NA	3.2	3.23	3.25	4.7
32	baxing	/	Asian	cultivated	249.8	70.748	79.766	26.218	28.916	4.0926	0.2577	2.8	367.4	10.5	0.4145	5.98066	9.64	21.46	3.8	3.29	3.31	4.12
33	bayuehong	/	Asian	cultivated	279.833	87.9433	76.16	43.995	28.61	2.39617	0.498333	3	297.667	11.5333	0.43	7.04745	6.24	29.37	3.16	4.4	4.6	4.15
34	bayuesu	P. pyrifolia	Asian	cultivated	197.1	71.556	74.75	28.242	28.1	3.0083	0.313	1	195.2	10.6333	0.226167	6.56392	8.4	27.38	3.6	3.29	3.31	4.7
35	Bartlett	P. communis	European	cultivated	212.1	90.918	72.162	27.248	24.474	2.798	0.3996	3	693.8	10.9	0.192531	NA	6.67	26.98	3.8	4.4	4.8	4.12
37	baipisu	/	Asian	cultivated	195.3	69.764	61.354	23.328	24.53	4.4738	0.2963	2.4	252.8	9.68333	0.291833	NA	8.49	29.28	3.6	3.29	4.1	4.12
41	chaoxianyangli	/	Asian	cultivated	224.6	70.176	74.75	31.778	27.542	3.64535	0.289867	1.94079	371.2	11.8747	0.247031	4.75672	NA	NA	3.9	4.2	4.6	4.15
43	conghuadali	P. pyrifolia	Asian	cultivated	404.6	115.39	84.324	37.02	26.35	5.1243	0.3661	1.625	345.2	9.83333	0.203167	5.4105	7.52	33.08	3.5	3.27	3.28	4.6
45	cuiguan	P. pyrifolia	Asian	cultivated	241.4	71.448	75.176	33.21	26.692	3.8142	0.2794	1	220.2	11.9983	0.498	4.84134	8.06	26.06	3.6	4.3	4.4	4.11
46	cuiyu	P. pyrifolia	Asian	cultivated	186.2	62.292	72.188	29.494	25.378	3.57125	0.320067	1.54079	212.2	9.89138	0.201531	5.95749	NA	NA	3.9	4.2	4.6	4.15
47	daguohuanghua	P. pyrifolia	Asian	cultivated	189.375	52.245	70.54	30.435	28.6675	3.45138	0.3125	2.75	217.75	11.2	0.146	NA	7.05	37.4	3.2	3.31	4.1	4.11
48	daguosuli	P. bretschneideri	Asian	cultivated	206.5	66.63	72.808	27.738	26.836	2.8238	0.296	1.6	295.6	10.9167	0.165	NA	7.56	29.95	3.7	3.31	4.1	4.11
49	dayexue	P. pyrifolia	Asian	cultivated	284	81.29	80.392	26.302	25.254	4.0453	0.3994	3	363.2	9.18333	0.124667	5.3148	9.37	30.81	3.2	3.27	3.28	4.7
50	dangshansuli	P. bretschneideri	Asian	cultivated	242.1	71.8	75.668	25.35	24.16	3.92265	0.280967	2.34079	194.4	11.358	0.241364	NA	NA	NA	2.28	3.31	4.4	4.13
55	enli	P. pyrifolia	Asian	cultivated	226.2	79.518	73.058	31.22	32.2025	4.0495	0.3074	3	337.6	10.7	0.1505	4.96323	8.92	33.33	3.2	3.26	3.28	4.7
56	fanshan	/	Asian	cultivated	390.125	81.145	90.5775	39.3167	28.69	3.48292	0.290292	2.44079	366.25	11.9497	0.223531	8.29656	NA	NA	3.9	4.1	4.4	4.11
57	Housui	P. pyrifolia	Asian	cultivated	214.7	71.49	73.66	27.332	27.946	3.405	0.286	1.4	222	12.1667	0.37	5.74595	6.57	32.85	3.6	4.1	4.4	4.11
58	Gnachuan	/	Asian	cultivated	256.9	71.372	81.39	26.092	30.692	4.0378	0.2842	3	334.8	11.15	0.256667	7.48766	6.7	29.34	3.11	4.1	4.3	4.11
59	ganguxiangshui	P. ussuriensis	Asian	cultivated	170.2	70.616	67.26	26.1725	28.465	3.16285	0.433267	1.64079	391	14.4247	0.176031	NA	NA	NA	NA	NA	NA	NA
61	ganlizao8	/	Asian	cultivated	158.8	69.502	66.164	38.484	30.102	3.4912	0.3058	2	198	12.1667	0.08	5.83963	9.81	24.34	3.18	3.31	4.3	4.13
62	guiguan	/	Asian	cultivated	219.1	76.618	74.898	23.578	25.346	3.4897	0.294	1.54079	192.4	10.4833	0.161167	NA	5.61	33.83	3.6	3.29	3.31	4.6
63	guihuali	/	Asian	cultivated	181.8	64.456	70.514	22.566	22.692	3.2388	0.2659	1.5	206.2	10.55	0.19	6.40979	9.76	26.26	3.3	3.21	3.25	4.7
64	hangqing	P. pyrifolia	Asian	cultivated	332	81.7325	85.7225	32.4867	27.2167	2.79825	0.34	2.44079	365.5	11.05	0.13	6.91851	8.09	27.34	3.6	3.29	3.31	4.11
65	hongjinqiu	/	Asian	cultivated	123.9	54.22	64.67	18.118	20.772	3.20585	0.268867	2.44079	297	10.5747	0.206698	NA	NA	NA	3.5	3.28	3.29	4.12
66	hongshan	/	Asian	cultivated	156.75	65.5125	66.1075	29.5233	28.21	2.949	0.307125	2.44079	356.75	11.75	0.195167	6.68581	9.05	29.47	3.4	3.31	4.1	4.7
67	hongsucui	/	Asian	cultivated	172.9	60.688	68.53	30.196	23.426	3.2054	0.2777	2.6	483	11	0.277667	5.51325	9.07	29.36	3.8	3.29	4.1	4.7
68	hongtaiyang	/	Asian	cultivated	192.4	74.476	70.004	27.916	27.076	2.8239	0.2565	2.5	309.2	11.1833	0.291667	4.88264	9.84	27	3.2	4.1	4.3	4.11
69	hongxiangmi	/	Asian	cultivated	278.7	92.986	75.454	38.2	33.15	4.1535	0.4364	2	NA	11.7343	0.135333	5.78655	10.43	31.23	NA	NA	NA	NA
73	huali no.2	P. pyrifolia	Asian	cultivated	286	79.9375	79.3625	31.52	28.3275	3.43992	0.299917	1.94079	228	11.8247	0.176031	5.71371	NA	NA	3.14	4.3	4.6	4.14
74	Whasan	P. pyrifolia	Asian	cultivated	250.6	70.366	79.608	32.352	28.172	3.5577	0.252	2.35	345.8	11.8833	0.136167	7.61156	9.97	33.23	3.9	4.1	4.3	4.11
75	huasu	P. pyrifolia	Asian	cultivated	301	77.7633	85.39	36.78	27.95	3.79505	0.31	1.44079	227	10.7414	0.193698	4.71341	NA	NA	3.13	4.3	4.8	4.11
76	huangguan	P. pyrifolia	Asian	cultivated	122.5	54.474	61.232	27.948	21.498	3.2971	0.2538	1.85	385.2	11.6167	0.215833	6.10255	6.19	22.68	3.13	3.3	4.3	4.13
78	Wangkeumbae	P. pyrifolia	Asian	cultivated	184.5	62.992	71.546	24.01	22.698	2.9941	0.2526	2.04079	381.4	12.2167	0.504833	7.38995	7.65	26.11	3.11	4.1	4.3	4.11
83	jinchuanxueli	P. bretschneideri	Asian	cultivated	313.4	92.786	81.088	39.1775	34.6225	4.7535	0.3504	1.5	471	9.28333	0.175833	4.85746	7.62	37.09	3.5	3.25	3.27	4.2
85	jinhua	P. bretschneideri	Asian	cultivated	354.1	97.386	81.62	29.8425	20.18	4.705	0.3602	1.48708	319.4	10.0833	0.249	NA	6.38	21.98	3.5	3.23	3.27	4.7
87	jinshui no.2	P. pyrifolia	Asian	cultivated	122.6	58.284	61.406	27.97	29.7125	3.7424	0.3105	1	264	11.2	0.214031	6.20026	8.15	33.76	NA	NA	NA	NA
89	jinxiangshui	P. ussuriensis	Asian	cultivated	78.8	44.568	56.392	22.786	26.39	2.5626	0.212	2.44079	351	13.25	0.310667	7.62164	8.53	25.8	3.2	3.21	3.25	4.7
91	jinxing	/	Asian	cultivated	173	69.01	68.948	27.968	28.068	3.2482	0.2648	2	233.6	10.8333	0.166	6.03707	5	33.3	NA	NA	NA	NA
90	jinzhuili	/	Asian	cultivated	169.9	77.406	65.954	33.016	33.508	5.1166	0.2723	2	175	11.0167	0.217531	4.52302	7.75325	NA	3.1	3.26	3.27	4.7
93	jinfeng	P. pyrifolia	Asian	cultivated	215.8	66.872	75.608	21.154	20.094	3.33575	0.319267	2.44079	415.2	12.3914	0.273698	4.37292	NA	NA	3.11	3.31	4.4	4.12
92	jinxiangli	/	Asian	cultivated	307.8	111.918	78.758	44.202	33.48	2.5355	0.3521	1.94079	444.2	11.95	0.294364	4.09288	10.69	37.66	3.6	3.28	3.31	4.12
94	jinda	/	Asian	cultivated	296.2	86.894	80.75	34.138	34.692	4.8384	0.3476	2	283.6	10.0333	0.114833	3.01602	6.3	38.52	3.2	3.26	3.28	4.7
97	kongdeli	/	Asian	cultivated	265.7	85.098	77.92	26.43	28.025	3.43625	0.380767	1.64079	397	11.9914	0.234198	4.50186	NA	NA	3.2	3.28	3.29	4.7
98	korla pear	P. sinkiangensis	Asian	cultivated	102.4	62.994	54.122	26.934	28.484	3.36815	0.351767	2.44079	225.8	11.3247	0.245531	5.6845	NA	NA	3.11	3.28	3.29	4.7
99	lanzhouruaner	P. sinkiangensis	Asian	cultivated	152.2	57.272	65.8	25.278	24.066	4.5389	0.3297	2.34079	638.4	10.1333	0.504667	5.71875	6.89	26.19	3.2	3.21	3.25	4.3
100	lanzhouchangba	P. sinkiangensis	Asian	cultivated	139.3	69.312	64.324	25.41	24.106	4.11845	0.281867	2.44079	279.6	12.0247	0.262364	7.24489	NA	NA	NA	NA	NA	NA
102	linxiahuangma	/	Asian	cultivated	301.9	75.228	80.836	32.392	29.438	3.13375	0.283167	1.94079	424.6	11.658	0.225031	5.41453	NA	NA	3.11	4.3	4.6	4.15
103	linxiajiadongguo	/	Asian	cultivated	201	63.332	75.594	30.484	27.652	3.93175	0.299567	2.04079	394.8	10.908	0.275198	3.41997	NA	NA	3.13	4.2	4.6	4.14
104	liuyueshuang	/	Asian	cultivated	306.25	76.185	82.5375	39.9475	35.255	3.17992	0.325542	2.44079	198.25	10.9247	0.215864	5.62708	NA	NA	3.14	3.26	3.29	4.1
105	liuyuesu	/	Asian	cultivated	142.9	68.46	65.212	30.998	23.354	3.3139	0.313	2.75	308.8	9.31667	0.156667	2.94349	4.6	22.79	NA	NA	NA	NA
106	longquan19	/	Asian	cultivated	263.7	91.184	76.404	31.398	26.632	4.6036	0.3303	2.4	227.8	10.1833	0.305	3.22655	6.32	30.66	3.2	3.26	3.27	4.7
191	mali	/	Asian	cultivated	88	48.338	56.1	18.854	22.322	2.86685	0.334667	2.24079	431	11.6247	0.271531	7.43628	NA	NA	NA	NA	NA	NA
111	manfeng	/	Asian	cultivated	216.7	65.918	75.502	29.384	30.148	4.8684	0.2515	1.54079	371.2	12.4667	0.110667	5.12441	9.85	36.2	3.12	4.3	4.6	4.16
112	mantianhong	P. pyrifolia	Asian	cultivated	247.2	68.514	75.658	26.1	22.862	2.7831	0.2855	2.25	431	13.7	0.26	NA	9.82	25.13	3.8	3.29	3.31	4.7
118	nanyue	/	Asian	cultivated	147.2	59.126	66.206	31.848	20.466	2.774	0.2622	1.95	178.6	11.9	0.104167	4.62275	6.16	25.5	3.9	3.31	4.3	4.11
119	ningmenghuang	/	Asian	cultivated	204.7	66.7	71.564	27.714	26.75	2.9575	0.3399	1.5	315.8	11.1167	0.393167	4.4384	7.49	26.37	3.8	3.28	3.29	4.7
185	diyuan	P. pyrifolia	Asian	cultivated	179.7	59.72	70.758	28.298	26.356	3.52225	0.285667	1.44079	292.6	11.8247	0.237531	NA	NA	NA	NA	NA	NA	NA
122	qingkui	/	Asian	cultivated	329.3	74.978	86.522	27.748	28.624	4.5648	0.3547	1.84079	192.4	9.45	0.275667	6.34028	7.45	36.75	3.2	3.27	3.28	4.7
123	qingsong	/	Asian	cultivated	259.8	73.6	79.686	36.16	28.048	3.7006	0.3226	2.44079	252	10.55	0.450833	5.7802	6.82	33.8	3.6	3.31	4.3	4.12
127	qiuyue	P. pyrifolia	Asian	cultivated	63.6	42.862	48.66	20.39	18.34	3.84035	0.270567	1.44079	350.8	10.608	0.218364	5.19593	NA	NA	3.12	4.6	4.1	4.18
128	ruanbaer	P. ussuriensis	Asian	cultivated	58.4	45.154	47.262	24.514	24.192	3.89375	0.280867	2.44079	436.6	10.2414	0.177198	3.10366	NA	NA	3.5	3.25	3.26	4.3
129	ruanerli	P. ussuriensis	Asian	cultivated	101.4	52.11	57.48	23.628	23.824	3.61705	0.296667	2.44079	593.4	11.958	0.463364	NA	NA	NA	3.7	3.23	3.28	4.7
130	ruoguang	P. pyrifolia	Asian	cultivated	229.2	64.876	78.19	26.708	20.798	4.1752	0.2409	1.84079	200.4	11.2517	0.07	5.27652	10.52	18.81	3.4	3.29	4.1	4.11
131	shanxihongjinping	/	Asian	cultivated	232.7	65.918	79.672	29.294	24.988	3.01415	0.349467	1.84079	404.8	12.408	0.291531	6.35842	NA	NA	3.4	4.2	4.3	4.11
132	shenbuzhi	/	Asian	cultivated	310.1	80.336	84.324	32.33	32.0675	4.13	0.2975	1.44079	286	12.4	0.4095	5.8215	8.59	31.91	3.9	4.3	4.6	4.15
134	shuijin	/	Asian	cultivated	226	69.224	75.314	26.9	28.78	3.7835	0.2704	1.64079	416	11.1833	0.1835	5.33293	8.05	28.47	3.6	3.28	3.31	4.12
137	taiwanmili	P. bretschneideri	Asian	cultivated	351.7	81.196	88.544	39.72	44.788	3.46675	0.307167	2.34079	375.4	10.8414	0.245864	4.68117	NA	NA	3.2	3.31	4.1	4.12
138	taibai	/	Asian	cultivated	237.6	67.114	75.546	29.93	27.676	3.2451	0.3286	1.44079	200.4	10.85	0.200333	4.43034	8.98	32.97	3.4	3.28	3.29	4.11
139	tiantang	/	Asian	cultivated	111.8	51.552	60.468	20.428	20.218	2.9495	0.2229	1.64079	347.4	11.1167	0.511167	5.42863	8.36	30.75	3.6	3.27	3.29	4.6
141	tienong no.25	/	Asian	cultivated	70.3	42.93	53.896	15.262	19.014	3.14575	0.278967	2.24079	371.4	11.908	0.246031	7.77879	NA	NA	3.5	3.29	4.1	4.12
140	tienong no.1	/	Asian	cultivated	161.3	74.734	64.646	27.91	23.332	3.02185	0.275967	2.24079	291.8	11.458	0.180531	NA	NA	NA	3.13	3.31	4.4	4.15
144	wanxiu	/	Asian	cultivated	208.1	63.806	73.584	32.1125	28.2025	3.93265	0.297167	2.44079	365	11.1914	0.250198	7.78483	NA	NA	NA	NA	NA	NA
142	wuba	/	Asian	cultivated	34.4	38.882	37.382	17.072	20.698	3.23325	0.256367	2.24079	936.8	11.008	0.714198	3.5066	NA	NA	3.2	3.14	3.17	4.1
147	xizilv	P. pyrifolia	Asian	cultivated	211.5	65.162	76.718	29.83	25.816	4.3071	0.29	1.84079	281	10.9317	0.388833	5.03173	6.11	26.21	3.6	4.3	4.7	4.16
148	xishui	/	Asian	cultivated	90	47.586	56.044	20.138	19.01	4.2915	0.247	1	304.4	10.6517	0.142333	4.45955	7.23	25.6	3.6	4.3	4.7	4.16
149	xiangnan	P. pyrifolia	Asian	cultivated	147.3	63.282	66.274	26.318	29.44	3.4776	0.2387	2.44079	310.4	9.18333	0.150833	5.3702	8.49	31.06	3.11	4.1	4.4	4.11
150	Niitaka	P. pyrifolia	Asian	cultivated	256.1	70.784	77.772	29.116	30.33	3.5149	0.2565	1.2	313.8	11.45	0.108667	NA	8.59	35.36	3.5	3.28	3.31	4.11
151	xinhang	P. pyrifolia	Asian	cultivated	228.7	77.294	72.18	25.096	18.526	3.5815	0.3266	2.9	366.2	10.7333	0.114333	5.57067	7.04	30.47	3.6	3.28	3.31	4.11
155	shinseiki	P. pyrifolia	Asian	cultivated	180	60.642	69.974	27.464	23.932	3.3299	0.2798	2.05	379.4	10.9833	0.229	4.69326	8.32	31.21	3.2	3.29	4.1	4.11
159	xinxing	P. pyrifolia	Asian	cultivated	162.9	65.258	66.662	21.056	33.13	2.9788	0.2956	1.75	224.8	12.2333	0.136	7.31641	9.42	35.61	3.7	3.29	3.31	4.11
161	soowhangbae	P. pyrifolia	Asian	cultivated	165.7	62.526	69.422	24.934	25.668	3.7918	0.2663	1.6	301.6	10.9	0.161833	NA	7.24	32.33	3.6	4.1	4.3	4.13
162	xuefang	P. pyrifolia	Asian	cultivated	198.6	63.42	73.238	26.478	26.918	3.2069	0.3213	1.25	403.6	10.8833	0.268333	4.74967	8.18	30.66	3.6	3.29	3.31	4.11
165	xuefeng	/	Asian	cultivated	145.4	60.18	63.324	21.59	20.34	3.7704	0.2386	1.5	370.4	12.5133	0.122333	4.25103	9.52	22.43	3.11	3.28	3.29	4.11
163	xueqing	P. pyrifolia	Asian	cultivated	256.7	70.004	80.908	32.46	26.452	3.9437	0.2782	1	263.6	12.6667	0.1275	5.25738	8.98	29.59	3.4	3.28	3.31	4.11
164	xueqing	/	Asian	cultivated	79.7	47.276	52.466	26.484	24.104	4.1066	0.2133	1.25	432.2	10.75	0.398667	5.9595	8.12	31.92	3.9	3.3	3.31	4.7
168	yali	P. bretschneideri	Asian	cultivated	209.2	81.938	69.728	33.012	28.796	4.6095	0.3059	1	311.8	11.8	0.180667	5.73285	11.91	35.4	3.6	3.26	3.28	4.12
170	yuluxiang	P. pyrifolia	Asian	cultivated	177.3	69.968	68.092	25.394	23.846	4.05945	0.280467	1.64079	218	11.2914	0.176031	NA	NA	NA	3.4	3.27	3.28	4.7
171	yushui	/	Asian	cultivated	66.8	45.316	50.028	18.794	16.604	3.6279	0.2282	1.6	249.2	10.8167	0.271667	5.4115	9.8	21.89	2.28	3.27	3.29	4.6
172	Wonhwang	P. pyrifolia	Asian	cultivated	120.8	54.572	62.628	28.346	28.19	4.8255	0.2819	1	402.4	11.3	0.131667	5.89302	8.34	NA	3.6	3.29	3.31	4.11
174	yunnanhongxiangsu	P. pyrifolia	Asian	cultivated	61.7	42.276	48.702	23.752	19.4	3.92325	0.284167	2.04079	392.4	11.4247	0.445198	4.40516	NA	NA	3.2	3.23	3.26	4.3
176	zaoshenghuangjin	P. pyrifolia	Asian	cultivated	192.2	62.11	72.602	27.48	27.648	3.99715	0.273767	1.84079	303	12.058	0.176031	6.02398	NA	NA	3.12	3.29	4.3	4.11
177	zaomeisu	P. pyrifolia	Asian	cultivated	169.7	64.722	69.126	26.386	23.6	4.3593	0.2826	2.25	252.6	9.41667	0.189833	4.23391	6.79	27.51	3.2	3.3	4.2	4.13
190	zaoshengxishui	/	Asian	cultivated	78.7	44.012	54.23	18.606	16.882	3.92965	0.253867	1.64079	193	9.60805	0.214031	2.95255	NA	NA	3.2	3.28	4.1	4.12
181	zaoxiangcui	/	Asian	cultivated	144.625	63.555	65.165	26.7367	27.0167	2.5743	0.306292	2.06579	216.5	10.5497	0.180531	3.08552	NA	NA	3.14	4.3	4.6	4.15
182	zaoxiangshui	P. ussuriensis	Asian	cultivated	41.9	36.688	44.106	17.506	19.606	3.03025	0.297467	2.44079	465.4	11.2747	0.421531	4.58245	NA	NA	NA	NA	NA	NA
40	changshilang	P. pyrifolia	Asian	cultivated	155.6	56.012	67.252	21.796	23.15	3.4202	0.2489	1.54079	452.8	11.8167	0.281833	6.3977	8.92	30.08	3.5	3.31	4.1	4.12
39	changshou	P. pyrifolia	Asian	cultivated	78.1	44.914	56.948	21.475	22.375	3.82895	0.273667	1.44079	207.8	11.4997	0.176031	5.42158	NA	NA	NA	NA	NA	NA
183	zheli	P. pyrifolia	Asian	cultivated	198.4	64.6	75.668	24.278	25.132	3.2262	0.2896	2	429.4	10.0333	0.121	NA	8.94	27.28	3.7	3.27	3.29	4.7
189	zhong1A2	/	Asian	cultivated	175.5	58.135	73.9	28.4125	29.99	2.95105	0.292042	2.44079	234.75	11.1747	0.215364	4.62577	NA	NA	3.3	3.28	3.31	4.11
187	zhongai no. 2	P. pyrifolia	Asian	cultivated	79.8	54.364	54.634	25.686	22.925	2.8792	0.2847	1.94079	564.4	12.4833	0.243531	4.63987	8.83	NA	3.8	3.28	3.31	4.7
188	zhongli no.1	P. pyrifolia	Asian	cultivated	210.8	65.454	75.654	32.672	30.166	3.1373	0.2764	3	207.6	11.6167	0.0943333	5.60794	10.47	33.83	3.8	3.29	3.31	4.11
5	19-1	/	Asian	cultivated	NA	NA	NA	NA	NA	3.77558	0.309148	1.48708	NA	11.8843	0.166758	NA	9.52	27.86	NA	NA	NA	NA
18	4×yali	P. bretschneideri	Asian	cultivated	NA	NA	NA	NA	NA	4.09558	0.284148	1.48708	NA	10.7843	0.126758	NA	6.12	NA	3.4	3.24	3.26	4.2
16	54S-135	/	Asian	cultivated	NA	NA	NA	NA	NA	2.94058	0.234148	1.48708	NA	11.3343	0.241758	NA	7.66	26.95	NA	NA	NA	NA
27	aiganshui	P. pyrifolia	Asian	cultivated	NA	NA	NA	NA	NA	3.16058	0.279148	1.48708	NA	11.8343	0.136758	NA	7.9	25.83	3.11	4.3	4.7	4.15
29	Nijisseiki	P. pyrifolia	Asian	cultivated	NA	NA	NA	NA	NA	3.67558	0.309148	1.48708	NA	12.3343	0.161758	NA	10.69	NA	3.14	4.3	4.6	4.15
192	baozhu	P. pyrifolia	Asian	cultivated	NA	NA	NA	NA	NA	3.81558	0.334148	2.48708	NA	10.8343	0.301758	NA	5.58	32.02	NA	NA	NA	NA
52	eli	/	Asian	cultivated	NA	NA	NA	NA	NA	3.78558	0.304148	1.48708	NA	10.6843	0.126758	NA	6.6	37.26	3.4	3.29	3.31	4.11
53	eli no.1	P. pyrifolia	Asian	cultivated	NA	NA	NA	NA	NA	3.37558	0.309148	2.23708	NA	11.7343	0.121758	NA	8.8	NA	3.16	3.31	4.3	4.11
60	ganlizao6	/	Asian	cultivated	NA	NA	NA	NA	NA	3.78058	0.259148	1.48708	NA	11.2343	0.426758	NA	6.64	24.68	NA	NA	NA	NA
70	hongxiangsu	P. pyrifolia	Asian	cultivated	NA	NA	NA	NA	NA	3.45058	0.294148	1.48708	NA	11.6843	0.246758	NA	7.6	26.79	3.14	4.1	4.3	4.11
77	huanghua	P. pyrifolia	Asian	cultivated	NA	NA	NA	NA	NA	3.72558	0.269148	1.48708	NA	12.1843	0.237789	NA	12.61	37.97	3.1	3.29	3.31	4.12
82	jincunqiu	P. pyrifolia	Asian	cultivated	NA	NA	NA	NA	NA	3.77558	0.299148	1.92787	NA	11.2843	0.181758	NA	8.37	28.7	3.2	3.29	3.31	4.12
84	jinchuanyeshengli no.2	/	Asian	wild	NA	NA	NA	NA	NA	3.68558	0.284148	1.48708	NA	10.5843	0.691758	NA	6.73	27.32	NA	NA	NA	NA
96	kushi	/	Asian	cultivated	NA	NA	NA	NA	NA	3.96558	0.309148	1.98708	NA	11.0343	0.186758	NA	9.04	30.64	3.11	3.26	3.28	4.7
108	lvyun	P. pyrifolia	Asian	cultivated	NA	NA	NA	NA	NA	4.13558	0.329148	1.92787	NA	10.6843	0.126758	NA	3.89	35.44	2.28	3.29	3.31	4.11
113	manyuanxiang	P. ussuriensis	Asian	cultivated	NA	NA	NA	NA	NA	3.06058	0.304148	1.98708	NA	11.8843	0.196758	NA	8.73	26.95	3.8	3.28	3.29	4.12
115	mingyue	P. pyrifolia	Asian	cultivated	NA	NA	NA	NA	NA	3.63058	0.274148	1.48708	NA	11.7343	0.206758	NA	5.62	28.41	3.2	4.1	4.3	4.12
109	mingzhu	/	Asian	cultivated	NA	NA	NA	NA	NA	3.19058	0.314148	2.48708	NA	11.4343	0.136758	NA	7.49	32.11	NA	NA	NA	NA
117	nanshui	/	Asian	cultivated	NA	NA	NA	NA	NA	3.73058	0.284148	1.92787	NA	12.2843	0.151758	NA	7.93	30.59	3.5	3.29	4.1	4.11
120	pingguoli	P. pyrifolia	Asian	cultivated	NA	NA	NA	NA	NA	3.69058	0.364148	1.92787	NA	11.7843	0.236758	NA	5.55	27.17	3.5	3.31	4.1	4.11
121	pingboxiang	/	Asian	cultivated	NA	NA	NA	NA	NA	3.19558	0.274148	2.48708	NA	9.73434	0.237789	NA	8.82	25.52	3.14	4.3	4.6	4.15
125	qiurong	P. pyrifolia	Asian	cultivated	NA	NA	NA	NA	NA	3.64558	0.259148	1.92787	NA	12.4343	0.186758	NA	6.88	30.09	3.6	4.2	4.7	4.12
126	qiuyue	P. pyrifolia	Asian	cultivated	NA	NA	NA	NA	NA	3.55058	0.289148	1.92787	NA	12.3843	0.376758	NA	9.48	32.09	3.12	4.2	4.6	4.15
143	Okusankichi	P. pyrifolia	Asian	cultivated	NA	NA	NA	NA	NA	2.98558	0.294148	1.92787	NA	11.3343	0.171758	NA	6.7	27.07	3.9	3.28	3.31	4.11
152	xinli no.7	/	Asian	cultivated	NA	NA	NA	NA	NA	2.92058	0.294148	1.92787	NA	11.9843	0.321758	NA	11.5	35.13	3.6	3.28	3.29	4.12
156	xinxing	/	Asian	cultivated	NA	NA	NA	NA	NA	2.95058	0.279148	1.48708	NA	11.7343	0.176758	NA	10.77	25.22	3.5	3.27	3.31	4.11
157	xinxue	/	Asian	cultivated	NA	NA	NA	NA	NA	3.76058	0.289148	1.98708	NA	12.6343	0.236758	NA	9.42	30.36	3.12	3.3	4.3	4.15
158	xinya	P. pyrifolia	Asian	cultivated	NA	NA	NA	NA	NA	2.89058	0.279148	1.48708	NA	11.0343	0.206758	NA	9.57	34.42	3.8	3.29	3.31	4.7
160	kousui	P. pyrifolia	Asian	cultivated	NA	NA	NA	NA	NA	3.86058	0.274148	1.92787	NA	12.4343	0.121758	NA	7.54	29	3.8	4.3	4.6	4.16
167	yaqing	P. pyrifolia	Asian	cultivated	NA	NA	NA	NA	NA	3.68058	0.299148	1.48708	NA	11.3843	0.116758	NA	6.04	31.4	3.6	3.28	3.31	4.7
169	yousu	/	Asian	cultivated	NA	NA	NA	NA	NA	3.75558	0.319148	1.92787	NA	11.6343	0.141758	NA	8.52	28.33	3.9	3.27	3.29	4.12
178	zaosu	P. pyrifolia	Asian	cultivated	NA	NA	NA	NA	NA	3.20558	0.329148	1.48708	NA	11.0843	0.146758	NA	9.83	32.32	3.6	3.3	3.29	4.11
186	zhongai no.1	/	Asian	cultivated	NA	NA	NA	NA	NA	NA	NA	NA	NA	11.3591	NA	NA	NA	NA	3.12	3.29	4.3	4.15
146	wushantangli	/	Asian	cultivated	NA	NA	NA	NA	NA	NA	NA	NA	NA	NA	NA	NA	NA	NA	3.12	3.27	4.3	4.12
180	zaosumi	/	Asian	cultivated	NA	NA	NA	NA	NA	NA	NA	NA	NA	NA	NA	NA	NA	NA	3.6	3.3	3.29	4.11
79	hongxiao	/	Asian	cultivated	NA	NA	NA	NA	NA	NA	NA	NA	NA	NA	NA	NA	NA	NA	3.6	3.27	3.31	4.15
20	lafrance	P. communis	European	cultivated	NA	NA	NA	NA	NA	NA	NA	NA	NA	NA	NA	NA	NA	NA	3.12	3.28	4.7	4.12
28	annong no.1	P. pyrifolia	Asian	cultivated	NA	NA	NA	NA	NA	NA	NA	NA	NA	NA	NA	NA	NA	NA	3.9	3.28	4.1	4.11
107	longxiang	/	Asian	cultivated	NA	NA	NA	NA	NA	NA	NA	NA	NA	NA	NA	NA	NA	NA	3.6	3.27	4.1	4.12
173	yunnanhaidong	/	Asian	cultivated	NA	NA	NA	NA	NA	NA	NA	NA	NA	NA	NA	NA	NA	NA	3.12	3.28	4.6	4.12
51	deshengxiang	P. pyrifolia	Asian	cultivated	NA	NA	NA	NA	NA	NA	NA	NA	NA	NA	NA	NA	NA	NA	3.7	3.31	4.4	4.12
HBLS	conference	P. communis	European	cultivated	NA	NA	NA	NA	NA	NA	NA	NA	NA	NA	NA	NA	NA	NA	3.19	4.4	4.8	4.12
QYS	qiyuesu	P. pyrifolia	Asian	cultivated	NA	NA	NA	NA	NA	NA	NA	NA	NA	NA	NA	NA	NA	NA	3.16	4.3	4.6	4.15
24	aizhen	/	Asian	wild	NA	NA	NA	NA	NA	NA	NA	NA	NA	NA	NA	NA	NA	NA	3.12	4.3	4.7	4.15
25	aizhen no.87	/	Asian	wild	NA	NA	NA	NA	NA	NA	NA	NA	NA	NA	NA	NA	NA	NA	3.21	4.7	4.11	4.16
136	suanwoli	/	Asian	cultivated	NA	NA	NA	NA	NA	NA	NA	NA	NA	NA	NA	NA	NA	NA	3.2	3.23	3.29	4.2
81-1	jimi	/	Asian	cultivated	NA	NA	NA	NA	NA	NA	NA	NA	NA	NA	NA	NA	NA	NA	3.3	3.29	3.31	4.6
116	mianbaoli	/	Asian	cultivated	NA	NA	NA	NA	NA	NA	NA	NA	NA	NA	NA	NA	NA	NA	3.2	3.21	3.26	4.7
72	hanyuandabai	P. bretschneideri	Asian	cultivated	NA	NA	NA	NA	NA	NA	NA	NA	NA	NA	NA	NA	NA	NA	3.1	3.26	3.28	4.7
153	xiehuatian	P. bretschneideri	Asian	cultivated	NA	NA	NA	NA	NA	NA	NA	NA	NA	NA	NA	NA	NA	NA	3.8	3.26	3.28	4.7
101	linxiadadiaodan	/	Asian	cultivated	NA	NA	NA	NA	NA	NA	NA	NA	NA	NA	NA	NA	NA	NA	3.12	3.27	3.28	4.7
42	cangxixueli	P. pyrifolia	Asian	cultivated	NA	NA	NA	NA	NA	NA	NA	NA	NA	NA	NA	NA	NA	NA	3.2	3.28	3.29	4.7
JH4	jinhua no.4	P. pyrifolia	Asian	cultivated	NA	NA	NA	NA	NA	NA	NA	NA	NA	NA	NA	NA	NA	NA	3.12	3.27	3.31	4.7
184	zhimali	P. pyrifolia	Asian	cultivated	NA	NA	NA	NA	NA	NA	NA	NA	NA	NA	NA	NA	NA	NA	NA	NA	NA	NA
88	jinshuisu	P. pyrifolia	Asian	cultivated	NA	NA	NA	NA	NA	NA	NA	NA	NA	NA	NA	NA	NA	NA	NA	NA	NA	NA
3-11	3-11	/	Asian	hybrid	187.4	72.4	70.4	38.178	35.924	NA	NA	NA	268.333	11.3914	NA	NA	NA	NA	NA	NA	NA	NA
3-2	3-2	/	Asian	hybrid	257.125	81.2425	77.85	37.49	34.585	NA	NA	NA	303.667	11.5414	NA	NA	NA	NA	NA	NA	NA	NA
3-1	3-1	/	Asian	hybrid	284.75	75.8075	81.9725	30.795	26.2475	NA	NA	NA	203.167	11.5414	NA	NA	NA	NA	NA	NA	NA	NA
3-4	3-4	/	Asian	hybrid	240	76.72	76.545	38.8225	32.37	NA	NA	NA	271	12.2914	NA	NA	NA	NA	NA	NA	NA	NA
6-3	6-3	/	Asian	hybrid	259.375	80.305	76.4725	42.615	33.2425	NA	NA	NA	222.333	11.4414	NA	NA	NA	NA	NA	NA	NA	NA
6-11	6-11	/	Asian	hybrid	157.875	65.325	66.7925	35.865	32.3275	NA	NA	NA	217	12.0414	NA	NA	NA	NA	NA	NA	NA	NA
6-13	6-13	/	Asian	hybrid	296.25	77.465	83.655	35.88	30.39	NA	NA	NA	209.167	10.7247	NA	NA	NA	NA	NA	NA	NA	NA
6-15	6-15	/	Asian	hybrid	120.5	61.924	58.672	33.41	31.078	NA	NA	NA	177.167	11.1914	NA	NA	NA	NA	NA	NA	NA	NA
6-10	6-10	/	Asian	hybrid	221.7	73.81	73.734	32.826	32.464	NA	NA	NA	212.167	11.908	NA	NA	NA	NA	NA	NA	NA	NA
6-5	6-5	/	Asian	hybrid	158.75	67.6475	66.955	30.77	28.4825	NA	NA	NA	176	10.6247	NA	NA	NA	NA	NA	NA	NA	NA
6-9	6-9	/	Asian	hybrid	95.7	49.16	57.394	22.618	21.676	NA	NA	NA	279.667	11.408	NA	NA	NA	NA	NA	NA	NA	NA
6-7	6-7	/	Asian	hybrid	105.6	53.636	54.994	28.592	27.25	NA	NA	NA	233.833	11.7414	NA	NA	NA	NA	NA	NA	NA	NA
6-1	6-1	/	Asian	hybrid	154	68.0067	63.2933	26.2333	23.3567	NA	NA	NA	441.333	12.1247	NA	NA	NA	NA	NA	NA	NA	NA
6-8	6-8	/	Asian	hybrid	189.5	73.095	70.1575	31.4975	26.3475	NA	NA	NA	404.333	11.2414	NA	NA	NA	NA	NA	NA	NA	NA
3-23	3-23	/	Asian	hybrid	130.6	55.582	63.628	28.2	24.146	NA	NA	NA	281.833	11.158	NA	NA	NA	NA	NA	NA	NA	NA
4-12	4-12	/	Asian	hybrid	207.3	75.846	72.458	36.074	26.33	NA	NA	NA	214	12.758	NA	NA	NA	NA	NA	NA	NA	NA
5-2	5-2	/	Asian	hybrid	116.4	53.16	59.45	21.46	21.684	NA	NA	NA	427.833	11.758	NA	NA	NA	NA	NA	NA	NA	NA
6-2	6-2	/	Asian	hybrid	125.125	37.125	49.5225	29.4275	30.15	NA	NA	NA	385.667	11.4414	NA	NA	NA	NA	NA	NA	NA	NA
7-2	7-2	/	Asian	hybrid	120.5	59.73	60.2	34.288	28.61	NA	NA	NA	428	11.9914	NA	NA	NA	NA	NA	NA	NA	NA
7-20	7-20	/	Asian	hybrid	258.7	86.158	75.256	47.73	40.792	NA	NA	NA	298.333	11.6414	NA	NA	NA	NA	NA	NA	NA	NA
8-11	8-11	/	Asian	hybrid	173.1	70.618	69.914	37.67	37.908	NA	NA	NA	302.333	11.6414	NA	NA	NA	NA	NA	NA	NA	NA
8-15	8-15	/	Asian	hybrid	461.5	97.43	93.28	56.4	46.55	NA	NA	NA	362.833	12.7247	NA	NA	NA	NA	NA	NA	NA	NA
4-8	4-8	/	Asian	hybrid	212.75	76.6925	73.18	37.3875	36.565	NA	NA	NA	234.667	11.558	NA	NA	NA	NA	NA	NA	NA	NA
4-2	4-2	/	Asian	hybrid	226.167	82.47	75.29	27.65	21.27	NA	NA	NA	380.333	13.3914	NA	NA	NA	NA	NA	NA	NA	NA
4-13	4-13	/	Asian	hybrid	159.25	69.5575	67.1625	27.84	27.005	NA	NA	NA	392.667	11.5414	NA	NA	NA	NA	NA	NA	NA	NA
5-15	5-15	/	Asian	hybrid	279.833	87.2933	80.83	27.4467	29.1	NA	NA	NA	277.5	11.4247	NA	NA	NA	NA	NA	NA	NA	NA
5-7	5-7	/	Asian	hybrid	191.5	71.73	69.32	29.61	31.3933	NA	NA	NA	136.833	11.5247	NA	NA	NA	NA	NA	NA	NA	NA
5-1	5-1	/	Asian	hybrid	153.875	65.27	65.445	33.1575	34.9425	NA	NA	NA	219.167	11.558	NA	NA	NA	NA	NA	NA	NA	NA
5-8	5-8	/	Asian	hybrid	248.5	72.7267	77.4933	40.16	34.86	NA	NA	NA	319.5	11.4414	NA	NA	NA	NA	NA	NA	NA	NA
3-17	3-17	/	Asian	hybrid	151.4	65.002	65.846	27.67	31.984	NA	NA	NA	302.833	11.758	NA	NA	NA	NA	NA	NA	NA	NA
3-22	3-22	/	Asian	hybrid	147.2	57.346	66.286	32.164	30.042	NA	NA	NA	366	10.8247	NA	NA	NA	NA	NA	NA	NA	NA
3-20	3-20	/	Asian	hybrid	134.7	64.418	62	26.782	26.534	NA	NA	NA	474.5	11.058	NA	NA	NA	NA	NA	NA	NA	NA
3-18	3-18	/	Asian	hybrid	98.7	58.232	56.498	27.306	22.474	NA	NA	NA	425.167	10.6414	NA	NA	NA	NA	NA	NA	NA	NA
7-21	7-21	/	Asian	hybrid	95.3	50.63	56.996	25.364	26.666	NA	NA	NA	359	12.1414	NA	NA	NA	NA	NA	NA	NA	NA
7-19	7-19	/	Asian	hybrid	117.5	60.262	60.77	26.87	24.764	NA	NA	NA	279.667	11.4247	NA	NA	NA	NA	NA	NA	NA	NA
7-14	7-14	/	Asian	hybrid	235	84.7025	73.805	35.4625	31.38	NA	NA	NA	198.167	11.9414	NA	NA	NA	NA	NA	NA	NA	NA
9-16	9-16	/	Asian	hybrid	105.7	53.054	59.376	22.948	24.482	NA	NA	NA	352.833	11.3914	NA	NA	NA	NA	NA	NA	NA	NA
9-14	9-14	/	Asian	hybrid	111.6	50.712	59.9	26.256	25.816	NA	NA	NA	373.333	11.5414	NA	NA	NA	NA	NA	NA	NA	NA
9-23	9-23	/	Asian	hybrid	125	49.864	63.514	21.534	22.414	NA	NA	NA	303.667	13.3914	NA	NA	NA	NA	NA	NA	NA	NA
9-19	9-19	/	Asian	hybrid	169.1	62.214	68.28	29.416	25.294	NA	NA	NA	420.333	11.8414	NA	NA	NA	NA	NA	NA	NA	NA
9-20	9-20	/	Asian	hybrid	58.1	38.924	46.968	18.856	19.39	NA	NA	NA	320.833	12.5247	NA	NA	NA	NA	NA	NA	NA	NA
8-5	8-5	/	Asian	hybrid	94.7	51.436	56.718	23.336	20.908	NA	NA	NA	166.833	11.7414	NA	NA	NA	NA	NA	NA	NA	NA
8-7	8-7	/	Asian	hybrid	130.5	62.4	62.548	26.578	24.496	NA	NA	NA	186.333	11.4747	NA	NA	NA	NA	NA	NA	NA	NA
8-4	8-4	/	Asian	hybrid	306.625	87.4025	80.685	44.375	39.2025	NA	NA	NA	139.5	11.7414	NA	NA	NA	NA	NA	NA	NA	NA
8-13	8-13	/	Asian	hybrid	155.6	69.044	65.202	28.932	23.52	NA	NA	NA	386.333	11.9247	NA	NA	NA	NA	NA	NA	NA	NA
