# Supplementary material for: Development of an integrated 200K SNP genotyping array and application for genetic mapping, genome assembly improvement and genome wide association studies in pear (Pyrus)
Source: Plant Biotechnol J. 2019 Feb 17;17(8):1582–94. doi: 10.1111/pbi.13085 (PMC6662108; doi:10.1111/pbi.13085)
Supplement: Supplementary file 13 — Table S8 The Pearson correlation of 18 traits from 219 accessions. [file PBI-17-1582-s009.xlsx]

## Sheet: Sheet1
Table S8 The Pearson correlation of 18 traits from 219 accessions.
	Fruitweight	L_diameter_fruit	T_diameter_fruit	L_diameter_core	T_diameter_core	Length_fruitstem	Roughness_fruitstem	Sepalstate	hardness	soluble_solid	Stone_cell	Total_sugar	soluble_sugar	Coresize	germiNating	early.bloom	full.bloom	fall.bloom
Fruitweight	1	0.882275	0.948315	0.672352	0.551509	0.182916	0.399775	-0.0096121	-0.228369	-0.0292669	-0.168334	0.0139018	-0.0163198	0.158998	0.0652757	0.086472	0.0599045	-0.0682501
L_diameter_fruit	0.882275	1	0.824218	0.688665	0.546628	0.196342	0.486003	0.00906162	-0.221165	-0.0361662	-0.199133	-0.0490346	-0.020199	0.173821	0.0667384	0.0472667	-0.0024606	0.0137935
T_diameter_fruit	0.948315	0.824218	1	0.626627	0.534895	0.143379	0.307599	-0.0123126	-0.311936	-0.00677166	-0.238508	0.056932	-0.0168731	0.126006	0.0864651	0.119836	0.12139	-0.125012
L_diameter_core	0.672352	0.688665	0.626627	1	0.805528	0.1102	0.304762	-0.00563036	-0.243055	0.0835125	-0.11755	0.00328782	0.00167582	0.140145	0.0492341	0.105837	0.0783728	-0.070465
T_diameter_core	0.551509	0.546628	0.534895	0.805528	1	0.112302	0.23083	-0.0156273	-0.2189	0.0639718	-0.125109	0.0279569	0.0563731	0.295597	0.00373629	0.0443968	-0.00518101	-0.0408038
Length_fruitstem	0.182916	0.196342	0.143379	0.1102	0.112302	1	0.0415343	-0.196363	-0.148067	-0.280386	-0.0956554	-0.0865274	-0.120042	0.152112	-0.149203	-0.0521026	-0.071285	0.0642952
Roughness_fruitstem	0.399775	0.486003	0.307599	0.304762	0.23083	0.0415343	1	0.11666	0.023499	-0.0716189	-0.0737337	-0.00815882	-0.163256	0.222642	-0.00466387	-0.001455	-0.0551125	0.0968161
Sepalstate	-0.0096121	0.00906162	-0.0123126	-0.00563036	-0.0156273	-0.196363	0.11666	1	0.153126	-0.126709	0.0102515	0.0837751	-0.054487	-0.0312899	-0.0800544	-0.111841	0.0463968	-0.0094943
hardness	-0.228369	-0.221165	-0.311936	-0.243055	-0.2189	-0.148067	0.023499	0.153126	1	0.0416257	0.380596	0.00643638	0.0176239	-0.0536134	0.102951	-0.0504114	-0.129265	0.09972
soluble_solid	-0.0292669	-0.0361662	-0.00677166	0.0835125	0.0639718	-0.280386	-0.0716189	-0.126709	0.0416257	1	0.0247417	0.256089	0.269893	-0.0467532	0.0462694	0.148249	0.157881	-0.129565
Stone_cell	-0.168334	-0.199133	-0.238508	-0.11755	-0.125109	-0.0956554	-0.0737337	0.0102515	0.380596	0.0247417	1	0.0445955	-0.0788182	-0.141455	0.00203218	0.0651458	-0.0285731	0.119609
Total_sugar	0.0139018	-0.0490346	0.056932	0.00328782	0.0279569	-0.0865274	-0.00815882	0.0837751	0.00643638	0.256089	0.0445955	1	0.0712292	0.0130587	0.0551255	0.0913321	0.0812999	-0.0352929
soluble_sugar	-0.0163198	-0.020199	-0.0168731	0.00167582	0.0563731	-0.120042	-0.163256	-0.054487	0.0176239	0.269893	-0.0788182	0.0712292	1	0.0809819	0.049952	-0.0827709	-0.109729	-0.0152566
Coresize	0.158998	0.173821	0.126006	0.140145	0.295597	0.152112	0.222642	-0.0312899	-0.0536134	-0.0467532	-0.141455	0.0130587	0.0809819	1	0.00909941	-0.0876316	-0.125828	-0.0068312
germiNating	0.0652757	0.0667384	0.0864651	0.0492341	0.00373629	-0.149203	-0.00466387	-0.0800544	0.102951	0.0462694	0.00203218	0.0551255	0.049952	0.00909941	1	-0.00482558	-0.0801527	-0.00492652
early.bloom	0.086472	0.0472667	0.119836	0.105837	0.0443968	-0.0521026	-0.001455	-0.111841	-0.0504114	0.148249	0.0651458	0.0913321	-0.0827709	-0.0876316	-0.00482558	1	0.767406	-0.389899
full.bloom	0.0599045	-0.0024606	0.12139	0.0783728	-0.00518101	-0.071285	-0.0551125	0.0463968	-0.129265	0.157881	-0.0285731	0.0812999	-0.109729	-0.125828	-0.0801527	0.767406	1	-0.553629
fall.bloom	-0.0682501	0.0137935	-0.125012	-0.070465	-0.0408038	0.0642952	0.0968161	-0.0094943	0.09972	-0.129565	0.119609	-0.0352929	-0.0152566	-0.0068312	-0.00492652	-0.389899	-0.553629	1
