# Supplementary material for: Development of an integrated 200K SNP genotyping array and application for genetic mapping, genome assembly improvement and genome wide association studies in pear (Pyrus)
Source: Plant Biotechnol J. 2019 Feb 17;17(8):1582–94. doi: 10.1111/pbi.13085 (PMC6662108; doi:10.1111/pbi.13085)
Supplement: Supplementary file 14 — Table S9 The information of 42 SNP markers significantly associated with nine traits. [file PBI-17-1582-s010.xlsx]

## Sheet: Sheet1
Table S9. The information of 42 SNP markers significantly associated with 9 traits.
SNP_ID	Chromosome	Position	P-value	MAF
AX-171887072	1	6941117	2.08031e-05	0.127273
AX-179357725	2	294715	3.13575e-05	0.157143
AX-179157540	3	4278388	1.56452e-05	0.0636364
AX-179157786	3	5505424	1.3148e-06	0.0636364
AX-179167519	4	179204	2.56413e-05	0.0361446
AX-179167811	4	665847	2.35663e-05	0.00980392
AX-179169894	4	6632074	8.70134e-07	0.0490196
AX-179174684	5	6415022	1.90376e-05	0.0261438
AX-179184505	5	27283728	4.19916e-06	0.124183
AX-179184513	5	27285959	9.06088e-06	0.0757576
AX-179191835	6	14784473	2.31572e-05	0.0606061
AX-179194156	6	22087475	2.79292e-06	0.0163399
AX-179196175	7	2878377	1.43309e-05	0.0873494
AX-179196537	7	3880484	2.72714e-05	0.0261438
AX-179199258	7	12373146	6.09181e-06	0.0886364
AX-179199258	7	12373146	6.21254e-06	0.0886364
AX-179360808	7	10073266	6.63918e-06	0.0947712
AX-179202432	8	3860634	1.60564e-05	0.187879
AX-179356489	8	4116904	2.65869e-05	0.0363636
AX-179210286	9	9407820	5.6748e-06	0.0272727
AX-179225255	10	20365015	1.74732e-05	0.0785714
AX-179232575	11	22195818	3.12476e-05	0.108434
AX-179236298	12	394667	2.16083e-05	0.0454545
AX-179247408	13	4126244	5.1022e-06	0.189286
AX-179251210	13	11861203	2.3116e-05	0.0620915
AX-179251278	13	11968348	1.96408e-06	0.0490196
AX-179251683	13	12659224	1.66154e-05	0.0686275
AX-179260365	14	19366216	3.06349e-05	0.124242
AX-179260370	14	19374274	6.05597e-06	0.0484848
AX-179362707	14	8851060	2.66922e-05	0.0163399
AX-179278807	16	1295275	3.47582e-06	0.0196078
AX-171853867	17	17507799	8.90656e-06	0.0261438
AX-179290541	17	18261042	3.11353e-05	0.00980392
AX-179291212	17	19224424	8.90656e-06	0.0130719
AX-179300784	scaffold	96720	1.56796e-05	0.257143
AX-179322368	scaffold	240452	1.73745e-05	0.167857
AX-179324469	scaffold	134253	1.69487e-05	0.182143
AX-179324735	scaffold	68094	1.23217e-05	0.120915
AX-179325063	scaffold	227067	1.30164e-05	0.0359477
AX-179325797	scaffold	318560	3.42043e-08	0.0359477
AX-179326595	scaffold	196970	7.33795e-06	0.0294118
AX-179328552	scaffold	391924	5.41071e-06	0.0939394
