# Supplementary material for: Development of an integrated 200K SNP genotyping array and application for genetic mapping, genome assembly improvement and genome wide association studies in pear (Pyrus)
Source: Plant Biotechnol J. 2019 Feb 17;17(8):1582–94. doi: 10.1111/pbi.13085 (PMC6662108; doi:10.1111/pbi.13085)
Supplement: Supplementary file 15 — Table S10 The candidate genes in the flanking region of significant SNP markers associated with 12 traits. [file PBI-17-1582-s011.xlsx]

## Sheet: Sheet1
Table S10. The candidate genes in the flanking region of significant SNP markers associated with 9 traits.
Transverse diameter of core					Roughness of fruitstem					Longitudinal diameter of core					Fall bloom
Gene ID	Chromosome	Start	End		Gene ID	Chromosome	Start	End		Gene ID	Chromosome	Start	End		Gene ID	Chromosome	Start	End
Pbr002909.1	7	12323814	12324329		Pbr021134.2	4	6599626	6605354		Pbr002909.1	7	12323814	12324329		Pbr030022.1	13	4168531	4170914
Pbr002910.1	7	12324959	12327435		Pbr021135.1	4	6617645	6618370		Pbr002910.1	7	12324959	12327435		Pbr030023.1	13	4162827	4165629
Pbr002911.1	7	12329597	12329755		Pbr021136.1	4	6622023	6626624		Pbr002911.1	7	12329597	12329755		Pbr030024.1	13	4160079	4160819
Pbr002912.1	7	12330564	12332630		Pbr021137.1	4	6671684	6673637		Pbr002912.1	7	12330564	12332630		Pbr030025.1	13	4153757	4156004
Pbr002913.1	7	12336358	12339115		Pbr014798.1	13	11920914	11940993		Pbr002913.1	7	12336358	12339115		Pbr030026.1	13	4151536	4151913
Pbr002914.1	7	12339994	12342140		Pbr014799.1	13	11955744	11961990		Pbr002914.1	7	12339994	12342140		Pbr030027.1	13	4144367	4148022
Pbr002915.1	7	12355580	12359217		Pbr014800.1	13	11964628	11965020		Pbr002915.1	7	12355580	12359217		Pbr030028.1	13	4124338	4130608
Pbr002916.1	7	12359635	12359943		Pbr014801.1	13	11967960	11970819		Pbr002916.1	7	12359635	12359943		Pbr030029.1	13	4118707	4121798
Pbr002917.2	7	12360524	12362980		Pbr014802.1	13	11973609	11974564		Pbr002917.2	7	12360524	12362980		Pbr030030.1	13	4115385	4117370
Pbr002918.1	7	12365246	12366267		Pbr014803.1	13	11980462	11983889		Pbr002918.1	7	12365246	12366267		Pbr030031.1	13	4112532	4114763
Pbr002919.1	7	12367208	12368494		Pbr014804.1	13	11984766	11988455		Pbr002919.1	7	12367208	12368494		Pbr030032.1	13	4107727	4111792
Pbr002920.1	7	12370970	12375151		Pbr014805.2	13	11996219	12001742		Pbr002920.1	7	12370970	12375151		Pbr030033.1	13	4092931	4095531
Pbr002921.1	7	12391913	12395139		Pbr014806.1	13	12007148	12009819		Pbr002921.1	7	12391913	12395139		Pbr030034.1	13	4091861	4092208
Pbr002922.1	7	12400933	12403606		Pbr014807.1	13	12011782	12014404		Pbr002922.1	7	12400933	12403606		Pbr030035.2	13	4079044	4083304
Pbr002923.1	7	12404623	12407392		Pbr013730.1	6	22040411	22041941		Pbr002923.1	7	12404623	12407392		Pbr039404.1	10	20397693	20398013
Pbr002924.1	7	12409850	12410649		Pbr013731.1	6	22050388	22052498		Pbr002924.1	7	12409850	12410649		Pbr039405.1	10	20385375	20386686
Pbr002925.1	7	12412199	12417223		Pbr013732.1	6	22055091	22057512		Pbr002925.1	7	12412199	12417223		Pbr039406.1	10	20381025	20383477
Pbr002926.1	7	12419962	12421485		Pbr013733.1	6	22058763	22060167		Pbr002926.1	7	12419962	12421485		Pbr039407.1	10	20359601	20361703
					Pbr013734.1	6	22068403	22068882		Pbr003314.1	11	22241717	22243637		Pbr039408.1	10	20355321	20357816
					Pbr013735.1	6	22071046	22074252		Pbr003315.1	11	22232519	22235045		Pbr039409.1	10	20336845	20338656
Stone cell					Pbr013736.1	6	22080935	22081737		Pbr003316.1	11	22224114	22226668		Pbr039410.1	10	20328494	20329923
Gene ID	Chromosome	Start	End		Pbr013737.1	6	22086092	22089593		Pbr003317.1	11	22218278	22222265		Pbr039411.1	10	20320926	20322143
Pbr000180.1	5	27322264	27325781		Pbr013738.2	6	22093366	22095698		Pbr003318.1	11	22201479	22202716		Pbr018824.1	2	320830	321353
Pbr000181.1	5	27314569	27314742		Pbr013739.2	6	22097680	22100473		Pbr003319.1	11	22190570	22195967		Pbr018825.1	2	308559	311316
Pbr000182.1	5	27309184	27311984		Pbr013740.1	6	22105743	22106948		Pbr003320.1	11	22183434	22184129		Pbr018826.1	2	293377	297200
Pbr000183.1	5	27305048	27306925		Pbr013741.1	6	22107211	22110536		Pbr003321.1	11	22158887	22159567		Pbr018827.2	2	271122	273522
Pbr000184.1	5	27298776	27299036		Pbr013742.1	6	22115829	22116702							Pbr018828.1	2	250212	250888
Pbr000185.1	5	27295712	27297096		Pbr013743.1	6	22125958	22128606
Pbr000186.1	5	27293436	27295196		Pbr029088.1	16	1249115	1249564
Pbr000187.1	5	27290770	27292689		Pbr029089.1	16	1251297	1252406							Early bloom
Pbr000188.2	5	27285415	27286642		Pbr029090.1	16	1259001	1259868							Gene ID	Chromosome	Start	End
Pbr000189.1	5	27283738	27284624		Pbr029091.1	16	1261139	1261474							Pbr009517.1	1	6894228	6895772
Pbr000190.1	5	27279692	27281314		Pbr029092.1	16	1275041	1275959							Pbr009518.1	1	6902887	6904720
Pbr000191.1	5	27272457	27275044		Pbr029093.1	16	1276765	1277274							Pbr009519.1	1	6926223	6931033
Pbr000192.1	5	27268055	27271809		Pbr029094.1	16	1280514	1280951							Pbr009520.1	1	6931882	6936928
Pbr000193.1	5	27241921	27243986		Pbr029095.1	16	1282403	1282771							Pbr009521.1	1	6938740	6942160
Pbr000194.1	5	27237367	27239698		Pbr029096.1	16	1284888	1288301							Pbr009522.1	1	6951626	6955675
Pbr026492.1	7	10026578	10027899		Pbr029097.1	16	1288933	1298117							Pbr009523.1	1	6959927	6963129
Pbr026493.1	7	10033522	10035831		Pbr029098.2	16	1300910	1304223							Pbr009524.1	1	6964966	6967948
Pbr032259.1	7	10062328	10062884		Pbr029099.1	16	1313019	1317477							Pbr009525.1	1	6968858	6969253
Pbr032260.3	7	10066281	10070550		Pbr029100.1	16	1329775	1330839							Pbr009526.1	1	6969643	6971759
Pbr032261.1	7	10071269	10078086		Pbr016613.1	17	17536264	17538732							Pbr009527.1	1	6974813	6978091
Pbr032262.1	7	10078621	10081325		Pbr016614.1	17	17517328	17518086							Pbr009528.1	1	6983238	6986789
Pbr032263.1	7	10086968	10089492		Pbr016615.1	17	17516299	17516817
Pbr032264.1	7	10096637	10098793		Pbr016616.2	17	17513302	17515661
Pbr032265.1	7	10101821	10111874		Pbr016617.1	17	17505789	17508578
Pbr032266.1	7	10118666	10121001		Pbr016618.1	17	17501085	17504038
Pbr014880.1	13	12636031	12644766		Pbr016619.1	17	17494874	17496067
Pbr014881.1	13	12649363	12655741		Pbr016620.1	17	17494241	17494859
Pbr014882.2	13	12657257	12658160		Pbr016621.1	17	17472964	17475467
Pbr014883.1	13	12667158	12667840		Pbr038427.4	17	19187315	19188952
Pbr014884.1	13	12684644	12684895		Pbr038428.1	17	19195794	19197860
Pbr014885.1	13	12688669	12690379		Pbr038429.1	17	19200201	19203754
Pbr014886.1	13	12702910	12704340		Pbr038430.1	17	19205468	19205680
Pbr026727.1	14	8801165	8803417		Pbr038431.1	17	19210975	19212630
Pbr026728.1	14	8805119	8805938		Pbr038432.1	17	19216416	19218514
Pbr026729.1	14	8806298	8806942		Pbr038433.1	17	19219857	19226659
Pbr026730.1	14	8807281	8808177		Pbr038434.1	17	19236006	19238678
Pbr026731.2	14	8810093	8815174		Pbr038435.1	17	19247330	19248577
Pbr026732.1	14	8821904	8822364		Pbr038436.1	17	19265406	19267127
Pbr026733.1	14	8876002	8876337		Pbr042898.1	17	19189977	19191690
					Pbr034573.1	5	6385961	6392565
					Pbr034574.1	5	6393305	6397539
Hardness					Pbr034575.1	5	6423629	6424570
Gene ID	Chromosome	Start	End		Pbr034576.1	5	6433657	6434179
Pbr039783.1	3	5543526	5545655		Pbr034577.1	5	6439935	6441972
Pbr039784.1	3	5521688	5522947		Pbr034578.1	5	6443537	6443956
Pbr039785.1	3	5517672	5521066		Pbr034579.1	5	6444991	6445974
Pbr039786.1	3	5511971	5515796		Pbr034580.1	5	6446952	6448835
Pbr039787.1	3	5508698	5511667		Pbr034581.1	5	6450474	6454472
Pbr039788.1	3	5504035	5506156		Pbr034582.1	5	6458144	6463482
Pbr039789.1	3	5495664	5502103		Pbr014786.1	13	11831308	11831695
Pbr039790.1	3	5490487	5493504		Pbr014787.1	13	11832837	11837065
Pbr039791.1	3	5472076	5472828		Pbr014788.1	13	11838502	11842246
Pbr039792.1	3	5465520	5466598		Pbr014789.1	13	11846721	11852235
Pbr039793.1	3	5459494	5460561		Pbr014790.1	13	11859493	11860907
Pbr039794.1	3	5455851	5456903		Pbr014791.2	13	11864297	11866391
Pbr008845.1	9	9361597	9367417		Pbr014792.1	13	11869396	11873379
Pbr008846.1	9	9368699	9371118		Pbr014793.1	13	11876947	11878622
Pbr008847.1	9	9371282	9372919		Pbr014794.1	13	11882604	11883301
Pbr008848.1	9	9375375	9380230		Pbr014795.1	13	11899379	11902961
Pbr008849.1	9	9382901	9386224		Pbr014796.1	13	11903875	11909322
Pbr008850.1	9	9387116	9393247		Pbr006544.1	4	632585	633725
Pbr008851.1	9	9404670	9412876		Pbr006545.1	4	651034	651458
Pbr008853.2	9	9426297	9428279		Pbr006546.1	4	665454	666509
Pbr008854.1	9	9440415	9442437		Pbr006547.1	4	673037	673720
Pbr037118.1	14	19363549	19365579		Pbr006548.1	4	675812	685975
Pbr037119.1	14	19376576	19376902		Pbr006549.1	4	687359	690720
Pbr037120.1	14	19391402	19391623		Pbr006550.1	4	691132	692382
Pbr037121.1	14	19391629	19391892		Pbr006551.2	4	693831	696671
Pbr037122.1	14	19399174	19399969		Pbr006552.1	4	703483	707168
Pbr037123.1	14	19400028	19401260		Pbr006553.1	4	707797	714391
Pbr037124.1	14	19407775	19412138		Pbr040749.1	7	3832043	3833310
Pbr037125.1	14	19412313	19413379		Pbr040750.1	7	3847098	3848492
Pbr037126.1	14	19414810	19415847		Pbr040751.1	7	3850585	3853342
Pbr000180.1	5	27322264	27325781		Pbr040752.1	7	3856452	3860808
Pbr000181.1	5	27314569	27314742		Pbr040753.1	7	3876510	3886564
Pbr000182.1	5	27309184	27311984		Pbr040754.1	7	3887069	3887960
Pbr000183.1	5	27305048	27306925		Pbr040755.1	7	3889135	3889806
Pbr000184.1	5	27298776	27299036		Pbr040756.1	7	3899227	3904257
Pbr000185.1	5	27295712	27297096		Pbr040757.1	7	3905141	3906053
Pbr000186.1	5	27293436	27295196		Pbr040758.1	7	3916247	3918046
Pbr000187.1	5	27290770	27292689		Pbr040759.1	7	3923753	3925356
Pbr000188.2	5	27285415	27286642		Pbr040760.1	7	3925625	3925906
Pbr000189.1	5	27283738	27284624		Pbr032518.1	17	18225311	18227392
Pbr000190.1	5	27279692	27281314		Pbr032519.1	17	18227426	18228175
Pbr000191.1	5	27272457	27275044		Pbr032520.1	17	18229914	18233150
Pbr000192.1	5	27268055	27271809		Pbr032521.1	17	18235715	18242812
Pbr000193.1	5	27241921	27243986		Pbr032522.2	17	18243908	18247977
Pbr000194.1	5	27237367	27239698		Pbr032523.2	17	18254599	18255685
Pbr033643.1	3	4324436	4325599		Pbr032524.1	17	18257239	18259662
Pbr033644.1	3	4315078	4316657		Pbr032525.1	17	18260882	18262570
Pbr033645.1	3	4310557	4313355		Pbr032526.1	17	18267739	18269265
Pbr033646.1	3	4300997	4307029		Pbr032527.1	17	18272496	18275500
Pbr033647.1	3	4294197	4296119		Pbr032528.1	17	18285513	18287190
Pbr033648.1	3	4255637	4256564		Pbr032529.1	17	18293760	18294128
Pbr033649.1	3	4245631	4250321		Pbr032530.1	17	18307966	18308247
Pbr033650.1	3	4244286	4245341
Pbr033651.1	3	4238773	4241399
Pbr033652.1	3	4230613	4235416
Pbr026568.1	8	3907141	3908087
Pbr026569.1	8	3896245	3902002
Pbr026570.1	8	3890298	3893222
Pbr026571.1	8	3885216	3889230
Pbr026572.3	8	3875459	3881087
Pbr026573.2	8	3864634	3874140
Pbr026574.1	8	3859000	3864133
Pbr026575.1	8	3836362	3838902
Pbr026576.1	8	3817237	3819096
Pbr028497.1	12	348533	354725
Pbr028498.1	12	356508	360553
Pbr028499.1	12	363529	364800
Pbr028500.1	12	367977	369730
Pbr028501.1	12	371983	373468
Pbr028502.1	12	374491	378844
Pbr028503.1	12	382367	383501
Pbr028504.1	12	391868	393136
Pbr028505.1	12	394534	395265
Pbr028506.1	12	396516	398879
Pbr028507.1	12	399847	403016
Pbr028508.1	12	404285	404772
Pbr028509.1	12	418419	419366
Pbr028510.1	12	420062	423900
Pbr028511.1	12	425299	428814
Pbr001544.1	6	14739949	14740594
Pbr001545.1	6	14781133	14786384
Pbr001546.1	6	14786496	14788367
Pbr001547.1	6	14805132	14806379
Pbr001548.1	6	14814958	14817106
Pbr026536.1	8	4160916	4164639
Pbr026537.2	8	4151218	4156682
Pbr026538.1	8	4149029	4149472
Pbr026539.1	8	4142474	4148496
Pbr026540.1	8	4138205	4140526
Pbr026541.1	8	4124268	4137834
Pbr026542.1	8	4116479	4121284
Pbr026543.1	8	4111813	4115797
Pbr026544.1	8	4104937	4110472
Pbr026545.1	8	4100357	4102853
Pbr026546.1	8	4098837	4099214
Pbr026547.1	8	4093407	4095960
Pbr026548.1	8	4067977	4069709
Pbr037117.1	14	19319806	19321968
Pbr037118.1	14	19363549	19365579
Pbr037119.1	14	19376576	19376902
Pbr037120.1	14	19391402	19391623
Pbr037121.1	14	19391629	19391892
Pbr037122.1	14	19399174	19399969
Pbr037123.1	14	19400028	19401260
Pbr037124.1	14	19407775	19412138
Pbr037125.1	14	19412313	19413379
Pbr037126.1	14	19414810	19415847
