# Supplementary material for: Development of an integrated 200K SNP genotyping array and application for genetic mapping, genome assembly improvement and genome wide association studies in pear (Pyrus)
Source: Plant Biotechnol J. 2019 Feb 17;17(8):1582–94. doi: 10.1111/pbi.13085 (PMC6662108; doi:10.1111/pbi.13085)
Supplement: Supplementary file 16 — Table S11 The candidate genes in the flanking region of significant SNP markers associated with early bloom and their annotation information. [file PBI-17-1582-s013.xlsx]

## Sheet: candidate gene
Table S11. The candidate genes in the flanking region of significant SNP markers associated with early bloom and their annotation information.
chr	position-50kb	position+50kb	p-value	gene ID	chr	start	end
1	6891117	6991117	2.28872e-05	Pbr009517.1	1	6894228	6895772
1	6891117	6991117	2.28872e-05	Pbr009518.1	1	6902887	6904720
1	6891117	6991117	2.28872e-05	Pbr009519.1	1	6926223	6931033
1	6891117	6991117	2.28872e-05	Pbr009520.1	1	6931882	6936928
1	6891117	6991117	2.28872e-05	Pbr009521.1	1	6938740	6942160
1	6891117	6991117	2.28872e-05	Pbr009522.1	1	6951626	6955675
1	6891117	6991117	2.28872e-05	Pbr009523.1	1	6959927	6963129
1	6891117	6991117	2.28872e-05	Pbr009524.1	1	6964966	6967948
1	6891117	6991117	2.28872e-05	Pbr009525.1	1	6968858	6969253
1	6891117	6991117	2.28872e-05	Pbr009526.1	1	6969643	6971759
1	6891117	6991117	2.28872e-05	Pbr009527.1	1	6974813	6978091
1	6891117	6991117	2.28872e-05	Pbr009528.1	1	6983238	6986789

## Sheet: annotation
query id	query length	query start	query end	subject id	subject length	subject start	subject end	identity1	identity2	alignment length	bit score	e-value	Annotation
Pbr009517.1	129	1	129	pop:POPTR_832587	275	148	275	0.86	0.92	129	224	2e-58	locus=scaffold16.0:1171998:1173542:- [translate_table: standard]	Lhcb8; light-harvesting complex II protein Lhcb8; K08915 light-harvesting complex II chlorophyll a/b binding protein 4
Pbr009518.1	169	1	136	ath:AT3G51880	178	1	133	0.66	0.75	136	157	6e-38	locus=scaffold16.0:1180657:1182490:+ [translate_table: standard]	HMGB1; HMGB1 (HIGH MOBILITY GROUP B 1); DNA binding / chromatin binding / structural constituent of chromatin / transcription factor; K10802 high mobility group protein B1
Pbr009519.1	479	8	472	pop:POPTR_656234	472	7	472	0.81	0.89	467	780	0	locus=scaffold16.0:1203993:1208803:+ [translate_table: standard]	CYP90A6v1; cytochrome P450 probable 6-deoxocathasterone to 6-deoxoteasterone or cathasterone to teasterone; K09588 cytochrome P450, family 90, subfamily A, polypeptide 1 [EC:1.14.-.-]
Pbr009520.1	809	1	807	vvi:100265724	814	1	812	0.72	0.84	813	1207	0	locus=scaffold16.0:1209830:1214632:- [translate_table: standard]	hypothetical protein LOC100265724; K14318 nuclear pore complex protein Nup88
Pbr009522.1	548	1	545	rcu:RCOM_0339590	549	1	546	0.75	0.85	555	860	0	locus=scaffold16.0:1229396:1233445:+ [translate_table: standard]	ATATH9, putative; K08869 aarF domain-containing kinase
Pbr009523.1	257	9	228	sce:YOR126C	238	6	225	0.31	0.5	231	108	7e-23	locus=scaffold16.0:1237886:1240533:+ [translate_table: standard]	IAH1; Iah1p (EC:3.1.-.-); K01175 [EC:3.1.-.-]
Pbr009524.1	185	1	185	vvi:100253648	186	1	186	0.68	0.82	186	273	9e-73	locus=scaffold16.0:1243822:1245410:+ [translate_table: standard]	hypothetical protein LOC100253648; K10734 GINS complex subunit 3
Pbr009526.1	228	9	225	osa:4342022	220	21	220	0.7	0.8	217	316	2e-85	locus=scaffold16.0:1247549:1249517:- [translate_table: standard]	Os06g0708500; K01802 peptidylprolyl isomerase [EC:5.2.1.8]
Pbr009527.1	578	9	577	pop:POPTR_805439	571	4	570	0.67	0.78	574	791	0	locus=scaffold16.0:1252774:1255825:+ [translate_table: standard]	phosphoinositide phospholipase C (EC:3.1.4.11); K05857 phospholipase C, delta [EC:3.1.4.11]
Pbr009528.1	592	1	592	rcu:RCOM_0339640	594	1	594	0.78	0.87	595	976	0	locus=scaffold16.0:1261108:1264415:+ [translate_table: standard]	1-phosphatidylinositol-4,5-bisphosphate phosphodiesterase, putative (EC:3.1.4.11); K05857 phospholipase C, delta [EC:3.1.4.11]
