# Supplementary material for: Development of an integrated 200K SNP genotyping array and application for genetic mapping, genome assembly improvement and genome wide association studies in pear (Pyrus)
Source: Plant Biotechnol J. 2019 Feb 17;17(8):1582–94. doi: 10.1111/pbi.13085 (PMC6662108; doi:10.1111/pbi.13085)
Supplement: Supplementary file 17 — Table S12 The candidate genes in the flanking region of significant SNP markers associated with core size and their annotation information. [file PBI-17-1582-s014.xlsx]

## Sheet: candidate gene
Table S12. The candidate genes in the flanking region of significant SNP markers associated with core size and their annotation information.
chr	position-50kb	position+50kb	p-value	gene ID	chr	start	end
7	12323146	12423146	6.09181e-06	Pbr002909.1	7	12323814	12324329
7	12323146	12423146	6.09181e-06	Pbr002910.1	7	12324959	12327435
7	12323146	12423146	6.09181e-06	Pbr002911.1	7	12329597	12329755
7	12323146	12423146	6.09181e-06	Pbr002912.1	7	12330564	12332630
7	12323146	12423146	6.09181e-06	Pbr002913.1	7	12336358	12339115
7	12323146	12423146	6.09181e-06	Pbr002914.1	7	12339994	12342140
7	12323146	12423146	6.09181e-06	Pbr002915.1	7	12355580	12359217
7	12323146	12423146	6.09181e-06	Pbr002916.1	7	12359635	12359943
7	12323146	12423146	6.09181e-06	Pbr002917.2	7	12360524	12362980
7	12323146	12423146	6.09181e-06	Pbr002918.1	7	12365246	12366267
7	12323146	12423146	6.09181e-06	Pbr002919.1	7	12367208	12368494
7	12323146	12423146	6.09181e-06	Pbr002920.1	7	12370970	12375151
7	12323146	12423146	6.09181e-06	Pbr002921.1	7	12391913	12395139
7	12323146	12423146	6.09181e-06	Pbr002922.1	7	12400933	12403606
7	12323146	12423146	6.09181e-06	Pbr002923.1	7	12404623	12407392
7	12323146	12423146	6.09181e-06	Pbr002924.1	7	12409850	12410649
7	12323146	12423146	6.09181e-06	Pbr002925.1	7	12412199	12417223
7	12323146	12423146	6.09181e-06	Pbr002926.1	7	12419962	12421485
11	22145818	22245818	8.86707e-06	Pbr003314.1	11	22241717	22243637
11	22145818	22245818	8.86707e-06	Pbr003315.1	11	22232519	22235045
11	22145818	22245818	8.86707e-06	Pbr003316.1	11	22224114	22226668
11	22145818	22245818	8.86707e-06	Pbr003317.1	11	22218278	22222265
11	22145818	22245818	8.86707e-06	Pbr003318.1	11	22201479	22202716
11	22145818	22245818	8.86707e-06	Pbr003319.1	11	22190570	22195967
11	22145818	22245818	8.86707e-06	Pbr003320.1	11	22183434	22184129
11	22145818	22245818	8.86707e-06	Pbr003321.1	11	22158887	22159567

## Sheet: annotation
query id	query length	query start	query end	subject id	subject length	subject start	subject end	identity1	identity2	alignment length	bit score	e-value	Annotation
Pbr002910.1	379	1	379	vvi:100263760	367	1	367	0.57	0.71	0.05	383	419	1e-116	locus=scaffold112.0:379611:381339:- [translate_table: standard]	hypothetical protein LOC100263760; K03145 transcription elongation factor S-II
Pbr002912.1	336	3	267	ota:Ot14g02880	1122	818	1051	0.28	0.45	0.21	280	92.4	6e-18	locus=scaffold112.0:384893:386959:- [translate_table: standard]	putative xeroderma pigmentosum group C protein (ISS); K10838 xeroderma pigmentosum group C-complementing protein
Pbr002913.1	333	134	254	pop:POPTR_646672	330	133	263	0.36	0.52	0.1	133	73.9	2e-12	locus=scaffold112.0:391024:393370:+ [translate_table: standard]	hypothetical protein; K13426 WRKY transcription factor 29
Pbr002914.1	342	131	225	rcu:RCOM_1616660	347	135	220	0.44	0.57	0.09	95	73.2	4e-12	locus=scaffold112.0:394323:396469:- [translate_table: standard]	WRKY transcription factor, putative; K13425 WRKY transcription factor 22
Pbr002917.2	460	108	446	cre:CHLREDRAFT_80188	336	4	332	0.4	0.59	0.04	342	229	6e-59	locus=scaffold112.0:414853:417309:- [translate_table: standard]	hypothetical protein; K00057 glycerol-3-phosphate dehydrogenase (NAD(P)+) [EC:1.1.1.94]
Pbr002919.1	153	14	153	pop:POPTR_780477	154	16	154	0.8	0.88	0.02	141	228	1e-59	locus=scaffold112.0:421695:422720:- [translate_table: standard]	type-a response regulator; K14492 two-component response regulator ARR-A family
Pbr002920.1	407	218	407	pop:POPTR_815633	805	612	805	0.48	0.67	0.02	194	178	7e-44	locus=scaffold112.0:425448:429444:- [translate_table: standard]	methionyl-tRNA synthetase (EC:6.1.1.10); K01874 methionyl-tRNA synthetase [EC:6.1.1.10]
Pbr002921.1	967	24	957	ath:AT1G28440	996	15	962	0.32	0.48	0.11	1000	410	1e-113	locus=scaffold112.0:446242:449468:+ [translate_table: standard]	HSL1; HSL1 (HAESA-Like 1); ATP binding / kinase/ protein serine/threonine kinase; K00924 [EC:2.7.1.-]
Pbr002925.1	483	26	483	rcu:RCOM_0814150	468	27	467	0.34	0.55	0.04	459	275	9e-73	locus=scaffold112.0:466528:471552:- [translate_table: standard]	cytochrome P450, putative (EC:1.14.13.79); K09843 (+)-abscisic acid 8'-hydroxylase [EC:1.14.13.93]
Pbr002926.1	244	2	203	pop:POPTR_724846	223	12	216	0.36	0.51	0.07	211	93.2	2e-18	locus=scaffold112.0:474291:475814:+ [translate_table: standard]	CHI1; chalcone isomerase (EC:5.5.1.6); K01859 chalcone isomerase [EC:5.5.1.6]
Pbr003314.1	308	1	308	vvi:100267231	308	1	308	0.79	0.89	0	308	535	1e-151	locus=scaffold114.0:407279:409199:+ [translate_table: standard]	hypothetical protein LOC100267231; K04506 E3 ubiquitin-protein ligase SIAH1 [EC:6.3.2.19]
Pbr003315.1	372	2	298	vvi:100265605	564	196	497	0.3	0.46	0.14	323	115	5e-25	locus=scaffold114.0:416079:418042:+ [translate_table: standard]	hypothetical protein LOC100265605; K13427 nitric-oxide synthase, plant [EC:1.14.13.39]
Pbr003319.1	699	134	472	spo:SPBP35G2.05c	435	12	356	0.33	0.55	0.08	358	201	2e-50	locus=scaffold114.0:455115:459977:- [translate_table: standard]	cki2; serine/threonine protein kinase Cki2; K02218 casein kinase 1 [EC:2.7.11.1]
